# Supplementary material for: Circular RNAs and Their Linear Transcripts as Diagnostic and Prognostic Tissue Biomarkers in Prostate Cancer after Prostatectomy in Combination with Clinicopathological Factors
Source: Int J Mol Sci. 2020 Oct 22;21(21):7812. doi: 10.3390/ijms21217812 (PMC7672590; doi:10.3390/ijms21217812)
Supplement: Supplementary file 1 [file ijms-21-07812-s001.zip]

Archive with 2 entries (2 files):
- Supplementary Materials_Supplementary Information S1-S6.docx
- Supplementary Materials_Supplementary Microarray Data File.xlsx
