# Supplementary material for: Circular RNAs and Their Linear Transcripts as Diagnostic and Prognostic Tissue Biomarkers in Prostate Cancer after Prostatectomy in Combination with Clinicopathological Factors
Source: Int J Mol Sci. 2020 Oct 22;21(21):7812. doi: 10.3390/ijms21217812 (PMC7672590; doi:10.3390/ijms21217812)
Supplement: Supplementary file 1 [file ijms-21-07812-s001.zip › Supplementary Materials_Supplementary Microarray Data File.xlsx]

## Sheet: up_PC_vs_PN
# Fold Change cut-off: 1 # P-value cut-off: 1 # Condition pairs: PC_vs_PN # Column A: probeID it represents probe name. # Column B: P-value, P-value calculated from paired t-test. # Column C: FDR, FDR is calculated from Benjamini Hochberg FDR. # Column D: FC (abs), the absolute ratio (no log scale) of normalized intensities between two conditions. # Column E: Regulation, it depicts which group ha…
PC_vs_PN 1 fold up regulated CircRNAs
	P-value and FDR		Fold change and Regulation		Annotations											Group--Raw Intensity		Group--Normalized Intensity		Raw Intensity												Normalized Intensity
probeID	P-value	FDR	FC (abs)	Regulation	circRNA	Alias	source	chrom	strand	txStart	txEnd	circRNA_type	best_transcript	GeneSymbol	Sequence	group-PC(raw)	group-PN(raw)	group-PC(normalized)	group-PN(normalized)	[PC_02, PC](raw)	[PC_08, PC](raw)	[PC_10, PC](raw)	[PC_12, PC](raw)	[PC_14, PC](raw)	[PC_22, PC](raw)	[PN_01, PN](raw)	[PN_07, PN](raw)	[PN_09, PN](raw)	[PN_11, PN](raw)	[PN_13, PN](raw)	[PN_21, PN](raw)	[PC_02, PC](normalized)	[PC_08, PC](normalized)	[PC_10, PC](normalized)	[PC_12, PC](normalized)	[PC_14, PC](normalized)	[PC_22, PC](normalized)	[PN_01, PN](normalized)	[PN_07, PN](normalized)	[PN_09, PN](normalized)	[PN_11, PN](normalized)	[PN_13, PN](normalized)	[PN_21, PN](normalized)
ASCRP3005135	8.12026e-05	0.0562035	1.10714	up	hsa_circRNA_102296	hsa_circ_0046854	circBase	chr18	+	9263787	9275665	exonic	NM_015208	ANKRD12	CCATTGGACTCTCAGATTACACCACCACCTTCACTGTCAGATCCACTTAAAGAGCTTTTT	65.6667	60.3333	7.14173	6.99489	75	158.5	34	52.5	39	35	77	87	44	32	81	41	7.03892	7.13734	7.18003	7.25211	7.07226	7.16973	6.86356	6.95401	7.02209	7.13331	6.96588	7.03053
ASCRP3010641	0.000133056	0.0562035	1.22696	up	hsa_circRNA_100130	hsa_circ_0011245	circBase	chr1	-	31447497	31454252	exonic	NM_014676	PUM1	TAATCAACAGACCACCCCACAGGCTCAGCAAGGACAGCAGCAGCTGTTCCAAAGACCTAA	116.417	99.75	7.5934	7.29831	134.5	299.5	52	100	62.5	50	143	148.5	67	42	142	56	7.46615	7.63926	7.63566	7.88309	7.44282	7.49341	7.21193	7.2773	7.28995	7.52703	7.24526	7.23837
ASCRP3004658	0.000136071	0.0562035	1.46326	up	hsa_circRNA_088030	hsa_circ_0088030	circBase	chr9	-	114337013	114348445	exonic	NM_012212	PTGR1	CATCTCTACATATAACAGAACCGGCCCACTTCCCCCAGAGTTGTGGAAAGTAAAAATGTA	1289.25	1148.33	10.6227	10.0735	1526	2382.5	910	1125.5	930	861.5	1182.5	1936.5	918	516	1768	569	10.2681	10.3937	10.7415	10.9087	10.6292	10.7949	9.80241	9.79674	10.2639	10.3937	10.1776	10.0066
ASCRP3010260	0.000137309	0.0562035	1.17435	up	hsa_circRNA_102085	hsa_circ_0003899	circBase	chr17	+	41598736	41599594	exonic	NM_004941	DHX8	GTGGTCTATATCCATCCTTCCAGTGCCCTCTTCAACAGACAGCCAGAATGGATAAACAAG	118.083	118.75	7.71576	7.48389	141	262.5	60	103	79	63	156	169	92	46.5	175	74	7.49341	7.50661	7.79296	7.93711	7.72667	7.83778	7.24702	7.35202	7.59031	7.72744	7.45613	7.53043
ASCRP3000267	0.000160108	0.0562035	1.19653	up	hsa_circRNA_050054	hsa_circ_0050054	circBase	chr19	+	17972902	17974124	exonic	ENST00000599898	RPL18A	AAATAAACTCAGGAACGCCCCGGTGTGTTTGAGAAGTCCCCCCTGCGGGTGAAGAACTTC	89.9167	80.1667	7.44997	7.19111	103	196	47	85.5	58	50	91	124	61	41	106	58	7.2562	7.30059	7.46868	7.73076	7.38006	7.56352	6.94658	7.14976	7.23203	7.46783	7.05219	7.2983
ASCRP3008121	0.00016446	0.0562035	1.11608	up	hsa_circRNA_103910	hsa_circ_0073271	circBase	chr5	-	88044886	88047860	exonic	NM_002397	MEF2C	GAGACCTCACGTCTGGTGCAGGCACCAGTGCAGGCTGTTCCACCTCCCAACTTCGAGATG	57.4167	52.9167	7.09415	6.93572	60	117.5	37	49	41	40	51.5	66	53	31	72	44	6.8921	6.94463	7.22471	7.23363	7.07226	7.1976	6.725	6.80367	7.11046	7.1094	6.86304	7.00272
ASCRP3008296	0.000210291	0.0562035	1.25924	up	hsa_circRNA_029965	hsa_circ_0029965	circBase	chr13	+	33306237	33344899	exonic	NM_015032	PDS5B	GAGGAAGACCATCAAAAACGCCATCACCATCACAACCAAAAAAAAATGTAGCCTTGCTTC	100.333	75.25	7.5219	7.18934	84.5	261	57	97.5	54.5	47.5	88	107	69	40	97.5	50	7.1066	7.51171	7.72327	7.8893	7.37072	7.52979	6.90998	7.06226	7.35018	7.58784	7.05959	7.1662
ASCRP3006240	0.000283541	0.0562035	1.30461	up	hsa_circRNA_000890	hsa_circ_0000890	circBase	chr19	+	10798306	10799354	sense overlapping	NM_012218	ILF3	CTCCTCATACCAAGGCAAACAAGGCAGCTACTCCTACTCGAACTCCTACAACTCTCCCGG	166.75	143	7.96628	7.58266	194	429	66.5	146	90	75	194	242	93	49.5	202.5	77	7.81812	7.98423	7.90266	8.32606	7.79296	7.97364	7.44076	7.63107	7.5959	7.75771	7.51923	7.5513
ASCRP3008541	0.000329564	0.0562035	1.08095	up	hsa_circRNA_009167	hsa_circ_0009167	circBase	chr16	-	66655964	66670484	exonic	NM_178818	CMTM4	GATCCAGCGCCTGGACACATCTTGGCCCTGATTGCATTCATCTGCATAGAGACCATCATG	32.6667	28.4167	6.73836	6.62606	36	67	21	26	25	21	39	33.5	22	20	36	20	6.71435	6.69387	6.7539	6.79751	6.78706	6.68347	6.62873	6.62518	6.61673	6.66137	6.64218	6.58218
ASCRP3007620	0.000362964	0.0562035	1.09947	up	hsa_circRNA_011032	hsa_circ_0011032	circBase	chr1	-	27223791	27224216	exonic	NM_022078	GPATCH3	GAAGGAAGAGGAAGAAGAGTCTCACTCAGATGAGGTCTGGGCTCCTTTCCCTTCAAGACC	54.9167	54.6667	7.07406	6.93725	58	110.5	33	46	44	38	67	62	40	30	87	42	6.9143	6.92646	7.06739	7.18825	7.15037	7.1976	6.81476	6.80367	6.97369	7.04837	6.96161	7.0214
ASCRP3004782	0.000382369	0.0562035	1.0655	up	hsa_circRNA_102964	hsa_circ_0005059	circBase	chr2	-	241492330	241494472	exonic	NM_016552	ANKMY1	CATGTACATGAAGACACGGCTTTTCCAGGGATGTTTCAGCAGCCCCTGAGAAGGAAGAGG	38.3333	33.75	6.76077	6.66923	43	84	23	26	27	27	43	43	28	21.5	41	26	6.77245	6.77794	6.7999	6.74505	6.67359	6.79566	6.67158	6.69668	6.72249	6.63297	6.62152	6.67015
ASCRP3005048	0.000415238	0.0562035	1.21644	up	hsa_circRNA_406344		25070500	chr3	+	126735527	126735757	intronic	ENST00000251772	PLXNA1	CCAGCATCATTTGGTGGGGCCCAGCAACACCCATTCCCTATCCCCAGCTATTGAGAGCAG	108.833	95.1667	7.64195	7.35928	103	242	61	122	65	60	95	127	93.5	50.5	141	64	7.22709	7.43525	7.79296	8.12328	7.51237	7.76074	6.94971	7.16952	7.61067	7.77051	7.29868	7.35659
ASCRP3007762	0.000449019	0.0562035	1.36861	up	hsa_circRNA_043247	hsa_circ_0043247	circBase	chr17	-	35578644	35601650	exonic	NM_198834	ACACA	GAATTCCAGTTCATGCTGCCCACATCTCATCCAAACAGGCTGAACTTCACACAGGTAGTC	175	154.167	8.15103	7.69832	229	357	98	153	125	88	208	230.5	112.5	57	237	80	7.96465	7.7954	8.33493	8.38039	8.22446	8.20634	7.49508	7.58916	7.80313	7.96993	7.7237	7.60892
ASCRP3000908	0.000465702	0.0562035	1.12909	up	hsa_circRNA_000917	hsa_circ_0000917	circBase	chr19	+	19603114	19607028	exonic	NM_017660	GATAD2A	AATGTTCCCAACACCAGCCTGCTCGTCAACATCCCACAGTGACATGAAGTCCGAGAGGAG	70.3333	65.6667	7.2073	7.03215	81	169	34	54	46	38	91	88	42	31	91	51	7.09444	7.1915	7.19597	7.31858	7.15037	7.29298	6.95449	6.96684	6.95685	7.21674	6.95685	7.14113
ASCRP3012598	0.000473723	0.0562035	1.29045	up	hsa_circRNA_046265	hsa_circ_0046265	circBase	chr17	-	79813328	79813462	exonic	NM_000918	P4HB	TGTCATCGGCTTCTTCAAGCTGGCAGAGAGGCTGATGACATCGTGAACTGGCTGAAGAAG	106.5	85	7.48663	7.11876	152	257	46	81	59	44	176	113	45	31	104	41	7.56384	7.48634	7.46868	7.66926	7.36059	7.37108	7.35841	7.09183	7.06026	7.13331	7.06605	7.00272
ASCRP3012979	0.000523125	0.0562035	1.11227	up	hsa_circRNA_103121	hsa_circ_0008795	circBase	chr21	-	34906884	34907626	exonic	NM_000819	GART	TTCATTTTGAGCCATCTCAATCAGTGACCACACTGCCCTTGCTCAATTCTGCAAAGAGAA	57	52	7.064	6.9105	63.5	127	32	44.5	40	35	62	74	40	30	68	38	6.92963	7.00178	7.13545	7.16973	7.00734	7.14009	6.78059	6.88434	6.95685	7.08965	6.80497	6.94658
ASCRP3013289	0.000635902	0.0593889	1.13118	up	hsa_circRNA_090969	hsa_circ_0090969	circBase	chrX	-	70146376	70148852	exonic	NM_032803	SLC7A3	TTGTGGTCATCTGGAGACAGCCACAGAGTTCCACTCCCCTTCACTTTAAGGTACAGCCAG	67.0833	60.1667	7.15047	6.97264	81.5	158	35	53	41	34	74	86	48	31	86	36	7.09205	7.13055	7.19597	7.25211	7.09205	7.14009	6.83027	6.96965	7.05129	7.08965	6.98547	6.90948
ASCRP3006401	0.000647866	0.0593889	1.13691	up	hsa_circRNA_404218		25242744	chr9	-	100897087	100899970	exonic	NM_003389	CORO2A	CTCTTCAGTGCTGGCTATGACTACAAGACAGGGAAGTTGGACCCCCACTACCCAAAAGTC	70.5833	65	7.21451	7.02939	85.5	158.5	37	57.5	45	40	90	84	53	32	88	43	7.14259	7.13881	7.21033	7.36493	7.16973	7.26069	6.95996	6.94971	7.11046	7.21674	6.95685	6.98265
ASCRP3007278	0.000706358	0.0609185	1.23502	up	hsa_circRNA_100956	hsa_circ_0000357	circBase	chr11	-	116734383	116744352	exonic	NM_025164	SIK3	GAAAAAATGGGCAACAACAGCAGCATCAAACAGCTGCAGCAGGAGCAGTCTCTCCTACAG	128.917	117.417	7.79627	7.49173	135	308	62	101	100.5	67	149	144	90	46	202	73.5	7.46463	7.66648	7.85058	7.91862	7.97864	7.89864	7.23243	7.26167	7.61067	7.74219	7.56653	7.53688
ASCRP3007410	0.00071151	0.0609185	1.14586	up	hsa_circRNA_037096	hsa_circ_0037096	circBase	chr15	-	101906400	101910728	exonic	NM_002570	PCSK6	GAAATCCAAGATCTGCCATCCCAGGTCCGCAACCCGGAGAAGCAAGGAGCATCCCCTTAG	52.3333	43.0833	7.02041	6.82398	55	109	26	53	37	34	66	50	30	27	53.5	32	6.88434	6.9143	6.92228	7.26671	7.02823	7.1066	6.79403	6.73952	6.74369	7.04837	6.79218	6.82607
ASCRP3012052	0.000754625	0.0609626	1.38931	up	hsa_circRNA_006578	hsa_circ_0006578	circBase	chr1	-	36823839	36828257	exonic	ENST00000473733	STK40	TGCACCACCACGGCCTCTTCCAGAGAACATCAGTTACTTTTATATGAAGAAAAATACAGG	876.083	767.417	10.0202	9.54585	1129	2093	422	670	529.5	413	861	1386.5	599	299	1107	352	9.81004	10.1664	9.99787	10.2601	9.93082	9.95605	9.2945	9.44292	9.7211	9.87009	9.55192	9.39459
ASCRP3006832	0.000827007	0.0609626	1.22945	up	hsa_circRNA_000874	hsa_circ_0000874	circBase	chr19	-	3977580	3978020	intronic	ENST00000600794	EEF2	CTGTGTGAGGAGAACATGCGGGGTGTCCGCCCGTCAGGAGCTCAAGCAGCGGGCGCGCTA	87.9167	70	7.33801	7.03999	94	240.5	39.5	62.5	46	45	97	105	48.5	30	95.5	44	7.20337	7.43938	7.37379	7.42364	7.14113	7.44676	6.96965	7.05666	7.07583	7.15623	6.97888	7.00272
ASCRP3005543	0.000868993	0.0609626	1.18174	up	hsa_circRNA_102011	hsa_circ_0042521	circBase	chr17	+	26512204	26512291	exonic	NM_016231	NLK	CCTTTGCAGGATGTTGGTCTTTGATCCACCATCTCTTCCTGTACTCTATACCCTGTCTAG	73.0833	61.25	7.31313	7.07222	66	163.5	44	65	54	46	64	76.5	57	36	84.5	49.5	6.98967	7.15873	7.40853	7.5145	7.36059	7.44676	6.80313	6.92228	7.21173	7.3375	6.95947	7.19919
ASCRP3002251	0.000888623	0.0609626	1.1822	up	hsa_circRNA_101174	hsa_circ_0028864	circBase	chr12	-	120636920	120637008	exonic	NM_001002	RPLP0	AGGAGGACCTCACTGAGATCAGGGACATGTTGCTGGCCAATAAGACTGCTGCCTCATATC	73	65.3333	7.31301	7.07154	95	142	46.5	63.5	48	43	95	87	54	32	81	43	7.19597	7.07736	7.4796	7.47438	7.26728	7.38347	6.94079	6.93497	7.19919	7.3375	6.97629	7.04049
ASCRP3012675	0.000971761	0.0609626	1.12829	up	hsa_circRNA_000590	hsa_circ_0000590	circBase	chr15	-	34525901	34526015	sense overlapping	NM_005135	SLC12A6	TGTGTAAAAGAGCTCCCATCTGATCTGCACTCATTACTACCACTCCCACTCAACTAGAAG	53.0833	48.5	7.01458	6.84045	61	112	32	41	38.5	34	50.5	60	37.5	27.5	78	37.5	6.9186	6.9143	7.13545	7.0414	6.98615	7.09161	6.71687	6.80367	6.86636	6.87421	6.8818	6.89981
ASCRP3006868	0.000972697	0.0609626	1.25174	up	hsa_circRNA_021529	hsa_circ_0021529	circBase	chr11	-	27645540	27645692	exonic	TCONS_00019121	XLOC_009399	CTGTTTTCTTCTTGACCTACCAGTCTGCCCTGCTCATACTTGATCTGGATGAGACTGATA	122.833	122.833	7.76823	7.44429	142	272	70	87	105	61	143	132	86.5	41	275	59.5	7.51565	7.54557	7.95851	7.75716	8.03656	7.79593	7.21033	7.18229	7.55592	7.55815	7.84459	7.31445
ASCRP3010323	0.00103542	0.0617139	1.36789	up	hsa_circRNA_002261	hsa_circ_0002261	circBase	chr10	+	51853027	51853677	exonic	NM_001005751	FAM21A	GTTAAGGAGGATGAAGAGGATAACTTATTCGCACCCCCCAAGCTGACCGACGAGGACTTC	216.5	168.417	8.2107	7.75875	215	610	78	189	114	93	251	268	104	59	241	87.5	7.89613	8.36052	8.09745	8.58306	8.08487	8.24218	7.68084	7.7081	7.73673	8.01325	7.71003	7.70357
ASCRP3007411	0.00106869	0.0617974	1.45177	up	hsa_circRNA_102924	hsa_circ_0008365	circBase	chr2	-	224856519	224866639	exonic	NM_006216	SERPINE2	GAAATCCTATCAAGTGCCAATGCTGGCCCAGCTCTCCGTGTTCCGGTGTGGTCGTCCTTG	377.417	318.083	9.10056	8.56275	356.5	647	221	469	319	252	277.5	382	320	194.5	507.5	227	8.43059	8.44549	9.28042	9.7783	9.25434	9.41425	7.77885	8.03472	9.00931	9.31844	8.44019	8.79499
ASCRP3006731	0.00118853	0.0638565	1.13974	up	hsa_circRNA_104801	hsa_circ_0087319	circBase	chr9	-	84225134	84235472	exonic	NM_005077	TLE1	CTGGGGGGAAACCAGTAATTCCCTCCTGGTCCCAGACAGTCTAAGAGGCACAGATAAACG	84	84.75	7.36862	7.17991	98	203	46.5	63.5	50	43	124	108	62	32	131	51.5	7.2527	7.32305	7.49341	7.44726	7.29868	7.39659	7.1295	7.09966	7.24721	7.21674	7.22012	7.1662
ASCRP3006833	0.00128156	0.0650196	1.41847	up	hsa_circRNA_000873	hsa_circ_0000873	circBase	chr19	-	3977557	3977861	intronic	ENST00000600794	EEF2	CTGTGTGAGGAGAACATGCGGGGTGTGCGCTTCGACGTCCACGACATCAAGGACAGTGTG	135.25	107.333	7.91694	7.4126	193	241	63	134	96.5	84	173	143.5	78	48	135.5	66	7.78783	7.45162	7.91539	8.23835	7.94761	8.16082	7.33841	7.24389	7.46581	7.74219	7.24937	7.43594
ASCRP3004102	0.00129208	0.0650196	1.02714	up	hsa_circRNA_074047	hsa_circ_0074047	circBase	chr5	+	135468535	135513085	exonic	uc003lbj.1	SMAD5	CAGAATATCACCGGCAGGATGTAACCAGCACCCCATGTTGGATTGAGATTCCGGGTCCTG	34.3333	32.4167	6.73147	6.69283	37	71	22	28	25	23	46	39	26	21	38	24.5	6.71435	6.71663	6.70813	6.78574	6.73228	6.73171	6.69096	6.65993	6.6823	6.75803	6.68347	6.6823
ASCRP3006057	0.00138048	0.0665773	1.20622	up	hsa_circRNA_102430	hsa_circ_0048937	circBase	chr19	+	6934997	6937659	exonic	NM_001974	EMR1	CTCAAGGATCTTGCTGTCCTCCATGCCATCCGCTTCCAAGACGATCAACTCCCTTCTCCT	101.917	96.6667	7.58666	7.31617	117.5	209.5	49	104	69	62.5	128.5	134	68	45	143	61.5	7.36818	7.34301	7.502	7.91862	7.60007	7.7881	7.13734	7.19831	7.3122	7.61372	7.27885	7.35659
ASCRP3003914	0.00151927	0.0680493	1.08982	up	hsa_circRNA_101323	hsa_circ_0008758	circBase	chr14	-	23502576	23502883	exonic	NM_002797	PSMB5	CACCATGATCTGTGGCTGGGATAAGAGAGGCCCTGTTCCGCCATGGAGTCATAGTTGCAG	65.9167	70.4167	7.15519	7.0311	91	139	33	47.5	46	39	112	96	43	29.5	96	46	7.1662	7.04049	7.16602	7.2069	7.16973	7.18178	7.05064	6.98852	6.98943	7.1094	6.99061	7.05801
ASCRP3009919	0.00151978	0.0680493	1.5609	up	hsa_circRNA_000809	hsa_circ_0000809	circBase	chr17	-	76688498	76695050	exonic	NM_004762	CYTH1	GTATACCACGATACTTGTTACGTCCTCTCCTTTGCCATCATCATGTTGAACACCAGTCTG	439.333	364.75	9.22076	8.57838	588	862	213	371.5	359	242.5	453	632.5	238	135.5	556	173.5	9.02169	8.78349	9.2362	9.46868	9.4367	9.37778	8.29387	8.54618	8.64195	8.9558	8.57079	8.46168
ASCRP3000069	0.00152733	0.0680493	1.36547	up	hsa_circRNA_000829	hsa_circ_0000829	circBase	chr18	-	12506475	12535600	exonic	NM_020148	SPIRE1	AAAAGATACACCTTGCGAAAAGTGATGTTGTGTGCTGCTCATCTCCCTACTGAATCAGAT	638.833	596.333	9.74392	9.29452	548	1035.5	518.5	654	651	426	441.5	630.5	671	337	1071.5	426.5	8.91088	9.01308	10.1664	10.2106	10.1508	10.0118	8.26297	8.54618	9.87516	9.98237	9.50205	9.59839
ASCRP3011071	0.00157142	0.0680493	1.13154	up	hsa_circRNA_004997	hsa_circ_0004997	circBase	chr11	+	57466030	57467869	sense overlapping	NM_015457	ZDHHC5	TATTGTTACGGATTCTATTTTTTTCCTCTTCTGCGTTACCAGTTGAGTCGTGGGGACAGC	62.8333	61.1667	7.17443	6.99613	94.5	115	34	50	44.5	39	104	72	41	30	73	47	7.19919	6.94727	7.16602	7.24191	7.19919	7.29298	6.99856	6.84971	6.95685	7.13331	6.91269	7.12569
ASCRP3009786	0.00164394	0.0694518	1.3946	up	hsa_circRNA_045871	hsa_circ_0045871	circBase	chr17	+	76166897	76167135	exonic	NM_004710	SYNGR2	GGTCATTGGTGACCTGCTCTTCTCAGGTCTTCGCCTTGATCGTGTTCTCCTGCATCTATG	112.583	91.6667	7.73472	7.25487	164	190	60	110	80	71.5	158.5	100.5	70	39	129	53	7.64122	7.26923	7.76474	8.00039	7.74959	7.98316	7.26884	7.03302	7.36655	7.45359	7.21573	7.1915
ASCRP3005538	0.00167678	0.0700454	1.25741	up	hsa_circRNA_102003	hsa_circ_0042458	circBase	chr17	-	20910208	20914622	exonic	NM_015276	USP22	CCTTTCATGGCCTCCAGTGGAGTCTCCACCACCATCGACCCCTTCTGGGACATCAGCTTG	130.417	109.917	7.82482	7.49436	123.5	312	76.5	117.5	84	69	114	152	104.5	58	154	77	7.40103	7.6636	8.08874	8.09844	7.78519	7.91191	7.03892	7.28268	7.71524	8.02518	7.32992	7.57423
ASCRP3007851	0.00167835	0.0700454	1.26244	up	hsa_circRNA_001416	hsa_circ_0001338	circBase	chr3	-	128824688	128825122	intronic	NM_001204888	RAB43	GACATAGGAACCAGGAGCCAAGTGGTAGCCCGAGGTCCCTCTCTAATATGAAGAAGCAAG	89.75	76.1667	7.54194	7.20573	90	171	60	94	68	55.5	100	92	63	39	108	55	7.15978	7.20103	7.82198	7.83621	7.5556	7.67704	6.99856	6.99856	7.32584	7.52703	7.12993	7.25445
ASCRP3007715	0.00172	0.0709994	1.194	up	hsa_circRNA_403882		25242744	chr7	+	100456456	100460449	exonic	NM_020246	SLC12A9	GAATCTCCGGCCTCGCTGGCTATGCTGAGGACTACACCACGGGAGCCGTGATGAATTTTG	75.9167	63.9167	7.22853	6.97272	81	188	34	60.5	52	40	98	89.5	39	29	86	42	7.1094	7.2527	7.11778	7.38123	7.24937	7.26069	7.00386	6.96684	6.95685	7.00386	6.92228	6.98265
ASCRP3010097	0.00172339	0.0709994	1.13511	up	hsa_circRNA_103986	hsa_circ_0074623	circBase	chr5	+	150838348	150859050	exonic	NM_078483	SLC36A1	GTCTGCCTGACATCTGCCATGTCCACGCAGAGACTTCGGAATGAAGACTACCACGACTAC	52.5833	40	6.9439	6.76107	55.5	130	26	41	33	30	52.5	51	28	25	57.5	26	6.88884	7.02685	6.84142	7.06181	6.91269	6.93181	6.73454	6.73952	6.70188	6.95685	6.76348	6.67015
ASCRP3001541	0.00179177	0.0720541	1.37484	up	hsa_circRNA_104471	hsa_circ_0082142	circBase	chr7	+	127447537	127569382	exonic	NM_014390	SND1	ACTCTATTTGCCAAAGGAAACTTGCCTTATCACCTTCTTGCTTGCAGGATAAGAACAAGA	163.917	136.75	7.84418	7.38492	328	356	54	121.5	69	55	360	183	59.5	34	138	46	8.339	7.7954	7.61456	8.08648	7.58411	7.64555	8.02506	7.40878	7.2073	7.27885	7.2638	7.12569
ASCRP3004206	0.00180339	0.072128	1.08575	up	hsa_circRNA_100887	hsa_circ_0023624	circBase	chr11	-	75167801	75173934	exonic	NM_030792	GDPD5	CAGATGAACCTGCACTGGCTGCACAAGTGGGAGCGCCTCTGGTTCCTGCTCCTCACCTTC	46.25	42.3333	6.95291	6.83422	44	98	32	42	33.5	28	49	52	36	29	55	33	6.75803	6.8592	7.0136	7.121	6.99876	6.96684	6.71435	6.74393	6.85769	7.00386	6.81583	6.86966
ASCRP3000856	0.00185536	0.0730216	1.39488	up	hsa_circRNA_010015	hsa_circ_0010015	circBase	chr1	-	12627938	12632881	exonic	NM_004753	DHRS3	AATGAAAAATAAAGAGAGATGGCTTTTGTGAGTTTCCCAACCTCTTTCCCCCACTGAAGC	208.333	168.75	8.32268	7.84253	178	491	122.5	197	144.5	117	158	210	209	57	261.5	117	7.72765	8.11781	8.60219	8.62992	8.36121	8.49729	7.26419	7.52362	8.49662	7.96993	7.80185	7.99899
ASCRP3008411	0.00187094	0.0730216	1.06871	up	hsa_circRNA_101203	hsa_circ_0029343	circBase	chr12	-	125292306	125302253	exonic	NM_005505	SCARB1	GAGTCTGGAATTCAGAACGTCAGCACCTGCAGGTTCAAACGTGCGCATCGACCCCAGTAG	36.5	29.5833	6.70937	6.6135	38	85.5	22	24.5	26	23	40	36.5	24	21	34	22	6.70385	6.81476	6.68347	6.68172	6.68897	6.68347	6.62873	6.64012	6.59482	6.60762	6.61551	6.5942
ASCRP3005080	0.00188652	0.0730216	1.27455	up	hsa_circRNA_007046	hsa_circ_0007046	circBase	chr2	-	69590676	69601245	exonic	NM_002056	GFPT1	CCAGTCCTGTCAATAGCCACCCCCAGCGCTCTGATAAAAATAATGGTATATTTGCTTACT	628	593.667	9.47795	9.12796	824	1729	248.5	367.5	345	254	720	1203	395	183	797	264	9.3479	9.80241	9.45189	9.44478	9.37778	9.44292	8.94688	9.24693	9.25572	9.25296	9.06341	9.00187
ASCRP3001586	0.00188659	0.0730216	1.07575	up	hsa_circRNA_001311	hsa_circ_0001311	circBase	chr3	-	53262071	53262344	sense overlapping	NM_001064	TKT	ACTGCTGAAGAAAGAAAATGCCATCATCTATAACAACAATGAGGACTTCCAGGTCGGACA	36.25	28.9167	6.7151	6.60975	40.5	85	20	24	23	25	42	36.5	21	18	31	25	6.7194	6.7752	6.70813	6.6672	6.68897	6.73171	6.63625	6.60154	6.59482	6.53424	6.62152	6.67015
ASCRP3011277	0.00194872	0.0739324	1.07342	up	hsa_circRNA_100469	hsa_circ_0016723	circBase	chr1	+	227073238	227076750	exonic	NM_000447	PSEN2	TCATCCTGGGCGCCATCTCTGTGTATGCATCTACACGCCATTCACTGAGGACACACCCTC	36	33.1667	6.74374	6.64152	39	79	22	26	26	24	44	43	25	22	39	26	6.73284	6.75446	6.78036	6.74505	6.71802	6.73171	6.67595	6.68089	6.63892	6.60762	6.57563	6.67015
ASCRP3008106	0.00197372	0.0740067	1.25059	up	hsa_circRNA_052507	hsa_circ_0052507	circBase	chr2	-	9017159	9048846	exonic	NM_138799	MBOAT2	GAGACACAGTATGAAAGAACAGAGCCATCTCCAAATTTACTGCTTTGTGTTTGCTCTGGG	63	48.9167	7.20971	6.8871	69.5	120.5	38	65	49	36	68	59.5	36	25	70	35	7.00145	6.96684	7.33657	7.49723	7.25856	7.1976	6.80842	6.78574	6.87574	7.00386	6.91269	6.93617
ASCRP3006475	0.00200873	0.0747358	1.22304	up	hsa_circRNA_100587	hsa_circ_0000235	circBase	chr10	+	35805450	35819171	exonic	NM_145012	CCNY	CTGAATGTGCCATCGTCACCCTGCATCCTCCAGGACAAATAGCAAGGAAATACAGTTCCT	226.083	225.917	8.35903	8.06856	298	532	113.5	163	141	109	329.5	343	159	80	322	122	8.25083	8.19723	8.50765	8.40491	8.34811	8.44549	7.93601	7.9216	8.17153	8.34602	7.99098	8.04523
ASCRP3011503	0.00209529	0.0753574	1.25253	up	hsa_circRNA_405007		25070500	chr12	-	53468590	53468877	intronic	ENST00000301463	SPRYD3	TCGGGTCCTGTTGAGTTGGCTCCTGTGCAACCCGGCCCTTTTCCTATGAATTTGGGAATC	167.583	162.25	8.17288	7.84803	169	282.5	106	194	138	116	159	189	154.5	81	269.5	120.5	7.66985	7.57266	8.4284	8.60035	8.31008	8.45591	7.28593	7.44196	8.13923	8.37885	7.81373	8.02846
ASCRP3013402	0.00222051	0.0760569	1.10066	up	hsa_circRNA_101064	hsa_circ_0026309	circBase	chr12	-	51497452	51497986	exonic	NM_005653	TFCP2	TTTCTACATTCACAAGGCTTTTCACAAACTTCTCAGAAATGGTTCACCAAACCACCAGCC	74.8333	78.75	7.18258	7.04422	101	185	39	43	49	32	128	111.5	49	27	116	41	7.24468	7.24917	7.27885	7.06181	7.21755	7.04342	7.14976	7.09966	7.03781	6.90157	7.12993	6.94658
ASCRP3001911	0.002266	0.0767065	1.10412	up	hsa_circRNA_404910		25070500	chr11	+	76234198	76239510	exonic	NM_020193	C11orf30	AGATAGTAGTTCCTCTTCTACAGAGTCCTCCCAGAGTTCCCAAGGAACGACTACCAAAAT	92	98	7.41561	7.27271	129	215	49	61	57	41	157	136.5	65.5	36	141	52	7.45051	7.35531	7.51303	7.42364	7.38006	7.37108	7.26419	7.22807	7.29449	7.37145	7.27885	7.19919
ASCRP3000474	0.00227268	0.0767065	1.21208	up	hsa_circRNA_061343	hsa_circ_0061343	circBase	chr21	-	27347382	27369731	exonic	NM_000484	APP	AACTACATCACCGCTCTGCAGGCTGTTCCTCCTCGGTGTCCCAAAGTTTACTCAAGACTA	347.833	336.083	8.71725	8.43977	517	914	116	237	159	144	625	568	195	98	368.5	162	8.86267	8.87483	8.54015	8.85871	8.46339	8.70372	8.7065	8.43365	8.40876	8.59762	8.11841	8.37367
ASCRP3006636	0.00243799	0.078562	1.33835	up	hsa_circRNA_102536	hsa_circ_0050590	circBase	chr19	+	35749847	35753595	exonic	NM_015925	LSR	CTGCTGCCCAGACAAGTGCTGCTGCCCCGAGGCCCATGCTGACCTGACCTTTGACCAGAC	162.083	142.583	8.11622	7.69576	197.5	290	87	205	108	85	219	195.5	115	60	178	88	7.85175	7.608	8.26473	8.71623	8.06625	8.19032	7.55457	7.47019	7.8648	8.1196	7.45325	7.71217
ASCRP3008159	0.00245062	0.078571	1.65414	up	hsa_circRNA_101285	hsa_circ_0006318	circBase	chr13	-	95858785	95863035	exonic	NM_005845	ABCC4	GAGAGGGTGTCAGAGGCAATCGTCAGCATCCGAAGAATCCAGGCACTTCGTCTTAGTAAC	148.667	100.917	7.86126	7.13518	246	324	68	119	83	52	318	93.5	42	29	92	31	8.05068	7.7053	7.95851	8.08648	7.80306	7.56352	7.89977	7.01081	7.00503	7.02823	7.00827	6.85898
ASCRP3003111	0.0024754	0.0788034	1.12141	up	hsa_circRNA_101215	hsa_circ_0029531	circBase	chr12	-	133245396	133248908	exonic	NM_006231	POLE	ATGTACCCCAACATCATCCTGACCAACCGCCTGCAGAATCCTGCCGCCTTTGACTTCCTG	88.6667	87.25	7.41681	7.25149	107.5	206.5	46	68	62	42	106.5	130	69.5	37	129.5	51	7.28538	7.3327	7.4796	7.54315	7.48893	7.37108	7.03892	7.18495	7.40896	7.43938	7.24526	7.1915
ASCRP3004824	0.00250625	0.0793978	1.26554	up	hsa_circRNA_092534	hsa_circ_0001372	circBase	chr3	-	185643369	185644451	sense overlapping	NM_004593	TRA2B	CATTATACCCGGTCACGGTCTCGCTCCAAGGAAGATTCCAGGCGTTCCAGATCAAAGTCC	172.5	166.5	8.08208	7.74233	202	425	80	123	118.5	86.5	288	225	103	48	229	106	7.86274	7.97817	8.15342	8.13688	8.16334	8.19794	7.79728	7.57863	7.73673	7.77051	7.67117	7.89964
ASCRP3004466	0.00256876	0.0803178	1.12979	up	hsa_circRNA_101781	hsa_circ_0006012	circBase	chr16	-	28123137	28137169	exonic	NM_015171	XPO6	CAGTGCTGTTGCCCCACAGAGAAAGATGCCACTGGATGACAGACACAGGTTGAACATCAC	54.6667	44.5	6.95333	6.77727	59	142	26	37	37	27	72.5	58	27	23	56	30.5	6.89484	7.04544	6.92228	7.00111	6.95996	6.89636	6.83392	6.78574	6.70188	6.78597	6.76048	6.79566
ASCRP3010280	0.00258264	0.0804894	1.17963	up	hsa_circRNA_067130	hsa_circ_0067130	circBase	chr3	-	126189737	126191148	exonic	NM_025112	ZXDC	GTGTCCTGTGGAAGGCTGTGAGAAGACATTTATCACAGTGAGTGCCCTGTTTTCCCATAA	78.0833	76.4167	7.39808	7.15975	91	137.5	44	80	68	48	88	87	58	37.5	126	62	7.1915	7.05083	7.43594	7.66926	7.54756	7.49341	6.94079	6.97629	7.21173	7.35494	7.16931	7.30545
ASCRP3000770	0.00263291	0.0805458	1.069	up	hsa_circRNA_023617	hsa_circ_0023617	circBase	chr11	+	75116657	75116733	intronic	ENST00000527446	RPS3	AATAAAATTTTGTACAAAGACAGGTCTCCTTGGCAGCTGTATTCTGGAGTCTGGATGTTG	35.6667	31.8333	6.73599	6.63973	39	75.5	22	23.5	28	26	41	39	24	20	42	25	6.69841	6.72362	6.82001	6.68172	6.76048	6.73171	6.62873	6.63698	6.66077	6.60762	6.71009	6.5942
ASCRP3003705	0.00264902	0.0805458	1.10035	up	hsa_circRNA_051641	hsa_circ_0051641	circBase	chr19	-	47341422	47342835	exonic	uc002pft.1	AP2S1	CAATAAACCTGTGGTCCTGCCTGGCCTTCCGGAACTTTAAGATCATTTACCGCCGCTATG	112.083	123.833	7.65878	7.52082	151	243	59	97	64	58.5	186	171.5	89	46	169.5	81	7.56384	7.45613	7.81399	7.88309	7.51237	7.72327	7.39925	7.36457	7.58191	7.71196	7.42242	7.64481
ASCRP3006374	0.00265245	0.0805458	1.15619	up	hsa_circRNA_102570	hsa_circ_0051470	circBase	chr19	-	45860527	45860957	exonic	NM_000400	ERCC2	CTCTGCCCTATGGCTTCACCATCATCATCGAGCCCTTTGACGACAGAACCCCGACCATTG	59.3333	53.3333	7.16191	6.95253	64	119	38	51	44	40	69	70	43	29	72	37	6.92497	6.95685	7.33657	7.30228	7.19008	7.26069	6.80842	6.8592	7.03781	7.13331	6.91269	6.96375
ASCRP3003833	0.00272052	0.0810648	1.4472	up	hsa_circRNA_092520	hsa_circ_0001240	circBase	chr22	-	42807412	42807742	exonic	NM_145912	NFAM1	CACACTCCACGGTGAGAGGCAGCGGCACCTTCATCCTGGTCAGAGGAGGACAGTCAGTGA	86.6667	52.1667	7.51924	6.98598	58	166	49	109	81	57	53	65.5	40.5	36	80	38	6.90555	7.17736	7.58815	8.00039	7.74157	7.70242	6.73228	6.84404	6.98194	7.43938	6.95449	6.96375
ASCRP3013029	0.00280818	0.0816403	1.17986	up	hsa_circRNA_100840	hsa_circ_0022587	circBase	chr11	+	62650379	62653080	exonic	NM_002394	SLC3A2	TTCCTGGACAGGCATCCGTGTCATTCTGGACCTTACTCCCAACTACCGGGGTGAGAACTC	90.6667	81.0833	7.39365	7.15503	103	229	43	66	55	48	110	101	52	36.5	138	49	7.2527	7.41124	7.33657	7.49723	7.37072	7.49341	7.06226	7.03053	7.11046	7.31931	7.26652	7.14113
ASCRP3006825	0.0028117	0.0816403	1.12275	up	hsa_circRNA_075900	hsa_circ_0075900	circBase	chr6	-	27106071	27106460	exonic	NM_080593	HIST1H2BK	CTGTGGTCCTCAGCCCTGTACCTTAATAAATTTGTATGCCTTTTCTCTTAGGAGGGACTT	71.9167	71.5833	7.20606	7.03902	88	177	31	49.5	47	39	107	95	45.5	26	110	46	7.11651	7.20103	7.22471	7.22669	7.19008	7.2773	7.00734	6.99108	7.07583	6.95685	7.12717	7.07583
ASCRP3009064	0.00281518	0.0816403	1.06521	up	hsa_circRNA_405699		25070500	chr18	+	60223435	60232329	exonic	NM_017742	ZCCHC2	GCCCATGGTGGTACTGTGAAAGGCAGCTATTTTCAAGTTCATCACAAGCTTTTCTACAAA	53.0833	56.0833	6.96211	6.87096	78	107.5	25	30.5	42.5	35	93.5	64	33	24	80	42	7.08814	6.90132	6.82001	6.78574	7.1016	7.07583	6.96375	6.81689	6.77245	6.72386	6.94609	7.00272
ASCRP3007856	0.00290422	0.0819248	1.0778	up	hsa_circRNA_102187	hsa_circ_0045526	circBase	chr17	-	70644941	70645407	exonic	NM_139177	SLC39A11	GACATCATCCCCGAAGCCCAGATCAGGAATTTGGCCATTGGAATCGGGATCCAGAATTTC	37.3333	32.8333	6.73674	6.62865	46.5	78	22	26	28.5	23	49	40	19	20	43	26	6.79674	6.77002	6.70813	6.69585	6.71802	6.73171	6.71997	6.66255	6.53451	6.53424	6.65049	6.67015
ASCRP3002751	0.00290858	0.0819248	1.15215	up	hsa_circRNA_062762	hsa_circ_0062762	circBase	chr22	-	29750638	29752605	exonic	NM_001127	AP1B1	ATCAATCTCATCGTGCAGAAAAGGTGGTGGCCAATGCAGTGGCAGCGCTCTCAGAAATTG	51.0833	38.0833	6.9495	6.74517	47	132.5	26.5	35.5	41	24	53	47	27	21	55.5	25	6.80497	7.01314	6.94149	7.00111	7.121	6.81529	6.73228	6.70755	6.7627	6.78597	6.8124	6.67015
ASCRP3010457	0.00292352	0.0819248	1.30665	up	hsa_circRNA_001205	hsa_circ_0001892	circBase	chr9	+	130705441	130705609	antisense	NM_203305	FAM102A	GTTTCACAAGCAGGACTCTTCTCCAGCCCGGACACCTGCTCCTCAATGGCTTTCAATCAC	159.083	135.333	8.06323	7.67736	154	360	92	136.5	119.5	92.5	143	165	125	69	217.5	92.5	7.59567	7.80894	8.29286	8.257	8.17773	8.2472	7.20124	7.33804	7.91887	8.20588	7.64062	7.7595
ASCRP3013199	0.00298433	0.0826471	1.1678	up	hsa_circRNA_037936	hsa_circ_0037936	circBase	chr16	+	14173146	14234617	exonic	NM_014048	MKL2	TTGCAGTCCAGTCAAAACTTACCCCCTCTGAACGAAAGGAAAAATGGTTCACAATAAAGG	70.1667	63.5	7.16193	6.93813	79	180	33	53	40	36	94.5	102.5	42	25	83	34	7.07933	7.22491	7.16602	7.31163	7.08307	7.1066	6.94197	7.03302	6.98943	6.90157	6.92547	6.8373
ASCRP3000224	0.00305862	0.0834083	1.13393	up	hsa_circRNA_101378	hsa_circ_0032353	circBase	chr14	+	70170111	70171459	exonic	NM_014734	SUSD6	AAAGCTGAAGTCTTTCCATCATAGCAGTGTGCCCCCTACCACCGGAGCCAGAGAATGGTG	93.9167	87.1667	7.38221	7.20087	94.5	266.5	46.5	61	54	41	113	134	64	39	121	52	7.19597	7.53558	7.49341	7.41474	7.36059	7.29298	7.0551	7.21775	7.25425	7.29963	7.18701	7.1915
ASCRP3002161	0.00308443	0.0835078	1.12159	up	hsa_circRNA_060332	hsa_circ_0060332	circBase	chr20	-	37049238	37063962	exonic	uc002xig.3	SNHG17	AGCTGTCGTTCACTTTTTACCCACCCATTCAATAAACCTTACAGAATTGCCCGTCCCTCG	50.25	41.3333	6.94066	6.77512	53.5	110.5	24.5	44.5	34.5	34	50	60.5	28	23	54.5	32	6.82267	6.90132	6.86304	7.13141	6.84971	7.07583	6.67477	6.77575	6.74369	6.84509	6.76348	6.84792
ASCRP3011935	0.00309707	0.0835078	1.0713	up	hsa_circRNA_000653	hsa_circ_0000956	circBase	chr19	+	54821289	54821382	antisense	NM_021250	LILRA5	TGAGTGGGCTCAGGGACCCCGCAGGTCTGGCGTGGACTCCAGCCTCATCACCGTCAGATC	36.1667	34.3333	6.81644	6.71707	40	72	24	28	28	25	47	34	30	21	47	27	6.69445	6.71124	6.88507	6.82267	6.88884	6.89636	6.67477	6.60947	6.81003	6.69213	6.7539	6.76214
ASCRP3005842	0.0031473	0.0841135	1.23373	up	hsa_circRNA_103532	hsa_circ_0006614	circBase	chr3	+	183493702	183508768	exonic	NM_018023	YEATS2	CTACACCAAACCCCATCTCTGGGAAAGCCACAGTATCCGATCTCCAGTCTGGCTCAGCTG	116.833	105.75	7.66161	7.35858	112.5	300.5	60	86	80	62	126	160	79	45	166.5	58	7.33804	7.63792	7.78267	7.71973	7.71217	7.77913	7.1295	7.30283	7.44453	7.63475	7.35202	7.28786
ASCRP3003377	0.00317211	0.0841135	1.13749	up	hsa_circRNA_100222	hsa_circ_0012415	circBase	chr1	-	51826842	51831701	exonic	NM_001981	EPS15	ATTTTGCCAACTTCAGTGCTCCACAGACCCCTTTGCTTCTGTTTTTGGGAATGAATCATT	66.25	65.4167	7.17252	6.98667	77	150	36	46.5	49	39	94	83.5	42	32	100	41	7.07933	7.11692	7.11778	7.16973	7.22868	7.32267	6.96375	6.94776	6.95685	7.04837	7.02961	6.97369
ASCRP3010849	0.00319597	0.0841626	1.17833	up	hsa_circRNA_032236	hsa_circ_0032236	circBase	chr14	+	65470966	65482434	exonic	NM_002028	FNTB	TAGATGAACCCATCCCCCAGATAGTGGCTACAGAGCAAAAGTAGAAGAAAAGATCCAAGA	105.583	99.5833	7.54694	7.3102	134	258	53	72.5	64	52	128.5	164.5	63	41	144.5	56	7.46463	7.50661	7.63566	7.57141	7.49508	7.60823	7.13245	7.34632	7.30059	7.49871	7.29526	7.28786
ASCRP3012131	0.0032654	0.0841626	1.31777	up	hsa_circRNA_052341	hsa_circ_0052341	circBase	chr19	+	58898635	58906171	exonic	NM_001009	RPS5	TGCCCAATAAACCTGTCTGCCCTTTGGGGCAGTCCCAGCCACTCTTCCTGTCTGTACCAG	242	208.75	8.50483	8.10673	216	541	137.5	225	186	146.5	177.5	251.5	199	105.5	347	172	7.91191	8.22774	8.72435	8.81411	8.62571	8.72517	7.38114	7.67117	8.42778	8.68841	8.04409	8.42778
ASCRP3011872	0.00327068	0.0841626	1.31774	up	hsa_circRNA_071649	hsa_circ_0071649	circBase	chr5	+	612404	620376	exonic	NM_018140	CEP72	TGACTACCGCCTTTTTGTTGTGCACCTGCTCCCCAAGCTCCAGCAGCTGGCGCAGGTCCC	179.333	150.5	8.16358	7.76552	190	389	90	171	129	107	156	202	116	83.5	244.5	101	7.79458	7.88499	8.25597	8.46469	8.2127	8.36853	7.2825	7.49574	7.84635	8.42487	7.70846	7.83517
ASCRP3007718	0.00327165	0.0841626	1.07975	up	hsa_circRNA_102066	hsa_circ_0043513	circBase	chr17	+	38323750	38324201	exonic	NM_007359	CASC3	GAATGAACCTTCCCCACCCAGGGTGTCCAGGGTGGTCGAGCCAAACGCTATTCATCCCAG	55.3333	53.6667	7.00426	6.89356	64	128	32	43	33	32	81.5	63	39	30.5	72	36	6.95401	6.99876	7.03257	7.06181	6.93497	7.04342	6.88507	6.80949	6.89909	6.93181	6.88935	6.94658
ASCRP3013305	0.00327918	0.0841626	1.47374	up	hsa_circRNA_074306	hsa_circ_0074306	circBase	chr5	-	140894587	140951607	exonic	NM_005219	DIAPH1	TTGTTTCCAACTGTTAATAAAGCATTGAAACAGTACTTGTGGCTGAGGACCTCTCCCAGG	259.083	188	8.53565	7.97617	172	632	146	258	236.5	110	138	224.5	211	107.5	345	102	7.69139	8.41054	8.7894	8.96731	8.93075	8.42453	7.18169	7.56653	8.48843	8.71447	8.06535	7.84053
ASCRP3000418	0.00335132	0.085104	1.28145	up	hsa_circRNA_101089	hsa_circ_0027261	circBase	chr12	+	57891939	57892406	exonic	NM_004990	MARS	AACATTTCGTTTGATATTTTTGGTCGCACCACCACTCCACAGCAGACCAAGTTGCCTGTG	85.25	71.5833	7.43272	7.07495	109.5	149	43	93	67.5	49.5	128	82	46.5	36	96	41	7.31764	7.1051	7.36148	7.80533	7.50167	7.50514	7.14976	6.94138	7.05129	7.3375	6.98709	6.98265
ASCRP3003983	0.00337243	0.0851925	1.33236	up	hsa_circRNA_100405	hsa_circ_0002846	circBase	chr1	+	178252698	178269253	exonic	NM_170692	RASAL2	CACTAAACTGGATGTGAAAGGACCACCCACCCACCGTCTGTCTTGTGGTCAGTCACCCTA	355.583	298.083	8.83422	8.42023	422	941.5	173.5	277	179	140.5	354.5	487	287	116	395	149	8.63908	8.91088	9.02969	9.13267	8.59579	8.69719	8.01045	8.28532	8.89601	8.85327	8.17894	8.29738
ASCRP3006320	0.00347875	0.0871093	1.25994	up	hsa_circRNA_100820	hsa_circ_0022142	circBase	chr11	-	57256388	57256865	exonic	NM_003627	SLC43A1	CTCTATGCTGCAGTGGACGGGGTTGCTACCAAATCCATCAGACCACGCTACTGCAAGATC	66.9167	39.0833	7.03195	6.69859	72.5	187	31	49	30	32	61	50	26	23.5	50	24	7.00827	7.25639	6.92228	7.1608	6.83678	7.00714	6.76214	6.73284	6.63892	6.66137	6.72614	6.67015
ASCRP3002444	0.00352546	0.0871093	1.10305	up	hsa_circRNA_103238	hsa_circ_0063534	circBase	chr22	-	41664100	41677086	exonic	NM_002883	RANGAP1	AGTGACATGTTCACGGGAAGGCTGCGGACCGAGATCCCACCAGCCCTGTCTGCAGATCTC	58.4167	54.1667	7.06505	6.92355	65.5	132	32	46	39	36	81	65	37	30	70	42	6.94776	7.01081	7.09966	7.14113	7.05083	7.14009	6.89859	6.80788	6.87574	7.04837	6.88935	7.0214
ASCRP3008835	0.00354523	0.0871093	1.22479	up	hsa_circRNA_006153	hsa_circ_0006153	circBase	chr14	-	105692405	105693097	exonic	NM_001519	BRF1	GCAAAAGATGGCTCACGGAATTTGAAGACACCCCCACCAGTCAGTTGACCATTGATGAGT	312.417	291.667	8.57702	8.28448	312	948	103.5	202.5	171.5	137	370	566	176	93	393	152	8.30577	8.91383	8.4007	8.65798	8.53366	8.65014	8.05956	8.42993	8.27183	8.50106	8.15712	8.28737
ASCRP3010669	0.00357958	0.0871093	1.12313	up	hsa_circRNA_061828	hsa_circ_0061828	circBase	chr21	+	44106301	44119121	exonic	NM_002606	PDE9A	TACAAAGTGAGACCTGTGGCCATCAAGCAACTCTCCGGTAATCTTCAGCAAGTACTGCAA	42.3333	33.1667	6.89684	6.72931	39	87	28	40	32	28	42	41	29	24	39	24	6.70837	6.80205	7.03257	7.08177	6.85994	6.89636	6.64193	6.65551	6.78114	6.98146	6.68347	6.63237
ASCRP3003520	0.00358169	0.0871093	1.13925	up	hsa_circRNA_100745	hsa_circ_0007401	circBase	chr11	-	3789810	3797251	exonic	NM_005387	NUP98	CAACACCATGATTTTGGAACCAGTACTAGCAGTGGAGGACTCTTTGGAACCACAAATACC	80.25	80.4167	7.30176	7.11367	117	189	41	54	44.5	36	155.5	102	49	28	103	45	7.36818	7.26671	7.43594	7.35202	7.19008	7.1976	7.24702	7.04973	7.09595	7.13331	7.08022	7.07583
ASCRP3003567	0.00363816	0.0871093	1.18265	up	hsa_circRNA_026813	hsa_circ_0026813	circBase	chr12	+	56481360	56482652	exonic	NM_001982	ERBB3	CAACCTGGACTTTCTGATCACCGGCCTCAATGGGTCCCCCCTGTCATGAGGTTTGCAAGG	152.667	156.833	8.01013	7.7681	216	293	76	150	103.5	77.5	238	204.5	127	59.5	211	101	7.90685	7.61052	8.09745	8.35624	8.0291	8.06063	7.62192	7.50004	7.94834	8.03598	7.61875	7.8836
ASCRP3010553	0.00363901	0.0871093	1.10657	up	hsa_circRNA_404504		25070500	chr1	-	47725960	47728788	exonic	NM_001048166	STIL	TAAAGTGAAGAAAAATGCACATAACGTGGATCACGCCAGCAGCTCTTCTCTAGTTGTGAG	41.9167	38	6.91192	6.76582	41.5	79	29	35	36	31	36.5	39.5	32	28	58	34	6.7376	6.76048	6.99718	6.89311	7.00734	7.07583	6.61882	6.66577	6.80151	6.84509	6.81583	6.84792
ASCRP3003417	0.00367404	0.087234	1.71208	up	hsa_circRNA_089863	hsa_circ_0089863	circBase	chrX	+	9905173	9905725	exonic	NM_001649	SHROOM2	CAAAATCCCCTCTCCTAGAAGCACAGAGGAGAGAATTGAGCGGGTGATGGACAACAACAC	1308.75	1018.25	10.5813	9.80552	1336	2991	1035	1065	821	604.5	804.5	2438	873	683	963	348	10.0969	10.8325	10.901	10.8115	10.4633	10.3825	9.15574	10.0562	10.1898	10.7259	9.34473	9.36079
ASCRP3004970	0.00367898	0.087234	1.13089	up	hsa_circRNA_037076	hsa_circ_0037076	circBase	chr15	+	101549041	101569437	exonic	NM_024652	LRRK1	CCAATGACAGGCTCTCCGTGTGAAATGGTCCCATCTCAGACTGCCCTGGGTAGACCTAGA	73.3333	68.5	7.22568	7.04821	87	167	41	52	53	40	90	90	48	34	101	48	7.14259	7.17736	7.31014	7.19801	7.28345	7.2425	6.94079	6.97911	7.06784	7.17736	7.03257	7.09161
ASCRP3000746	0.00369132	0.087234	1.14122	up	hsa_circRNA_100828	hsa_circ_0022308	circBase	chr11	-	61096834	61097546	exonic	NM_001923	DDB1	AAGTTCCTATATGGTTGCCAAGCACCTACTATTTGCTTTGTCTACCAGGGGGAGAGCAAG	116.417	130.25	7.61754	7.42697	214	230	50	72	77.5	55	279.5	172	69	34	159	68	7.89613	7.40332	7.56589	7.55098	7.6434	7.64555	7.76012	7.35949	7.37379	7.29963	7.34081	7.428
ASCRP3007138	0.00371692	0.087234	1.26756	up	hsa_circRNA_103036	hsa_circ_0060035	circBase	chr20	-	33603810	33609159	exonic	NM_015638	TRPC4AP	CTTGTCCTCCATGGTCACAACCAGAACTGTGACTGTAGCCCGCCTCCATTGTGTTCCCTC	152.167	139.083	7.90125	7.55919	177	376.5	66	132	90	71.5	255	186	92	47.5	178	76	7.74016	7.85603	7.88892	8.18836	7.80306	7.93097	7.70069	7.43869	7.61067	7.69565	7.40085	7.50859
ASCRP3001471	0.00373451	0.0873948	1.09341	up	hsa_circRNA_102918	hsa_circ_0058275	circBase	chr2	+	219447693	219449444	exonic	NM_005444	RQCD1	ACGTCCCTTTGAGTATCTCCGGCTCACCAGCCTTGGAGTTATTGGAAATTGTAAATATTT	45.6667	41.3333	6.89073	6.7619	51	98	27	38	31	29	57	50	31	24	56	30	6.82267	6.83625	6.88507	7.02116	6.8124	6.96684	6.76214	6.7267	6.80151	6.84509	6.69585	6.74008
ASCRP3005150	0.00378989	0.0875227	1.73889	up	hsa_circRNA_405807		25070500	chr19	-	52380534	52384130	exonic	NM_032679	ZNF577	CCCACAGTCAAATCTGTCCAGGTTCTGGCCTATAGGAACAAGACATTTTCAGTAATGGAA	209.667	137.083	8.12555	7.32738	193	645.5	91	133	131.5	64	251	263	40.5	32	195	41	7.80921	8.44084	8.23181	8.21407	8.24258	7.81479	7.67264	7.6958	6.94776	7.17736	7.48809	6.98265
ASCRP3004108	0.0037999	0.0875227	1.39396	up	hsa_circRNA_103669	hsa_circ_0070049	circBase	chr4	+	77659913	77663079	exonic	NM_020859	SHROOM3	CAGACAAGCGCCAGCTCCTCTACTAGTGACCTCTCCAACTATGACCATGCTTATCTAAGG	156.25	116.25	7.93101	7.45182	150.5	413	60	113	109	92	152	146	78.5	50	199	72	7.57289	7.94651	7.80313	8.01487	8.03656	8.21209	7.24702	7.24721	7.46581	7.82118	7.49374	7.43594
ASCRP3003413	0.00383575	0.0876653	1.32413	up	hsa_circRNA_092558	hsa_circ_0001594	circBase	chr6	-	27775963	27782476	sense overlapping	NM_021066	HIST1H2AJ	CAAAAGGCCTATTATCTATACGGCCAAGACCCGCTCTTCTCGGGCCGGGCTTCAGTTTCC	113.75	85.3333	7.69659	7.29155	94	262	71	112	82.5	61	82	101.5	82	56	140.5	50	7.18086	7.51581	7.91539	8.01202	7.7595	7.79593	6.89311	7.04973	7.49871	7.92135	7.24526	7.14113
ASCRP3003675	0.00394005	0.0890617	1.29217	up	hsa_circRNA_103194	hsa_circ_0062760	circBase	chr22	-	29746023	29747814	exonic	NM_001127	AP1B1	CAAGTACCCCAACAAGCCTGAGATCCTGAAGCATGAGATGAAGGTGTTCTTCGTGAAGTA	91.3333	74.0833	7.35642	6.98663	110	232	36	52	84	34	137	99.5	38	26	111	33	7.3195	7.41283	7.25075	7.28345	7.76543	7.1066	7.18311	7.02516	6.92472	6.90157	7.08022	6.80497
ASCRP3002664	0.00402577	0.0900146	1.12227	up	hsa_circRNA_001229	hsa_circ_0001229	circBase	chr22	+	38089338	38089486	sense overlapping	NM_024313	NOL12	ATAGTGTTTACCAGTATTAAATTCTCAGCCACTCCTTTCCATGTGTGCCTACCGCATGTT	50.3333	44.6667	6.96517	6.79875	55	112	27	45	34	29	59	60	31	27	64	27	6.85898	6.94727	6.94149	7.1608	6.98615	6.89636	6.77794	6.78114	6.80151	6.84509	6.86966	6.71716
ASCRP3004111	0.0041006	0.0900146	1.24393	up	hsa_circRNA_103478	hsa_circ_0067492	circBase	chr3	+	136699307	136714398	exonic	NM_144717	IL20RB	CAGACACCTTGATGAAGTGGCCATTCTGCCTGCCCCTCAGAACCTCTCTGTACTCTCAAC	222.917	201.583	8.37987	8.06497	219.5	511	115	220.5	138.5	133	226	270	157	112	289.5	155	7.93993	8.15749	8.50038	8.77405	8.29387	8.61353	7.58909	7.71217	8.17153	8.75183	7.85771	8.30751
ASCRP3008423	0.00411731	0.0900146	1.27024	up	hsa_circRNA_404903		25070500	chr11	-	70644547	70666787	exonic	NM_012309	SHANK2	GAGTGCGTGGAGGAGGTCCAGTGTAAGCCCAGGGACAGCCAGGCAGTGCCCTTCCGAGAG	93.9167	81.3333	7.5293	7.1842	135	169	49	76	66	68.5	130.5	90	60.5	38	116	53	7.46884	7.16973	7.56589	7.6334	7.46581	7.87212	7.15351	6.97911	7.26167	7.40632	7.09727	7.2073
ASCRP3006623	0.0041261	0.0900146	1.11594	up	hsa_circRNA_020846	hsa_circ_0020846	circBase	chr11	+	3424822	3427945	exonic	NR_024248	TSSC2	CTGCTCCTGGAGTTTGAACAACTGACTCTTGATGGACACAACCTTCCTTCTCTCGTCTGT	93.6667	95.3333	7.4875	7.32923	114	196	43	92	60	57	115.5	125.5	78	46	133	74	7.32843	7.30059	7.44864	7.80306	7.36059	7.68369	7.08877	7.15351	7.428	7.63475	7.21033	7.46005
ASCRP3013426	0.0046497	0.0929844	1.74062	up	hsa_circRNA_055755	hsa_circ_0055755	circBase	chr2	+	98263529	98264657	exonic	NM_001862	COX5B	TTTCTTCTTTCCAGTAAAGACTAGCCATTGCATTGGCTCCTTCTCCCATAGTGGTGTTCC	947.333	677.75	10.2329	9.43334	622	1498	876	908	923	857	385	810	1049.5	431	929	462	9.08474	9.5587	10.7004	10.6561	10.6091	10.7886	8.10896	8.81026	10.4445	10.2177	9.26207	9.75654
ASCRP3002558	0.0047226	0.0938978	1.34777	up	hsa_circRNA_051907	hsa_circ_0051907	circBase	chr19	+	49999633	50002944	sense overlapping	NM_001015	RPS11	ATAAAGTTATTTTCTCATTCCACTTCCTCTCCAGCCCCTGCGTAATCGATAAGGAAACCC	738.25	661.333	9.8615	9.43093	704.5	1488	480.5	876.5	472	408	550	1018	733	384	832	451	9.20135	9.53475	10.0942	10.6157	9.78786	9.93514	8.5655	9.07099	9.98237	10.1197	9.13973	9.70734
ASCRP3008391	0.00477139	0.0938978	1.14528	up	hsa_circRNA_080646	hsa_circ_0080646	circBase	chr7	-	74474399	74474581	exonic	NM_030798	WBSCR16	GAGTACCTGCAGCTGGCCTCTGTCACTGACTCCACACAGGTCTGGGTCACTACAATATCA	99.6667	104.667	7.53675	7.34105	153.5	193	51.5	84	66	50	165	150	65	40	149	59	7.59281	7.28957	7.5758	7.72455	7.49508	7.54267	7.29715	7.27424	7.30657	7.5417	7.3122	7.31445
ASCRP3004552	0.00478909	0.0938978	1.50496	up	hsa_circRNA_104470	hsa_circ_0082141	circBase	chr7	+	127447537	127544872	exonic	NM_014390	SND1	CATAGCAAGAAGGAAGTGCCTATCCACCGTGTTGCAGATATATCTGGGGATAAGAACAAG	206	171.25	8.17113	7.5814	436	375	70	181	99	75	467	225.5	74	40	162	59	8.66861	7.85032	7.95851	8.53926	7.97376	8.03633	8.34773	7.57722	7.42103	7.43938	7.37036	7.3327
ASCRP3007929	0.00481616	0.0938978	1.20469	up	hsa_circRNA_009052	hsa_circ_0009052	circBase	chr17	+	60741908	60742310	exonic	NM_006039	MRC2	GACCTATGTGCTCTGCCCTACCACGAACCCAACGTCTTCCTCATCTTCAGCCATGGACTG	383.5	427.167	9.06645	8.79779	476.5	760	191.5	344	319	210	451	550	285	165	869	243	8.77491	8.64292	9.10408	9.40179	9.25434	9.22068	8.28601	8.39623	8.8643	9.17047	9.18099	8.88876
ASCRP3012720	0.0048413	0.0939813	1.27827	up	hsa_circRNA_103125	hsa_circ_0008078	circBase	chr21	+	37619814	37633030	exonic	NM_005128	DOPEY2	TGTTGCAGTTTTGCTATGCTTTTCTCCAAAGCACAACCTCCAAGAGGGAAAACATTTCTC	72.0833	54.6667	7.22463	6.87044	67.5	178	37	59	53	38	97	68	32	24	76	31	6.98591	7.2073	7.25075	7.34447	7.29868	7.26069	6.97772	6.85305	6.77245	6.84509	6.94825	6.82607
ASCRP3008282	0.0048483	0.0939813	1.10778	up	hsa_circRNA_006464	hsa_circ_0006464	circBase	chr2	+	242606059	242608100	exonic	NM_013325	ATG4B	GAGCTTGACCCGTCCATCGCTGTGGAAGGTTGTGCAGGACCAGCGTTCCCTGTGCAGGCG	70.4167	62.8333	7.157	7.00932	77	189	35	51.5	38	32	89	90	46	28	89	35	7.04297	7.25639	7.22471	7.29127	7.05083	7.07583	6.9154	6.98615	7.07583	7.13331	7.01613	6.92914
ASCRP3008601	0.00496071	0.0941952	1.1688	up	hsa_circRNA_400328		25242744	chr1	-	154186368	154187050	exonic	NM_015449	C1orf43	GATGAAAGCTCTGGATGCCATTCGTACCTCTGGACTTGAAAGAGGAGATTGATATTCGAC	99.5	96	7.42791	7.20289	164	225.5	41	69.5	59	38	205.5	128	59	28.5	111	44	7.63159	7.38719	7.33657	7.57141	7.39818	7.2425	7.49191	7.16952	7.23917	7.15623	7.10247	7.05801
ASCRP3003535	0.00501287	0.0945511	1.20998	up	hsa_circRNA_100145	hsa_circ_0011377	circBase	chr1	+	32689634	32690076	exonic	NM_003757	EIF3I	CAACAGCTGTCGTCTCTGGGACTGTGAAACAGATCGTCAATGTATGGTACTCTGTGAATG	73.6667	64.0833	7.25528	6.9803	94	152	47	68	42	39	103	98	46.5	29	77	31	7.18086	7.11884	7.39659	7.49723	7.11109	7.22709	7.00734	7.00734	7.08985	7.08965	6.92547	6.76214
ASCRP3005488	0.00503668	0.0945511	1.0922	up	hsa_circRNA_026616	hsa_circ_0026616	circBase	chr12	-	53701835	53714476	exonic	NM_015665	AAAS	CCTGTGTTTGAGCTCCTTCCCTGTGGATCAATCTTCCTGTCCTACAACTGACAAAGGATC	81.1667	90.75	7.38347	7.25623	92	180	46	69.5	57	42.5	112	115	65	38	164	50.5	7.16973	7.22174	7.4796	7.55752	7.43559	7.43664	7.06026	7.11456	7.30059	7.46783	7.38683	7.2073
ASCRP3009434	0.00504325	0.0945511	1.03998	up	hsa_circRNA_406017		25070500	chr2	-	201931549	201932125	intronic	ENST00000286181	FAM126B	GGACGTGGGTGACTTGCGGATCTTCTTTTTTTGTTGGCATCAATTTATTGAATGGCAAAG	33.3333	32.5	6.71422	6.65766	39.5	59	22	25.5	28	26	41.5	36.5	27	23	39	28	6.72727	6.64484	6.7539	6.65372	6.73228	6.77328	6.67477	6.63237	6.6823	6.60762	6.63176	6.71716
ASCRP3006021	0.00509934	0.0949886	1.14834	up	hsa_circRNA_055426	hsa_circ_0055426	circBase	chr2	-	85782606	85783383	exonic	NM_000821	GGCX	CTATTCCATGGAATATTTGTCCCGGCACTGGCTCTTCAGTCCCTTCAAGTCTGTGGACGG	63.3333	57.6667	7.17244	6.97289	62	131	34	61	46	46	71	68	43	32	88.5	43.5	6.92497	7.00178	7.19597	7.36493	7.15037	7.39659	6.84195	6.8474	6.98943	7.21674	6.92963	7.01221
ASCRP3002840	0.00513461	0.0950553	1.18287	up	hsa_circRNA_035301	hsa_circ_0035301	circBase	chr15	+	52311410	52358462	exonic	NM_002748	MAPK6	ATCCTGTTTGAAGAAAAAGGACAAATAAAACATGGCCAGCAAATACACCCCTCTTCCTCG	65	49.5	7.20799	6.9657	51.5	154	38	62.5	47	37	49	65.5	54	33	62.5	33	6.85357	7.13459	7.31014	7.48976	7.19919	7.26069	6.68089	6.8266	7.1662	7.40632	6.83392	6.88027
ASCRP3011909	0.0052086	0.0950553	1.57669	up	hsa_circRNA_104412	hsa_circ_0080712	circBase	chr7	-	75182751	75183825	exonic	NM_005338	HIP1	TGAGCAAGATCAAGGCCATCGGCGAGATCACCTCCTCTCCACGGTCACATCCATTTCCAG	425.25	305.5	9.18428	8.52738	371.5	958	262	410.5	315	234.5	235	425	388	199.5	378.5	207	8.47758	8.93322	9.53475	9.59723	9.24025	9.32269	7.60331	8.14307	9.2306	9.36079	8.12328	8.70325
ASCRP3003696	0.00523849	0.0950553	1.18461	up	hsa_circRNA_038901	hsa_circ_0038901	circBase	chr16	-	29465336	29466285	exonic	NM_001031827	BOLA2	CAAGTTCGAGGGGAAACCGCTGCTTCAGAGACACAGCTTCCTCCCGGCACAGAAGGCCTC	88.5	76.6667	7.43651	7.1921	83.5	218.5	52	70	58	49	86	96	59	39	126	54	7.121	7.38347	7.60146	7.53059	7.39818	7.58434	6.90998	7.01957	7.24721	7.49871	7.2073	7.26979
ASCRP3004556	0.00526336	0.0952274	1.05224	up	hsa_circRNA_000716	hsa_circ_0000716	circBase	chr16	-	75654163	75656362	exonic	NM_012091	ADAT1	CATAGGACAGTCCAAAATGAGGAAGAACGGTCGATGGCCAGGTGGTCTTCATAAACTATA	36	31.5833	6.72101	6.64754	38	79.5	21	26	26.5	25	45	36	22	21	39.5	26	6.70385	6.75223	6.66196	6.77273	6.70357	6.73171	6.67595	6.61367	6.57373	6.72386	6.62787	6.67015
ASCRP3008063	0.00538562	0.0959527	1.13512	up	hsa_circRNA_000055	hsa_circ_0000055	circBase	chr1	+	36939396	36941065	antisense	NM_000760	CSF3R	GAGAAAGGCCTGAGTGTGGTTGAGGTGGGTCTCAGGTCCTGGCTCCCACTGGCAGATGAG	71.4167	70.6667	7.33339	7.15055	85	123	42	76.5	58	44	91	83	59	37	99	55	7.1016	6.97061	7.42154	7.66926	7.41544	7.42189	6.94079	6.91319	7.26699	7.43938	7.07315	7.26979
ASCRP3006813	0.00543618	0.0959527	1.12459	up	hsa_circRNA_103457	hsa_circ_0067159	circBase	chr3	-	127294245	127294652	exonic	NM_001136053	TPRA1	CTGTGCTTCGACATCATCGAGGGGCTCTGGTCTACTCTCTGGTGGTCATCCTTCCCAAGA	98.25	100.75	7.53508	7.36568	121	195	43.5	97	67	66	140.5	138	57.5	52	133	83.5	7.41195	7.27866	7.37379	7.8485	7.50167	7.79593	7.20001	7.22232	7.1917	7.77051	7.2073	7.60223
ASCRP3012713	0.00550225	0.0964623	1.13269	up	hsa_circRNA_406136		25070500	chr21	+	30693541	30744883	sense overlapping	NM_001186	BACH1	TGTTGAAGTCTATGTGAATGGTGCCCCCTGGTGGAAGGAAAAAGGTTGATGATAATTAGA	66.75	67.75	7.16897	6.98922	94	138.5	29	54.5	47.5	37	106	95	38	27	96.5	44	7.19597	7.03414	7.03257	7.29127	7.19919	7.26069	7.03892	6.98615	6.8921	6.95685	6.98547	7.07583
ASCRP3001812	0.00552862	0.0965863	1.05907	up	hsa_circRNA_012969	hsa_circ_0012969	circBase	chr1	+	76253181	76257256	exonic	NM_004582	RABGGTB	AGACCAGGTTCTGAATCCCATGCTGGGCAGGGCACTCCACAGAAGGATGTTATTATCAAG	34.25	29.3333	6.71854	6.63575	37	79.5	20.5	22.5	25	21	40	35	22	18	39	22	6.67158	6.76758	6.68347	6.68172	6.7752	6.73171	6.65049	6.61367	6.61673	6.58494	6.70385	6.64484
ASCRP3007191	0.00555741	0.0966405	1.61698	up	hsa_circRNA_401901		25242744	chr17	-	80042674	80042829	exonic	NM_004104	FASN	CTTTCCGCCACTTCCTGCTGGAGGAGGGTGTGTGCTGCTCTCCAACCTCAGCAGCACCTC	190	113.5	8.10155	7.40825	456	265	58	194	81	86	202.5	140.5	62	48	171	57	8.73213	7.52703	7.76474	8.62992	7.77708	8.17841	7.47859	7.22491	7.27308	7.77051	7.39695	7.30545
ASCRP3004460	0.00562874	0.0971768	1.08514	up	hsa_circRNA_022917	hsa_circ_0022917	circBase	chr11	-	65638006	65638129	exonic	NM_016938	EFEMP2	CAGTGCACCTGCCCTGATGGTTACCGCAAGATCGGGCCCGAGTGTGTGGATGTGGACGAG	44.5833	41.25	6.88939	6.7715	45	101	25	37	29.5	30	47	58	31	24.5	55	32	6.76159	6.85431	6.95947	6.95889	6.8124	6.98967	6.68347	6.76758	6.80151	6.87421	6.74008	6.76214
ASCRP3004939	0.00565551	0.0973656	1.07649	up	hsa_circRNA_406430		25070500	chr4	-	769578	770220	intronic	ENST00000503571	RP11-440L14.1	CCAACATTAAAAAAAAGGCTGGGTGAGCCACTGCCCCCGGCATTCCTGATTTTTAATAAG	99.0833	108.583	7.5187	7.41237	121.5	236	55	79	56	47	162	147	82	44.5	150	66	7.38951	7.43525	7.70156	7.66926	7.39818	7.51841	7.29715	7.2638	7.53286	7.6463	7.3122	7.42189
ASCRP3001095	0.00573214	0.0980799	1.38876	up	hsa_circRNA_101372	hsa_circ_0006278	circBase	chr14	-	68151731	68157138	exonic	NM_016026	RDH11	ACAGAAGGTCTTGAGATTCTAAGTGGGAATCATTTCAGGTCACTTCCTCCTAACCCATCT	190.333	160.917	7.99769	7.52389	413	406	59.5	113.5	81	69	334	244	72.5	36	226	53	8.59579	7.91887	7.80313	8.01487	7.74157	7.91191	7.94066	7.61692	7.40896	7.3375	7.64779	7.1915
ASCRP3008035	0.00574706	0.0981254	1.37891	up	hsa_circRNA_027719	hsa_circ_0027719	circBase	chr12	-	93960519	93960935	exonic	NR_038263	SOCS2-AS1	GACTTCTCAATACAGGAGCCAAGTTTGCCATCTCCGTACCACCACCACCACCACACACAG	188.583	130.083	8.09269	7.62916	156	544	80.5	155.5	101.5	94	150	180	110	73.5	186	81	7.60823	8.23076	8.14611	8.36459	7.95923	8.2472	7.23243	7.41317	7.79296	8.25306	7.4811	7.60223
ASCRP3003825	0.00586644	0.0985545	1.21398	up	hsa_circRNA_104299	hsa_circ_0007823	circBase	chr7	+	6150755	6155154	exonic	NM_032172	USP42	CACACCACCTCTTGCCAATTACATGCTATCACATGAACACTCCAAAACATAGTTGAACAA	119.583	110.583	7.6802	7.40046	132.5	302	58	94	75	56	138.5	193	76	47	161	48	7.45936	7.64854	7.78267	7.85784	7.66559	7.66721	7.18311	7.45885	7.47892	7.7809	7.35985	7.14113
ASCRP3010787	0.00588308	0.0985545	1.15968	up	hsa_circRNA_067161	hsa_circ_0067161	circBase	chr3	-	127295459	127298715	exonic	NR_073377	TPRA1	TACTCTGTCACCCAGGGTCCGGTACTGGGACCTCTTGCTGCTCATCCCCAATGTGCTCTT	60.0833	56.6667	7.18947	6.97575	59	115	38.5	51.5	47	49.5	69	67	47	33	74	50	6.9328	6.92963	7.29375	7.25856	7.22868	7.49341	6.82713	6.85305	7.03781	7.08965	6.88935	7.15749
ASCRP3005487	0.0059859	0.0986641	1.20284	up	hsa_circRNA_406067		25070500	chr2	+	241531567	241533298	intronic	ENST00000270361	CAPN10	CCTGTGTGTCCTTGTCAGTTTGGGACTCCATGGTGCCCTTCCTGCCTGTGAGGCACGTGG	75.5	69	7.35159	7.08514	83	144.5	42	86.5	49	48	99	81	49	36	100	49	7.1094	7.06181	7.37379	7.76267	7.28345	7.51841	6.99856	6.92695	7.07583	7.27885	7.07315	7.15749
ASCRP3007145	0.00598668	0.0986641	1.08507	up	hsa_circRNA_001256	hsa_circ_0001256	circBase	chr22	-	50689402	50689520	intronic	ENST00000483222	HDAC10	CTTGTGTACCATGAGGACATGACGGCCACCCGGCTGCTCTGGGACGAGCAGTGGCAGGCA	41.5833	39	6.89161	6.77382	49	87	23	34.5	30	26	53.5	52	31	20.5	52	25	6.83	6.81476	6.88507	7.01081	6.91269	6.89636	6.71997	6.75803	6.84814	6.81796	6.78169	6.71716
ASCRP3000272	0.00600828	0.0986641	1.12839	up	hsa_circRNA_089353	hsa_circ_0089353	circBase	chr9	+	136217451	136218280	exonic	NM_000972	RPL7A	AAATAATACAAATTTTCCTTCCTGGTTGTCTTCTTGCCTGCCCTGTGTCGTAAAATGGGG	127.083	141.833	7.82982	7.65555	176	246	69	116	92	63.5	212	183.5	109	55.5	208	83	7.71239	7.46868	7.99758	8.06333	7.90954	7.8274	7.51105	7.428	7.79296	7.95947	7.59698	7.64481
ASCRP3000239	0.00601446	0.0986641	1.10744	up	hsa_circRNA_101527	hsa_circ_0006380	circBase	chr15	+	57523349	57526305	exonic	NM_003205	TCF12	AAAGGCTTTGGCATCTGTATATGCACCATCCCCAAATTCAGATGATTTCAACCGTGAATC	71.0833	68.1667	7.16162	7.01439	82.5	187	34	51	40	32	106	99	45	29.5	89.5	40	7.121	7.2638	7.16602	7.28345	7.09205	7.04342	7.01314	7.02516	6.97369	7.06893	7.00272	7.00272
ASCRP3002179	0.00603151	0.0986641	1.78869	up	hsa_circRNA_008068	hsa_circ_0008068	circBase	chr13	-	30801548	30857928	exonic	NM_032116	KATNAL1	AGCTTTGCGAAGAAGGTTAGAAAAAAGGATATATATACCTCTCCCAACAGGTCTCTGAAA	967.25	669.75	10.2288	9.38987	844	1776.5	853.5	649	978	702.5	470.5	1139.5	673	393	999	343.5	9.38535	9.85956	10.6731	10.1898	10.7004	10.5645	8.36496	9.20091	9.88953	10.1247	9.40634	9.35285
ASCRP3000797	0.00603671	0.0986641	1.4484	up	hsa_circRNA_102898	hsa_circ_0005307	circBase	chr2	+	204154487	204157049	exonic	NM_177538	CYP20A1	AATACTTGGCCATCTCCACACAAATATTGTCAGCATGTGCTTTGTGAAACTGTTCGAACT	132.333	105.667	7.93031	7.39584	151	225	81	127.5	121	88.5	97	158	81	53	188	57	7.5802	7.40103	8.12436	8.16407	8.16544	8.14674	6.97772	7.31182	7.45784	7.86416	7.49374	7.26979
ASCRP3007054	0.00623995	0.0995076	1.53862	up	hsa_circRNA_100139	hsa_circ_0011279	circBase	chr1	+	31896539	31899670	exonic	NM_018565	SERINC2	CTTCTGTGTCTGCGTGTCCATCGCTGCTGTCCTGCCCAAGGTCCAGGCGTCCTGCCTCTG	175.917	128.667	8.14593	7.52429	206	303	76	247.5	114	109	236	154	83	49	160	90	7.84739	7.62722	8.01377	8.90788	8.08487	8.39443	7.61357	7.27424	7.48842	7.72744	7.32992	7.71217
ASCRP3007170	0.00625598	0.0995076	1.31335	up	hsa_circRNA_028861	hsa_circ_0028861	circBase	chr12	-	120636656	120636803	exonic	NM_001002	RPLP0	CTTTAGGTATCACCACTAAAATCTCCAGGGGCACCATTGAAATCCTGGTGCCAGCTGCTG	143.083	130.417	7.8261	7.43285	241.5	300	57	126	79	55	235.5	183	78	37	199	50	8.02449	7.63475	7.72327	8.15548	7.74157	7.67704	7.59529	7.40332	7.46581	7.40632	7.5529	7.17344
ASCRP3005789	0.00627726	0.0995076	1.18704	up	hsa_circRNA_405743		25070500	chr19	-	15421611	15421841	intronic	ENST00000360016	BRD4	CTAAAGGACTGCATGAGCCCCTGCTCCTGGCCATCTTGCTTACTTTTTGAACACATGTTA	161.583	153	7.94057	7.69321	193	417.5	63	131	84	81	219	215	100	63.5	230	90.5	7.81399	7.95971	7.85058	8.18836	7.74959	8.08121	7.53688	7.53221	7.6916	8.06687	7.62812	7.70357
ASCRP3000828	0.00633796	0.0995076	1.20489	up	hsa_circRNA_043614	hsa_circ_0043614	circBase	chr17	-	39738530	39743147	exonic	NM_000526	KRT14	AATCAATACAGCTTCATTATCTGAGTTGCATAAACCCGAGCACCTTCTCTTCACTCAGCC	64.9167	46.8333	7.20603	6.93713	44.5	155	42	57	51	40	45	49	46	34.5	70.5	36	6.80497	7.1113	7.40853	7.35202	7.29868	7.26069	6.6573	6.7267	7.06784	7.31931	6.90505	6.94658
ASCRP3012991	0.00634242	0.0995076	1.23723	up	hsa_circRNA_053141	hsa_circ_0053141	circBase	chr2	-	27355470	27356589	exonic	NM_013388	PREB	TTCCAGCACACCTTACCGCTACCAGGCCTGCAGCACTTTCTGCAGCTAGAGCTGATTAAT	108.917	84.4167	7.46671	7.1596	117	320.5	36	85	50	45	137	135	46	33	114.5	41	7.35985	7.69998	7.27885	7.74757	7.26728	7.44676	7.18536	7.20649	7.08307	7.29963	7.16164	7.0214
ASCRP3005956	0.00637537	0.0995076	1.28164	up	hsa_circRNA_026467	hsa_circ_0026467	circBase	chr12	-	53290970	53292303	exonic	NM_002273	KRT8	CTAGCTCTGCCAATGTCGCTGGAGTCTGGGATGCAGAACATGAGTATTCATACGAAGACC	102	76.5	7.49409	7.1361	128	251	53	83	50	47	98	104	66	33	125	33	7.4392	7.47759	7.58815	7.73749	7.22868	7.49341	6.97772	7.04635	7.34421	7.37145	7.18701	6.88985
ASCRP3004203	0.00646518	0.100419	1.11056	up	hsa_circRNA_036315	hsa_circ_0036315	circBase	chr15	-	75197494	75197572	exonic	NM_020447	FAM219B	CAGATGAAAACCTGGTGTCCCTCGACTCTGACAGGTCAGTGAAGTTTAACAAGGGCTATA	71.3333	74.3333	7.1836	7.03231	107	160	34	49	41	37	141	99.5	44.5	27	94	40	7.31369	7.15562	7.16602	7.23363	7.05083	7.18178	7.21674	7.04973	7.01314	6.95685	6.99365	6.96375
ASCRP3005415	0.00656618	0.101343	1.1212	up	hsa_circRNA_100847	hsa_circ_0022803	circBase	chr11	+	65034052	65036200	exonic	NM_002689	POLA2	CCTCTTGAACTCTTACACCACACCTTCAAAGTGGTAGAGCTTTGTGTTCAGTATGGACAG	44	38.1667	6.97214	6.8071	51	83	26	45	31	28	53.5	53.5	32	21	42	27	6.86812	6.79674	7.03257	7.23363	6.93497	6.96684	6.74673	6.78114	6.87574	6.95685	6.71997	6.76214
ASCRP3003534	0.00663713	0.101678	1.17589	up	hsa_circRNA_103392	hsa_circ_0001974	circBase	chr3	-	53267171	53269190	exonic	NM_001064	TKT	CAACAGCCATCATTGCCAAGACCTTCAAGGGCCGAGGGATCACGGCTACCGAGTCTATTG	111.583	100.417	7.49058	7.25683	172	278	33	84.5	54	48	224.5	125.5	48	33.5	110	61	7.68972	7.55019	7.18003	7.71973	7.29868	7.50514	7.54842	7.15812	7.06784	7.31931	7.11456	7.3327
ASCRP3009784	0.00671261	0.101953	1.24016	up	hsa_circRNA_404216		25242744	chr9	+	100839199	100840629	exonic	NM_018946	NANS	GGTCATCTCGATGGCAGTTGAATTCCTGCATGAACTGAATGTTCCATTTTTCAAAGTTGG	133.083	143.667	7.67904	7.36851	277	275.5	45	67	79	55	387	160	51	31.5	191	41.5	8.17867	7.55465	7.46868	7.5145	7.71217	7.64555	8.09646	7.30693	7.09595	7.1094	7.51923	7.08307
ASCRP3012330	0.00682405	0.102438	1.15658	up	hsa_circRNA_400005	hsa_circ_0092329	circBase	chr1	+	26898944	26899164	intronic	ENST00000374162	RPS6KA1	TGGAGACACAGAGCACACCACCTCCGTACCTTGTTGGGGTAACCTGGTGATCATTCATTG	63.0833	50.3333	7.10126	6.89139	61.5	166	33	43	42	33	66	65.5	36	30	70	34.5	6.93813	7.16059	7.13545	7.09966	7.15037	7.12335	6.7914	6.83	6.84814	7.08965	6.88935	6.89981
ASCRP3010071	0.00689909	0.1029	1.41175	up	hsa_circRNA_102590	hsa_circ_0051899	circBase	chr19	+	49994035	49994121	exonic	NM_012423	RPL13A	GTCTCAAGGTGTTTGACGGCATCCCACCGCCCTACGACAAGGTATGCTGCCCCACAAAAC	207	176.917	8.20311	7.70563	343.5	450	71	159	124	94.5	338	279.5	117	46	209	72	8.3921	8.01789	7.97388	8.39416	8.18205	8.25858	7.955	7.73736	7.86699	7.6463	7.59219	7.43594
ASCRP3010822	0.00693196	0.103033	1.09456	up	hsa_circRNA_102714	hsa_circ_0008979	circBase	chr2	-	47134948	47136316	exonic	NM_139279	MCFD2	TAGAACTCTCCACAGCCATCACTCATGTCCATAAGGAGATATTGATGACCATGAGATCCC	53.6667	53.5833	7.03743	6.90707	69	102	37	47	36	31	82.5	59	40	30	76	34	6.97724	6.86713	7.18003	7.2069	6.98615	7.00714	6.87574	6.7914	6.92472	7.04837	6.93255	6.86966
ASCRP3012207	0.00700257	0.103225	1.11806	up	hsa_circRNA_103510	hsa_circ_0067934	circBase	chr3	+	170013698	170015181	exonic	NM_002740	PRKCI	TGCTGATATTCAGGGACACCCGTTCTTCCGAAATGTTGATTGGGATATGTTATTTTGGAA	124.75	135.75	7.71249	7.55149	160	296	54	84.5	89	65	181.5	210	85	46.5	209	82.5	7.61403	7.61554	7.67792	7.70631	7.84635	7.81479	7.38612	7.51024	7.55178	7.67249	7.56653	7.62178
ASCRP3007488	0.00701187	0.103225	1.15745	up	hsa_circRNA_058361	hsa_circ_0058361	circBase	chr2	+	220110200	220111598	exonic	NR_026909	STK16	GAACGGGGTGCTAAGCATGAGGCCTGGCTGCTGCTACCATTCTTCAAGAGCACTGCTTCC	129.5	140.75	7.77675	7.56581	215	257	57	112	76.5	59.5	268	188.5	83	44	183.5	77.5	7.91527	7.49574	7.78267	8.04819	7.65791	7.76074	7.72624	7.43869	7.53286	7.63475	7.47321	7.58909
ASCRP3004783	0.00703723	0.103288	1.02969	up	hsa_circRNA_103862	hsa_circ_0072758	circBase	chr5	+	68467096	68470236	exonic	NM_031966	CCNB1	CATGTACATGACTGTCTCCATTATTGATCGGTTCATGCAGGTTGATACTGCCTCTCCAAG	30.3333	25.75	6.62468	6.58246	31	57	21	25	26	22	29	28.5	22	21	32	22	6.61734	6.64484	6.57815	6.6672	6.64484	6.5957	6.55399	6.58369	6.57373	6.60762	6.60823	6.56752
ASCRP3008098	0.00706976	0.103607	1.09898	up	hsa_circRNA_101974	hsa_circ_0041915	circBase	chr17	+	7478436	7478576	exonic	NM_001416	EIF4A1	GAGAATTGGCTCAGCAGGTTATGATGTGATTGCTCAAGCCCAATCTGGGACTGGGAAAAC	49.0833	44.4167	6.87013	6.73396	68	115	26	29.5	30	26	79.5	55	29	21	53	29	6.98122	6.94727	6.92228	6.83625	6.76048	6.77328	6.88507	6.76758	6.72249	6.60762	6.70385	6.71716
ASCRP3010318	0.00723497	0.10416	1.04235	up	hsa_circRNA_101090	hsa_circ_0027355	circBase	chr12	+	62743001	62749256	exonic	NM_001252078	USP15	GTGTTTCATGAACTCAGCTATTCAGGTCCCCAGGTGCATCCAATTTTTCAACTTTACCAA	40.25	41.1667	6.8375	6.77767	44	73	26	36	32	30.5	53	47	31	26	58	32	6.79163	6.72111	6.84142	6.98075	6.7752	6.9149	6.74673	6.69096	6.7627	6.93181	6.73816	6.79566
ASCRP3008947	0.00723728	0.10416	1.55608	up	hsa_circRNA_400053	hsa_circ_0092285	circBase	chr19	-	50369762	50370182	intronic	ENST00000322344	PNKP	GCAGGCCACACTCCCCAGAGTACAGGAAGATAAAGTTTGTGCTTGATTTAGAATTAGCTA	186	143.75	8.23128	7.59336	206	373	108	109	173	147	174	196.5	82	53	273	84	7.85512	7.83458	8.4415	7.97166	8.55508	8.72974	7.33583	7.46327	7.49341	7.82118	7.81307	7.6334
ASCRP3006235	0.00723768	0.10416	1.07166	up	hsa_circRNA_102415	hsa_circ_0007376	circBase	chr19	-	4101016	4101278	exonic	NM_030662	MAP2K2	CTCCTACATGGCTGTTCTCCGGGGCTTGGCGTACCTCCGAGAGAAGCACCAGATCATGCA	73.5	74.3333	7.1773	7.07744	75	193	33	57	44	39	93	117	43	33	116	44	7.03892	7.2723	7.13545	7.32639	7.121	7.16973	6.98122	7.10638	7.00503	7.2562	7.09444	7.0214
ASCRP3008461	0.00726611	0.104281	1.11137	up	hsa_circRNA_005356	hsa_circ_0005356	circBase	chr1	+	201970503	201972589	exonic	NM_020216	RNPEP	GATAAGATCCTCCAGAAATCCCCTCTCCCTCCTGGCGTTGACCCGGACGACACCTATAAT	112497	103016	16.7957	16.6433	116540	106418	123120	113327	108153	107424	83566	130417	110962	99298	91794.5	102058	16.7219	16.8872	16.8605	16.8872	16.6396	16.7776	16.5381	16.7572	16.7776	16.7219	16.3432	16.7219
ASCRP3005452	0.00727119	0.104281	1.09163	up	hsa_circRNA_045751	hsa_circ_0045751	circBase	chr17	+	73999275	73999479	exonic	NM_001258	CDK3	CCTGCTCATGGTGACTCGAAAAGCCCTGTTTCCTGGTGACTCTGAGATTGACCAGCTCTT	56.1667	58.5	7.04391	6.91743	72	112	30	48	38	37	77	76	45	26	89	38	7.03892	6.92963	7.04973	7.14113	7.02823	7.07583	6.88884	6.88935	6.97369	6.90157	6.93255	6.9186
ASCRP3007556	0.00736903	0.105112	1.28002	up	hsa_circRNA_039219	hsa_circ_0039219	circBase	chr16	+	46934593	46950619	exonic	NM_133443	GPT2	GAAGAGAAGCTCTTTCTCCTGGCTGATGAGGTGATGGCACTATGCACCTACCCAAACCTG	106.583	89	7.48458	7.12841	165	250	34.5	72	61	57	194	88.5	43	32	136.5	40	7.64437	7.47455	7.18003	7.56479	7.39818	7.64555	7.45494	6.96161	6.98943	7.17736	7.20448	6.98265
ASCRP3005942	0.00738793	0.105112	1.15302	up	hsa_circRNA_101663	hsa_circ_0037100	circBase	chr15	-	101929668	101970268	exonic	NM_002570	PCSK6	CTAGAAGCAAAGATTCCTACGCCAGCTACGACGTGAACGGCAATGATTATGACCCATCTC	46	37.9167	6.88326	6.67784	49	99	26	39.5	35.5	27	63.5	54	24	22	43	21	6.84814	6.87421	6.84142	7.03165	6.88884	6.81529	6.79674	6.76482	6.66077	6.66137	6.63952	6.54383
ASCRP3000579	0.00739147	0.105112	1.75319	up	hsa_circRNA_100213	hsa_circ_0000069	circBase	chr1	-	47745912	47748131	exonic	NM_003035	STIL	AAGACTACTTCAGGCACAGGTCTTCCCAAAAGTTATCTTCTGGGAAGATGCCAATACATG	266.583	192	8.73779	7.92781	282	360	170.5	384	229	174	247.5	289	139	90	307	79.5	8.19384	7.80519	9.00528	9.52471	8.91792	8.97982	7.63453	7.76955	8.07665	8.51032	7.95404	7.62178
ASCRP3007777	0.00748029	0.105749	1.04484	up	hsa_circRNA_102990	hsa_circ_0059369	circBase	chr20	-	4951438	4951561	exonic	uc002wli.3	SLC23A2	GAATTGTAATGGAAAGCATATGGACAGGTCTACGCCACATCACTTAGGTCTTGACTCCAC	56.9167	61	6.94854	6.88526	90	131	25	33	34	28.5	131	77	33	24	69	32	7.18086	7.01081	6.88507	6.84792	6.88884	6.87775	7.16911	6.8921	6.80151	6.78597	6.83678	6.82607
ASCRP3009462	0.00764309	0.106792	1.35961	up	hsa_circRNA_103869	hsa_circ_0072803	circBase	chr5	+	69169490	69171146	exonic	uc003jxo.3	SMA4	GGAGCAACCCTGTAAAACCAGCCTTAGACTATTTTTCAAACAAACTCAAGCTCCATGAGG	130.167	117.5	7.79691	7.35372	205	245	59	100	115	57	252	139	82	36	146	50	7.84739	7.44188	7.78267	7.88309	8.12398	7.70242	7.65702	7.20001	7.51024	7.3375	7.28422	7.13331
ASCRP3009286	0.00772631	0.107287	1.11028	up	hsa_circRNA_073927	hsa_circ_0073927	circBase	chr5	-	133311561	133328709	exonic	NM_003374	VDAC1	GCTTCGGAATAGCAGCCAAGTATCAGATTGACCCTGACGCCTGCTTCTCGCAGAAGATGG	79	78.4167	7.28473	7.13381	112	172	42.5	60	47	40.5	116.5	119	62	38	93	42	7.34743	7.20509	7.38435	7.39961	7.1602	7.21173	7.07092	7.10638	7.23917	7.37145	7.01221	7.00272
ASCRP3010285	0.00776712	0.107301	1.13352	up	hsa_circRNA_022920	hsa_circ_0022920	circBase	chr11	-	65651210	65652469	exonic	NM_004214	FIBP	GTGTCTGTGCTCAGCCCATCCACCAGAAGAGTCTGCTCACAAGCCACCTGGTGTGCACTG	55.3333	52.6667	7.11465	6.93384	68	103	33	53	38	37	77	65	36	28.5	72	37.5	6.98591	6.88935	7.16602	7.33511	7.05083	7.26069	6.85253	6.8474	6.8921	7.15623	6.9186	6.93617
ASCRP3006561	0.00784057	0.107517	1.18977	up	hsa_circRNA_034805	hsa_circ_0034805	circBase	chr15	+	42579888	42603044	exonic	NM_198141	GANC	CTGATGTCTTCAAACAGTACTCACACCTTACAGGTTCCTCTCCTGGCTGAAATTTATGGT	104.75	96.5	7.56562	7.31494	105	250	53	81	86	53.5	126	124	73	45	144	67	7.2804	7.48226	7.58815	7.66926	7.76543	7.60823	7.12569	7.15812	7.37379	7.58784	7.27385	7.37036
ASCRP3009844	0.0078602	0.107632	1.32399	up	hsa_circRNA_104045	hsa_circ_0075451	circBase	chr6	-	2116004	2124965	exonic	NM_001500	GMDS	GTAAAGCCCACAGAGATCTACAACCTTGGAGCCCAGAGCCACGTCAAAGATGGTTCCTAC	75.25	57.1667	7.24149	6.83659	82	186.5	31	51	54	47	123	77	29	23	60	31	7.11651	7.24045	7.09966	7.26671	7.26728	7.45834	7.121	6.87574	6.7539	6.72386	6.74008	6.80497
ASCRP3012956	0.00801933	0.108305	1.21037	up	hsa_circRNA_402760		25242744	chr22	+	45197956	45210638	exonic	NM_181334	PRR5-ARHGAP8	TTCATCAAGGTCCTGTGGAACATCTTGAAGCCCCTCATCAGGGGATGACCGCTTTGGAAG	95.4167	79.25	7.33047	7.05502	127.5	257	32	69	52	35	168.5	99	42	28	107	31	7.4245	7.48409	7.09966	7.5145	7.29034	7.16973	7.30959	7.01957	7.00503	7.08965	7.08022	6.82607
ASCRP3008329	0.0080222	0.108305	1.12727	up	hsa_circRNA_051933	hsa_circ_0051933	circBase	chr19	+	50172107	50172372	exonic	NM_138639	BCL2L12	GAGGAGGAGGCAGAAGTCATTAACCAGAAGGCCCAGCTACTCCAGACTTCTATGCTTTGG	56.3333	49.1667	7.0758	6.90297	49	118	35	52	45	39	57	49	41	33.5	76	38.5	6.83	6.94727	7.19597	7.19801	7.1602	7.12335	6.74393	6.71997	6.9149	7.17736	6.92547	6.93617
ASCRP3004862	0.00819706	0.109369	1.28367	up	hsa_circRNA_004046	hsa_circ_0004046	circBase	chr3	+	15070092	15071959	exonic	NM_003298	NR2C2	CATTGAGGTTGAAGGCCCCCTCCTTTCAGACACACACGTCACATTTAAGGCTGAAACAAG	528	488.667	9.24419	8.88391	738	1435	188	311	277	219	552	1029	307	151	664	229	9.26466	9.47422	9.09367	9.26336	9.10587	9.26336	8.57079	9.07763	8.95907	9.11346	8.77164	8.8109
ASCRP3000429	0.00824804	0.109443	1.18193	up	hsa_circRNA_100735	hsa_circ_0020749	circBase	chr11	+	1000431	1003804	exonic	NM_012305	AP2A2	AACCAGCTGCTTCAAATTGGACTTAAGTCTGAATTTCGGCAGAATTTAGTCTACGCCTTC	119.917	111.167	7.56384	7.3227	143	350	47.5	75	55	49	203	181.5	60	31.5	142	49	7.52216	7.77728	7.53496	7.6454	7.36059	7.54267	7.46749	7.40878	7.26699	7.31931	7.28212	7.1915
ASCRP3001075	0.00828	0.109627	1.10406	up	hsa_circRNA_008913	hsa_circ_0008913	circBase	chr16	-	75636982	75656362	exonic	NM_012091	ADAT1	ACACTCCCTCAGGTCGATGGCCAGGTGGTCTTCATAAACTATACTGCCTTGTGATGCCTC	77.9167	87.1667	7.32259	7.17977	101	174.5	43	56	53.5	39.5	155	100.5	55	31	129.5	52	7.2527	7.21593	7.42154	7.37235	7.38006	7.29298	7.24448	7.04342	7.18353	7.17736	7.22252	7.2073
ASCRP3003163	0.00860205	0.111797	1.06546	up	hsa_circRNA_091743	hsa_circ_0091743	circBase	chrX	+	152771320	152775004	exonic	NM_001711	BGN	ATTAAAGAAACACCGTGCAACGTGGCCCTCGTCCTGGTGAACAACAAGATCTCCAAGATC	49.9167	47.25	6.94068	6.84921	55.5	104	33	41.5	34	31.5	53.5	58	40	27	68	37	6.8921	6.86713	7.03257	7.03165	6.88884	6.93181	6.72784	6.77222	6.8921	6.95685	6.83678	6.90948
ASCRP3004634	0.0086186	0.111797	1.13401	up	hsa_circRNA_085959	hsa_circ_0085959	circBase	chr8	+	145151936	145152037	exonic	NM_001916	CYC1	CATCGAAAACGCATGGGGCTCAAGGCACCCCAGCTACCATGTCCCAGATAGCCAAGGATG	60.3333	50.4167	7.09019	6.90876	59	145	37	39	44	38	57	65	49	31	58	42.5	6.88884	7.06181	7.2366	7.02116	7.121	7.21173	6.73952	6.79751	7.11046	7.00386	6.80896	6.99223
ASCRP3008149	0.00864045	0.111929	1.07496	up	hsa_circRNA_405785		25070500	chr19	-	41206386	41208504	intronic	ENST00000243583	ADCK4	GAGAGCACAAGGAGGAGGTCTCAAGCTGGGTCACAAGCCTGAAGCACGAAGTGAGCTGAG	37.6667	35.75	6.7955	6.69122	40	77	24	29.5	26.5	29	51	46	26	23	42	26.5	6.7376	6.75446	6.7999	6.80949	6.7752	6.89636	6.71435	6.67595	6.63892	6.72386	6.68897	6.70525
ASCRP3002776	0.00880566	0.11278	1.20255	up	hsa_circRNA_102478	hsa_circ_0008942	circBase	chr19	+	17273159	17278874	exonic	NM_004145	MYO9B	ATCAGCAAGAAACCCACGGGCCTCTTCTACCTGCTGGACGAGGAGAGCAAGCCATCACTG	202.75	198.083	8.20079	7.93469	258	515	94	139.5	118	92	339	250.5	133	68	282	116	8.0883	8.16449	8.30577	8.26424	8.14855	8.23338	7.97137	7.65227	7.98559	8.18381	7.83517	7.97995
ASCRP3008550	0.00889265	0.113178	1.17235	up	hsa_circRNA_100695	hsa_circ_0005516	circBase	chr10	-	121275020	121286936	exonic	NM_002925	RGS10	GATCCTGGAAGAACCGCACCCTCTGATGTTCCAGAAACTCCAGGACCAGACATCCACGAC	87.6667	77.0833	7.36812	7.13872	124	198.5	35.5	61	64.5	42.5	100	113	55.5	32.5	111.5	50	7.40809	7.2867	7.2366	7.43095	7.51237	7.33399	7.01453	7.08307	7.17736	7.27885	7.121	7.15749
ASCRP3002636	0.0089019	0.113178	1.7994	up	hsa_circRNA_101283	hsa_circ_0030586	circBase	chr13	-	95813442	95840796	exonic	NM_005845	ABCC4	ATAGAAATCCAATAGGCATCAGAGACCCCAACTCTACAAGGCCTTTCCTTTACTGTCAGA	317.25	218.417	8.57745	7.72993	555	790.5	146	162.5	167.5	82	680	253	60.5	48	199	70	8.9375	8.69009	8.81788	8.40748	8.53053	8.08121	8.85596	7.65702	7.23203	7.68347	7.51515	7.43594
ASCRP3010867	0.00897005	0.113742	1.06317	up	hsa_circRNA_001129	hsa_circ_0000971	circBase	chr2	-	9019778	9020143	intronic	ENST00000305997	MBOAT2	TAGCGCCTAGGGGCCCAGGAAGAGCCCAGAGCTCGACCACGCTTCCTCACTCAATTCATT	33.0833	28.5833	6.72416	6.63579	31.5	65	24	27	26	25	31.5	30	24	22	38	26	6.64544	6.68172	6.7539	6.74505	6.70357	6.81529	6.59296	6.607	6.58432	6.72386	6.61218	6.69445
ASCRP3006308	0.00904433	0.113742	1.10891	up	hsa_circRNA_100223	hsa_circ_0012417	circBase	chr1	-	51829537	51831701	exonic	NM_001981	EPS15	CTCTACCACCTGCCACAGACCCCTTTGCTTCTGTTTTTGGGAATGAATCATTTGGAGGTG	109.583	115.833	7.61595	7.46681	149	252	55	87.5	64	50	184.5	155.5	80	45	170	60	7.57062	7.49341	7.7523	7.78267	7.51237	7.58434	7.41106	7.30959	7.51024	7.77051	7.43559	7.36384
ASCRP3008405	0.00907259	0.113742	1.07054	up	hsa_circRNA_000487	hsa_circ_0001854	circBase	chr9	+	35657767	35658017	antisense	NR_003051	RMRP	GAGTCCTCAGTGTGTAGCCTAGGATACAGGCCTTCAGCACGAACCACCCCCGTGTGGTTG	46	42.4167	6.90666	6.80832	57	100.5	25	40	29.5	24	56	52	35.5	25	59	27	6.87801	6.86304	6.95947	7.09966	6.82448	6.81529	6.71435	6.73454	6.88434	6.95685	6.81978	6.74008
ASCRP3000353	0.00916509	0.114254	1.02659	up	hsa_circRNA_402268		25242744	chr2	+	61406115	61413632	exonic	uc002sbb.2	AHSA2	AACAAATAAGAAGATCATCATGAAATGGAGATGTGGGAACTGGCCAGAAGGACAGAGCGG	31.6667	29	6.67037	6.63251	33	56	23	30	24	24	37	35	25	21.5	33.5	22	6.66196	6.63952	6.66196	6.74505	6.67359	6.64012	6.64193	6.62934	6.62787	6.69213	6.63625	6.56752
ASCRP3011292	0.00918221	0.114319	1.09585	up	hsa_circRNA_100329	hsa_circ_0006352	circBase	chr1	+	150923840	150935195	exonic	NM_012432	SETDB1	TCATGGCTTCTGCTCAGTCCAACCCTGATGTCCAAGTGTGCCTGCCATCAACTAACTATC	46.9167	46.8333	6.97209	6.84005	53.5	96	27	41	34	30	64	60	35	24	67	31	6.83493	6.8712	6.99718	7.09966	6.98615	7.04342	6.7752	6.81453	6.87574	6.84509	6.8818	6.84792
ASCRP3004813	0.00919942	0.114356	1.22651	up	hsa_circRNA_000133	hsa_circ_0000133	circBase	chr1	-	153637695	153641033	exonic	NM_004515	ILF2	CATTACAACAGTGCCACCCAATCTTCGAAAACTGGATCCAGAACTCCATTTGTGAAATGG	119.667	120.25	7.71926	7.4247	160	240	65	121	75	57	203	176	83	44	154	61.5	7.62192	7.43525	7.82198	8.09338	7.65115	7.6919	7.49191	7.38114	7.47002	7.55815	7.33252	7.31445
ASCRP3008295	0.00920899	0.114356	1.1105	up	hsa_circRNA_103914	hsa_circ_0073378	circBase	chr5	-	94114814	94230540	exonic	NM_024717	MCTP1	GAGGAAGAAGAAGATGACAAAGATGACAAGGTGCCAGGTCGACCTGTCAGCCCTCAGTAG	34.6667	27.3333	6.78011	6.62891	36	60	27.5	25.5	31	28	32	31	26	21	29	25	6.67158	6.61551	6.90433	6.74505	6.8124	6.93181	6.5609	6.56968	6.74369	6.66137	6.59296	6.64484
ASCRP3006184	0.00933562	0.115332	1.11708	up	hsa_circRNA_100147	hsa_circ_0004240	circBase	chr1	+	32694099	32694809	exonic	NM_003757	EIF3I	CTCCACCAGGATTGGCAAGTTTGAGGCCAGTCTGGAGAGGTGTTGGTGAATGTTAAGGAG	48.9167	45.1667	6.98448	6.82474	62	88	33	45.5	36	29	61.5	66	37	26.5	51	29	6.92497	6.80842	7.06739	7.15309	6.98615	6.96684	6.78333	6.83	6.85769	6.98146	6.76731	6.72864
ASCRP3010139	0.00949031	0.116344	1.06422	up	hsa_circRNA_009246	hsa_circ_0009246	circBase	chr1	-	1191424	1203372	exonic	NM_058167	UBE2J2	GTGAATTATTTCCTGAAGTCGTGGAGATGAGCAGCACCAGCAGTAAGAGGGCTCCGACCA	41.1667	36.5833	6.77802	6.68823	45	95	21	31	30	25	56	42	24	23	48	26.5	6.76159	6.83625	6.66196	6.82267	6.8124	6.77328	6.74673	6.65551	6.59482	6.72386	6.72614	6.6823
ASCRP3009850	0.00953198	0.116706	1.41068	up	hsa_circRNA_059359	hsa_circ_0059359	circBase	chr20	-	4776460	4781708	exonic	NM_014737	RASSF2	GTAACCTGGGGGCTCAGGGGCCTCTCCTTCCGATGAAAAGAGAAAGGAAGAATGGACTAC	307.5	287	8.89065	8.39425	374	447	197	333	276	218	307	387	208	144.5	491.5	184	8.48667	8.01789	9.13628	9.32808	9.11701	9.25794	7.87007	8.0421	8.46611	9.02665	8.43575	8.52486
ASCRP3010220	0.00962366	0.117529	1.15963	up	hsa_circRNA_000148	hsa_circ_0000148	circBase	chr1	+	165878068	165878169	sense overlapping	NM_012474	UCK2	GTGGAGGGGTAGTAGTTTCCGCTTCCTGGAGGTTTGCAGTGAGGGCTTCGGTAACTGATG	44.3333	38.6667	6.91169	6.69803	50	82	28	37	39	30	62	44	24	23	50	29	6.81872	6.77002	6.95947	6.94776	7.00734	6.96684	6.78574	6.70385	6.63892	6.66137	6.70385	6.69445
ASCRP3010607	0.00965881	0.117651	1.11832	up	hsa_circRNA_103975	hsa_circ_0074323	circBase	chr5	-	140960310	140963182	exonic	NM_005219	DIAPH1	TAAGCTGCTTTCTGCTCTTTGTATTCTACCGCAGCCAGAGGACATGGCATGAGCCAGAAG	51.6667	48.3333	6.98559	6.82425	67.5	102	27	45	37.5	31	80	60	32	24	61	33	6.99809	6.8592	6.86304	7.1608	7.00734	7.02506	6.88507	6.78574	6.80151	6.84509	6.80205	6.82607
ASCRP3009365	0.00980828	0.118586	1.03422	up	hsa_circRNA_000280	hsa_circ_0000929	circBase	chr19	+	36510135	36510286	exonic	NM_001290056	LOC101927572	GGAAGGAATGCTGGGAGGCCAACGTGGAGTGCCCACACACGGGCAGCAAGGTTCGTCCAG	30.9167	26.5833	6.65041	6.60187	30.5	58	21.5	25.5	24	26	33	30	24	20.5	29	23	6.61341	6.63952	6.63952	6.68172	6.64484	6.68347	6.61008	6.56498	6.61673	6.60762	6.59296	6.61882
ASCRP3000612	0.00985711	0.118718	1.07854	up	hsa_circRNA_037192	hsa_circ_0037192	circBase	chr16	+	553003	560800	exonic	NM_014700	RAB11FIP3	AAGATGGAGAGGGAGAAGAGCATTGAGATCGAGAACCTGCAGACCAGGTACCTGCACCAG	48.75	45.5	6.94121	6.83213	52	118	25.5	38	32	27	55	55	32	24	75	32	6.82267	6.96016	6.94149	7.02116	6.93497	6.96684	6.71687	6.75803	6.85769	6.90157	6.93255	6.82607
ASCRP3000830	0.00992492	0.119236	1.2114	up	hsa_circRNA_404578		25070500	chr1	+	150307405	150312953	exonic	NM_004698	PRPF3	AATCACAAATCTTGTTGAACATCCAGCCCAGCTCAATCCTCCAGGAAGGTGGAGTTAAAA	120	121.917	7.70195	7.42527	152	271	58.5	103.5	71.5	63.5	221	167	89.5	41	143	70	7.57062	7.52881	7.7523	7.92432	7.60823	7.8274	7.55098	7.32826	7.55178	7.45359	7.25738	7.40965
ASCRP3007723	0.00995422	0.119392	1.04866	up	hsa_circRNA_006177	hsa_circ_0006177	circBase	chr2	+	236494368	236503689	intronic	ENST00000304032	AGAP1	GAATGACCCAGAAAAACTTGTAGGTAAAAACCAACAGGTGCATTCAAACCAATCACACGC	32.6667	27.75	6.71355	6.64501	36	66	22	26	25	21	39	33	21	20	32	21.5	6.69445	6.68781	6.7539	6.77273	6.73228	6.64012	6.65372	6.62934	6.63892	6.66137	6.65432	6.63237
ASCRP3002903	0.0100447	0.119619	1.14039	up	hsa_circRNA_400658		25242744	chr10	-	118674885	118681027	exonic	NM_018330	KIAA1598	ATCTTAGACCCGTTAATCAGACAGCCAGACCGAAGACAAAGATCCCTCATGTCCATGATC	48.6667	42.3333	6.9632	6.77368	54.5	97.5	28	43	39	30	65	51	34	23	54	27	6.85898	6.8592	6.92228	7.09966	7.07226	6.96684	6.78574	6.74393	6.8391	6.75803	6.7752	6.74008
ASCRP3002689	0.0101869	0.120423	1.18439	up	hsa_circRNA_400091	hsa_circ_0092310	circBase	chr6	+	43467278	43467478	intronic	ENST00000259751	TJAP1	ATATCTCCATCTGGGCCCTTCCTCCAGCTTTGCTTTGTTTGGCTAACATTTGTTGAATAT	127.917	130.333	7.77158	7.52743	141	298	66	107	83.5	72	160.5	209.5	85.5	56	198.5	72	7.52881	7.63355	7.85058	7.955	7.74959	7.91191	7.28096	7.51841	7.49341	7.89915	7.51923	7.45342
ASCRP3006702	0.0104528	0.121419	1.07375	up	hsa_circRNA_001668	hsa_circ_0001668	circBase	chr7	+	1529263	1532681	antisense	NM_001080453	INTS1	CTGGATGTTTTCAGGGTGATGGTAGGAGGGGCCAGGCCTTCCAGTAGAGGGTAGAGATGG	36.6667	31.8333	6.78476	6.6821	35	70	22	35	30	28	39	36	25	24	41	26	6.6823	6.69668	6.66196	6.93448	6.83678	6.89636	6.61882	6.62934	6.62787	6.84509	6.65432	6.71716
ASCRP3008709	0.0104974	0.121419	1.1028	up	hsa_circRNA_062865	hsa_circ_0062865	circBase	chr22	-	31335607	31354680	exonic	NM_014941	MORC2	GATGTCAAGAAGAGGATCAAGGAGGCCAAGCAGCGAACCACTCACGAATTCTTGTTTGGT	56.9167	46.1667	6.98771	6.84655	68	140	26	46	31.5	30	78	57	32	25	55	30	6.98122	7.03211	6.88507	7.1608	6.85994	7.00714	6.85253	6.76482	6.8391	7.04837	6.79005	6.78442
ASCRP3008040	0.0104988	0.121419	1.23788	up	hsa_circRNA_028294	hsa_circ_0028294	circBase	chr12	+	112165765	112165947	exonic	NM_025247	ACAD10	GACTTGAAGACTATGGGAAGCAAGTGTCATTGGCACCCCCTTCTATGTGATGGAGTACTG	120.417	88.3333	7.54939	7.24152	105	375	53.5	81	60	48	106.5	122	74	41.5	133	53	7.2804	7.84876	7.62661	7.69118	7.38006	7.46935	7.04524	7.1602	7.37379	7.48342	7.19496	7.1915
ASCRP3008822	0.0106028	0.122327	1.18326	up	hsa_circRNA_090069	hsa_circ_0090069	circBase	chrX	+	22108546	22117269	exonic	NM_000444	PHEX	GATTTGTTTAGGATATTAGGGTCTGAGAGAAAGAACTGGACCAAGCAACACTCTCCCTGG	65	56	7.22955	6.98679	54	141	37.5	57	54.5	46	50	64	52	31	100	39	6.81872	7.05242	7.29375	7.37235	7.37072	7.46935	6.68089	6.80367	7.15665	7.2562	7.05959	6.96375
ASCRP3010979	0.0106849	0.122557	1.12636	up	hsa_circRNA_407207		25070500	chr9	+	100780573	100780771	intergenic			TATCTGGGCTACACTACCTACCCCATCGCCAGAGAAAGTCCAGCACCTGAAGAATGATAG	78.75	77.1667	7.28579	7.11412	90.5	195	37	56	49	45	92	117.5	56	36	118.5	43	7.15707	7.29715	7.27885	7.35202	7.25856	7.37108	6.96965	7.11692	7.1662	7.27885	7.15037	7.00272
ASCRP3004764	0.0106929	0.122557	1.06669	up	hsa_circRNA_400092	hsa_circ_0092287	circBase	chr7	+	101189031	101190071	intronic	ENST00000313669	COL26A1	CATGGAGGGCTTCCCCAAGCCCTGCTTTTGGCCCCAAAGTGGCCTGTCTCTGCCTCAGTG	47.6667	47.75	6.97612	6.88297	48	102	34	38	31	33	56	56	48	28	62	36.5	6.80097	6.8592	7.13545	7.02116	6.89981	7.14009	6.725	6.76482	7.05129	6.98146	6.8391	6.93617
ASCRP3008748	0.0107306	0.122592	1.39827	up	hsa_circRNA_401461		25242744	chr15	+	73570471	73575452	exonic	NM_002499	NEO1	GATTATCGCTGTCTTTTGTACCCGTCGTACCACCTCTCACCAGAAAAACCTCAGGGTCTG	382.833	312.333	8.99509	8.51144	323	983.5	195	353	256	186.5	413.5	425	274.5	169	421	171	8.32897	8.96274	9.14791	9.42131	9.03077	9.07881	8.17621	8.14307	8.83904	9.22068	8.24417	8.44549
ASCRP3007044	0.0107486	0.122592	1.19774	up	hsa_circRNA_014737	hsa_circ_0014737	circBase	chr1	-	156444899	156446994	exonic	NM_005920	MEF2D	CTTCTCTTCCATGCCCACTGCCTACAACACAGGGAATGGCTACGTCAGTGCTCGGGCTTC	159.25	140.833	7.85109	7.59077	186	468	61	89.5	81	70	216	231.5	93	50	179	75.5	7.77899	8.05996	7.78267	7.7993	7.75466	7.93097	7.52979	7.58916	7.61067	7.79216	7.46361	7.55926
ASCRP3007663	0.0107649	0.122592	2.20726	up	hsa_circRNA_001359	hsa_circ_0000157	circBase	chr1	-	169663839	169664181	intronic	ENST00000236147	SELL	GAAGTGGGGCAGGGAGAGTATGGGAGCCAGAGGAACATCATTATCTAATAAGTCACCTAA	260.25	102.25	8.49969	7.35743	102.5	478.5	60	278	463	179.5	98.5	136.5	55	49	219.5	55	7.22312	8.08121	7.82198	9.1207	9.74316	9.00796	6.98919	7.21775	7.19919	7.85058	7.6334	7.25445
ASCRP3013307	0.0107662	0.122592	1.10744	up	hsa_circRNA_100640	hsa_circ_0002727	circBase	chr10	-	88230748	88233730	exonic	NM_015045	WAPAL	TTTAAAACCTTGGATGATTCCCAGCACCATCAGTCACCCACAAAAGCTGTATATAATGCC	66.5	67.0833	7.13514	6.98791	71	165	33	50	42	38	94	98	44	29	97.5	40	7.02938	7.17302	7.03257	7.21634	7.13245	7.22709	6.96161	7.00734	6.98943	6.95685	7.02961	6.98265
ASCRP3006314	0.0108599	0.123279	1.10403	up	hsa_circRNA_406780		25070500	chr6	-	43193384	43194133	sense overlapping	NM_006443	DNPH1	CTCTAGTACCATTCCTTCCTCTTAGCCCCAGGAGCAAATTAAAAGGGGAAGAGGCTGCTG	67.5833	64.3333	7.1719	7.02912	79	155.5	34	57	42	38	81	90.5	44	34	95.5	41	7.09205	7.14009	7.13545	7.33511	7.1016	7.22709	6.89859	6.98289	7.01314	7.3375	6.97888	6.96375
ASCRP3000240	0.0109092	0.123279	1.06439	up	hsa_circRNA_049704	hsa_circ_0049704	circBase	chr19	+	14038705	14039001	exonic	NM_017721	CC2D1A	AAAGGGAAGGCCCCTCCTGTGCCTGCCCCTGCAAGGGAGTCAGGGAACAGGTCCTGGATG	57	57.4167	7.0589	6.96887	74	128.5	35	42	31.5	31	77	79	50	27	75.5	36	7.04772	7.00734	7.16602	7.14113	6.94776	7.04342	6.85898	6.9186	7.10247	7.04837	6.92963	6.95519
ASCRP3007059	0.0109252	0.123279	1.11602	up	hsa_circRNA_100476	hsa_circ_0016863	circBase	chr1	+	230795209	230807386	exonic	NM_007357	COG2	CTTCTTCGAGAAGTCACAGGAGGTGCCATCTCCAGGAAGATTTCGATGTCGATCATTTTG	52.8333	51.6667	7.08617	6.9278	54	91	38.5	49	47	37.5	58	62	42.5	30	78.5	39	6.85898	6.82501	7.2366	7.19801	7.22868	7.16973	6.73952	6.78114	6.98194	7.13331	6.94825	6.98265
ASCRP3004947	0.0109289	0.123279	1.03054	up	hsa_circRNA_103014	hsa_circ_0003209	circBase	chr20	+	30370051	30385318	exonic	NM_012112	TPX2	CCAAGAAAGAGAAGAAATCAGTTGCTGACCTGTTACCCTCCAAATCTTCTGTGACCAAGA	35.4167	31.6667	6.71755	6.67415	39	71	22	27	28.5	25	34	41	27	20	41	27	6.6823	6.70755	6.70813	6.74505	6.68897	6.77328	6.61673	6.66577	6.70188	6.72386	6.64218	6.69445
ASCRP3007904	0.0110125	0.123742	1.27378	up	hsa_circRNA_001729	hsa_circ_0000691	circBase	chr16	-	31093273	31093358	antisense	NM_014699	ZNF646	GACCATTCCATTCTGGCTACAGTGTAATGGAGGAGCCCAGACACAGCAGCCAGGGGGTAC	68.9167	50.3333	7.27447	6.92535	77	108	35	96	57.5	40	59	73.5	39	32	61.5	37	7.03892	6.88608	7.22471	7.8485	7.38791	7.26069	6.75803	6.85743	6.95685	7.21674	6.83392	6.92914
ASCRP3013419	0.0110201	0.123742	1.30761	up	hsa_circRNA_041041	hsa_circ_0041041	circBase	chr16	-	89836971	89845411	exonic	NM_000135	FANCA	TTTCTGTCAGAACCTGATGGCTGCCTCCAGTGTCGCTCCCCCGGAGAGCATATTCAGGAG	206	190.417	8.37368	7.98674	283	327	133	254	141	98	204	270	165	100	290.5	113	8.21793	7.7053	8.70998	8.94688	8.353	8.30899	7.48443	7.70931	8.24119	8.61668	7.89688	7.97196
ASCRP3004757	0.0110219	0.123742	1.21087	up	hsa_circRNA_104935	hsa_circ_0003362	circBase	chr9	-	131860291	131860929	exonic	NM_000755	CRAT	CATGGACTCACTCACCTTTGTCAAGGCCATGGATGACTCCAGCGTCACGGAAGAAACCCG	69.8333	61.25	7.1857	6.90965	115	134	29	69	39	33	125.5	76	32	25	76	33	7.3238	7.01957	7.03257	7.52591	7.07226	7.14009	7.1094	6.89798	6.78114	6.93181	6.92228	6.81529
ASCRP3007528	0.0111202	0.124141	1.07887	up	hsa_circRNA_006998	hsa_circ_0006998	circBase	chrY	-	2111063	2111271	exonic	NM_145177	DHRSX	GAAGAAGCTTCTCGGCTGGTTGCTTTTCAAGTGCCTGCTACTCACCCCACGCAGCCTACG	63.3333	62.25	7.1627	7.05319	67	148	38	49	43	35	72	82.5	53	33	88.5	44.5	6.97157	7.09444	7.31014	7.25211	7.15037	7.1976	6.83027	6.93813	7.18353	7.27885	7.00527	7.08307
ASCRP3001840	0.0111656	0.124141	1.09085	up	hsa_circRNA_400850		25242744	chr11	+	118890859	118892596	exonic	NM_016146	TRAPPC4	AGACTTTGCCCTCAAGAATCCATTCTATTCCTTAGAAATGCCTATCAGGCTCTTTGCCAT	41.75	38.75	6.85753	6.73208	50.5	80	25	35	32	28	62	51	24	24	46.5	25	6.85357	6.73284	6.84142	6.94776	6.91269	6.85691	6.75803	6.70385	6.63892	6.90157	6.71997	6.67015
ASCRP3006757	0.0112125	0.124141	1.07689	up	hsa_circRNA_075050	hsa_circ_0075050	circBase	chr5	+	172341567	172362313	exonic	uc011dfa.2	ERGIC1	CTGTACAGATTCATCACCACGTCTTTGGACCCCAGACCATGAGCTCCTGGAGGTCCCCAG	44.4167	39.0833	6.79386	6.68699	53	108	23.5	30	28	24	65	44.5	27	22	51	25	6.84814	6.88935	6.73228	6.79751	6.8124	6.68347	6.7914	6.7013	6.69271	6.60762	6.71009	6.61882
ASCRP3012116	0.0112648	0.124141	1.31152	up	hsa_circRNA_104665	hsa_circ_0085154	circBase	chr8	-	101721360	101721451	exonic	NM_002568	PABPC1	TGCCAGACCTCATCACTCAGAACCGTGCTGCATACTATCCTCCTAGCCAAATTGCTCAAC	129.167	95.1667	7.61011	7.21887	160	364	46	107	53	45	155	137	73	35	128	43	7.63159	7.81906	7.46868	7.96741	7.31556	7.45834	7.24093	7.21972	7.35949	7.2562	7.19638	7.04049
ASCRP3003397	0.0113651	0.124146	1.07115	up	hsa_circRNA_001388	hsa_circ_0001388	circBase	chr4	+	1902352	1952930	exonic	NM_133330	WHSC1	CAAAAAGTCTGAGCGAGGAGTGACTGCCAAAAAGGAGTATGTGTGCCAGTGTTCTAAGAA	63.1667	61.9167	7.01362	6.91446	94.5	154	26	39	36	29.5	118	88	33	25	69.5	38	7.16973	7.07977	6.90433	7.0414	6.97157	6.9149	7.0647	6.95947	6.83	6.84509	6.87801	6.90948
ASCRP3007124	0.0114895	0.124662	1.20713	up	hsa_circRNA_084900	hsa_circ_0084900	circBase	chr8	-	95504879	95550574	exonic	NM_015496	KIAA1429	CTTGGGAAGCACAAGCATGAGACCTTTATAACGTCAAGAGAGACATCTCCCCATACATTT	120	110.833	7.71629	7.44471	131	276	60	100	105	48	116.5	136	96.5	53.5	214.5	48	7.46463	7.56147	7.80313	7.8893	8.03656	7.54267	7.09444	7.23186	7.65376	7.90916	7.63792	7.14113
ASCRP3008406	0.0114924	0.124662	1.19013	up	hsa_circRNA_101176	hsa_circ_0008803	circBase	chr12	+	120995084	120998689	exonic	NM_014868	RNF10	GAGTCCTGCTTTATTGAGGCAGCTATCCAGGAGCTCAAGCGCATTTGTAGCCATGAAGTG	114.167	118.417	7.60887	7.35775	175	248	46.5	92	75	48.5	213	192	65.5	33	148	59	7.69594	7.46868	7.54428	7.7898	7.63611	7.51841	7.51105	7.43869	7.31782	7.29963	7.27385	7.30545
ASCRP3005658	0.0114935	0.124662	1.34533	up	hsa_circRNA_101873	hsa_circ_0004315	circBase	chr16	-	74491771	74493687	exonic	NM_012201	GLG1	CGCGGGCGTCATCTCCAGTCTATGTGCTGAAGAAGCAGCAGCCCAAGAGCAGACAGGTCA	172	168.333	8.12403	7.69607	260	286	74	170.5	143.5	98	188	228	94	54	366	80	8.07965	7.58191	8.00894	8.45375	8.34811	8.27183	7.40853	7.57266	7.63491	7.87519	8.1037	7.58144
ASCRP3001646	0.011515	0.124755	1.29528	up	hsa_circRNA_406044		25070500	chr2	+	216227368	216238260	antisense	NM_002026	FN1	ACTTCCTCTCCAGCTGGCTGTTGGCCTCTTGAAGGCAGTGACATGGTAGCCTGTCACCTG	96.4167	87.5833	7.52409	7.15083	128	200.5	47	73	75	55	88	167.5	46	37	146	41	7.44701	7.31556	7.502	7.60778	7.62661	7.64555	6.9328	7.34081	7.03781	7.3375	7.2638	6.99223
ASCRP3001648	0.0115956	0.125038	1.17835	up	hsa_circRNA_406309		25070500	chr3	+	99584817	99585905	intronic	ENST00000421999	CMSS1	ACTTCCTTTCCTGTCACAGGTTATTTTCACTTAGATATTGCACGTGGGCATTTTGGAGGA	52.5	44.9167	7.04687	6.81011	52	102	31	53	44	33	63	61.5	38	23.5	53	30.5	6.84814	6.87574	7.03257	7.29127	7.19008	7.04342	6.7539	6.78114	6.8921	6.87421	6.78574	6.77355
ASCRP3010194	0.0116079	0.125038	1.11249	up	hsa_circRNA_000694	hsa_circ_0000694	circBase	chr16	+	31382950	31424289	sense overlapping	NM_000887	ITGAX	GTGCTCCTGCTCAGGTGACCTCCAAAGCTCTGTGACCTTGGACCTGGCCCTCGACCCTGG	81.9167	85	7.36199	7.2082	100	174	39.5	66.5	59.5	52	127	111	59	36	111	66	7.19919	7.1915	7.29375	7.49723	7.42678	7.56352	7.1295	7.09444	7.21173	7.31931	7.09727	7.39695
ASCRP3004536	0.0117005	0.125349	1.2526	up	hsa_circRNA_104668	hsa_circ_0085170	circBase	chr8	+	102555468	102571040	exonic	NM_024915	GRHL2	CATACAGCGAGAGCTTCAAGGACGCAGCCACAGAGTAATAAAAGACTAGTGGCCTTAGTG	60.3333	48	7.19652	6.8716	63	108	48	54.5	48	40.5	82	51	44	31	46.5	33.5	6.9328	6.90998	7.49341	7.28345	7.24937	7.31014	6.87574	6.74673	7.00503	7.06893	6.69585	6.8373
ASCRP3004288	0.0117453	0.125409	1.14277	up	hsa_circRNA_006823	hsa_circ_0006823	circBase	chr17	+	40720487	40722201	exonic	NM_170607	MLX	CAGCGTGTGTCTTCAGCTGGATCGAGGAGCACTGTAAGCCTCAGGGCTTTTTGTAGAAAG	55.75	50.4167	6.95679	6.76425	68	127.5	30.5	41.5	39	28	83	76	32	24	59.5	28	6.94197	6.97061	6.84142	7.09161	6.99876	6.89636	6.87801	6.8592	6.72249	6.72386	6.81978	6.58218
ASCRP3005478	0.0118137	0.125581	1.0923	up	hsa_circRNA_000300	hsa_circ_0000988	circBase	chr2	-	31215302	31215470	intronic	ENST00000324589	GALNT14	CCTGGGGCAGGGGTGGCCTCTTTCACTTTAACCTGCTCCTCACCTTAGGGATCATTTGAC	56.8333	58.1667	7.12648	6.99911	67	105	33	55.5	43.5	37	76	68	46	30	89	40	6.98591	6.89383	7.09966	7.35859	7.1602	7.26069	6.85253	6.8592	7.05129	7.21674	7.01221	7.00272
ASCRP3004296	0.0118511	0.1257	1.08257	up	hsa_circRNA_402217		25242744	chr2	-	39070146	39074215	exonic	NM_198963	DHX57	CAGCTCCTGGCCCGCTATAAAGGTCGTACATTTCCTGTTGATCAATTTTTTTTGGAAGAT	60.3333	60.5	7.08077	6.9663	86	131	32	42	38	33	93	83	41	29	80	37	7.121	7.01081	7.03257	7.09966	7.05083	7.16973	6.96375	6.93813	6.92472	7.08965	6.93497	6.94658
ASCRP3005292	0.0119085	0.126013	1.09749	up	hsa_circRNA_103114	hsa_circ_0003323	circBase	chr21	-	27326903	27328069	exonic	NM_000484	APP	CCGAGGAGATTCAGGATGAAGTTGCCTCGTCACGTGTTCAATATGCTAAAGAAGTATGTC	57.6667	56.9167	7.07187	6.93766	77	120	28	51	37	33	100.5	84	40	26	58	33	7.06303	6.96945	6.99718	7.26671	7.02823	7.1066	7.00111	6.92695	6.92472	7.02823	6.81583	6.92914
ASCRP3008132	0.0119741	0.126013	1.1956	up	hsa_circRNA_100334	hsa_circ_0014132	circBase	chr1	+	151214598	151215043	exonic	NM_003557	PIP5K1A	GAGACTTTGCAAATGCTAACTACAAGTGAAGCCTTCTCCTTCCAAAAAGTTTCGGTCTGG	110	100.417	7.58061	7.32287	105	276.5	51	83	82	62.5	141	126	70	42.5	162	61	7.26671	7.56826	7.54428	7.67792	7.71217	7.71432	7.2073	7.1602	7.37379	7.57266	7.31782	7.30545
ASCRP3006087	0.0120269	0.126013	1.31309	up	hsa_circRNA_101282	hsa_circ_0030569	circBase	chr13	-	95686858	95735544	exonic	NM_005845	ABCC4	CTCACTGAAACAGCAAAACAGACATTGCTACAAGTGGTTGGTGTGGTCTCTGTGGCTGTG	66.5	52.6667	7.2977	6.90473	98	84	47	78	52	40	120	53	33.5	30	47	32.5	7.21173	6.78574	7.45834	7.6334	7.33713	7.35985	7.09205	6.75088	6.84814	7.13331	6.74505	6.85898
ASCRP3007507	0.0120295	0.126013	1.09351	up	hsa_circRNA_079329	hsa_circ_0079329	circBase	chr7	-	6086622	6089676	exonic	NM_014413	EIF2AK1	GAACTTGCCATCTTAGGAAAAGGTGGATACGGAAGAGTATACAAGTACTTTGCCAGACGT	53.5833	48.0833	6.96828	6.83932	68.5	119	28	47	33	26	96.5	57	32.5	21	54	27.5	6.96161	6.96016	6.95947	7.17817	6.93497	6.81529	6.95685	6.78036	6.8391	6.93181	6.79913	6.72864
ASCRP3005945	0.0120742	0.126013	1.35747	up	hsa_circRNA_000457	hsa_circ_0000457	circBase	chr12	+	123465675	123467085	exonic	NM_016638	ARL6IP4	CTAGAGGAAATCGTAACCAAAGAACGACACAGAGAGATCAACAAGCCCGCGGCGCCATGG	244.5	224.667	8.40332	7.96239	297	577.5	81	256.5	130	125	338	382	114	64	346.5	103.5	8.24536	8.33097	8.12436	8.95459	8.22446	8.54015	7.95779	8.03919	7.81014	8.07787	8.05419	7.83517
ASCRP3006811	0.012084	0.126013	1.05716	up	hsa_circRNA_101703	hsa_circ_0037857	circBase	chr16	-	11647388	11647545	exonic	NM_004862	LITAF	CTGTGCCTGCTGGGTTACCGTGCAGACGGTCTACGTGCAGCACCCCATCACCTTTTTGGA	35.1667	29.6667	6.74443	6.66423	37	76	22	27	26	23	37	33	26	22	35	25	6.69841	6.74369	6.68347	6.82267	6.74505	6.77328	6.60489	6.61367	6.70188	6.72386	6.64664	6.69445
ASCRP3007958	0.0120972	0.126013	1.07126	up	hsa_circRNA_101759	hsa_circ_0038608	circBase	chr16	-	23540822	23541218	exonic	NR_003501	EARS2	GACGCCATCTCGGAGAAGGTGGATGTGATTGCCAAGCGTGTGCTGGGACTGCACCTCCAG	35.6667	32.4167	6.74505	6.64573	39.5	65.5	26	31	27	25	44	39	27	23	38	23.5	6.68781	6.67217	6.7539	6.82267	6.76048	6.77328	6.6573	6.64989	6.63892	6.63297	6.65049	6.64484
ASCRP3012490	0.0121353	0.126204	1.37593	up	hsa_circRNA_000302	hsa_circ_0000302	circBase	chr11	-	47380394	47381591	exonic	NM_003120	SPI1	TGGGGAGACAGACCATTACTGGGACTTCCACCCCCACCACGTGCACAGCGAGTTCGAGAG	218.75	145.167	8.14216	7.68175	189.5	721	86	124	111	81	136	258	130.5	65	197.5	84	7.77899	8.58306	8.22022	8.12706	8.09068	8.05295	7.1602	7.68711	7.97292	8.06687	7.54668	7.65672
ASCRP3004602	0.0121698	0.126427	1.16203	up	hsa_circRNA_406064		25070500	chr2	+	236817381	236839567	exonic	NM_001037131	AGAP1	CATCAGCAGTGGATTACATGCAGAATGTTCATGGTAAGGAGATTGACCTTCTGAGAACCA	81	80.8333	7.2658	7.04915	101	191	38	63.5	54	38.5	138	121	42	29	120	35	7.23563	7.26167	7.13545	7.43629	7.29868	7.22709	7.18536	7.14448	6.94776	7.04837	7.121	6.84792
ASCRP3011777	0.0122146	0.126754	1.08351	up	hsa_circRNA_102067	hsa_circ_0043522	circBase	chr17	+	38416786	38416919	exonic	NM_133264	WIPF2	TGAAGAAGGTGACCAACATTAATGATCGGAGTGCTCCCATCCTCGAGAGCAAACACAGAG	59.9167	64.1667	7.08323	6.96752	74	129.5	30	45	42	39	103	84	37	30	88	43	7.02116	7.01314	7.03257	7.121	7.05083	7.26069	7.01818	6.94138	6.87574	7.00386	6.92547	7.04049
ASCRP3010030	0.0122291	0.126768	1.16296	up	hsa_circRNA_007008	hsa_circ_0007008	circBase	chr17	+	7478510	7478576	intronic	ENST00000581544	EIF4A1	GTCCTAGCACCCACTCGAGAATTGGCTCAGCAGATTGAATTAGATCTAAAAGCCACCCAG	104.833	95.1667	7.39506	7.17725	149	296	44	48	48	44	191.5	133	52	29	115.5	50	7.5758	7.62722	7.43594	7.17817	7.16973	7.38347	7.44334	7.20001	7.11046	7.06893	7.09966	7.14113
ASCRP3008619	0.0123064	0.12699	1.22572	up	hsa_circRNA_104473	hsa_circ_0082149	circBase	chr7	+	127484376	127528065	exonic	NM_014390	SND1	GATGACCAGAGATCATCACACTACGATGAACTGCTTGCTGCAGAGGCCAGGTCAATGTGA	113.417	97.3333	7.39543	7.1018	206	292	33.5	67	48	34	261	117	40	26	102	38	7.86274	7.5959	7.11778	7.48143	7.20812	7.1066	7.6958	7.11046	6.94128	6.90157	7.05219	6.90948
ASCRP3008649	0.0123099	0.12699	1.14908	up	hsa_circRNA_101076	hsa_circ_0026652	circBase	chr12	+	53856276	53862616	exonic	NM_031989	PCBP2	GATGCATCTGCTCAGACTACTTCTCATGAACTCACCATTCCAAACGATTCCCCCCCGAAG	118	122.083	7.59288	7.39239	163	286	45.5	93	66.5	54	198	190	66	38	180.5	60	7.65421	7.59031	7.42154	7.79404	7.48893	7.60823	7.46463	7.45034	7.3122	7.40632	7.433	7.28786
ASCRP3004112	0.0124088	0.127529	1.36224	up	hsa_circRNA_102593	hsa_circ_0052011	circBase	chr19	+	50902104	50902741	exonic	NM_001256849	POLD1	CAGACAGAGCCCCTCATCTTCCAACAGTTGGAGATTGACCATTATGTGGCAGGATGGATG	489.083	437.583	9.22076	8.77477	726	1186.5	211	312	280	219	452.5	879	305	156	626	207	9.23213	9.19186	9.24382	9.27433	9.1225	9.25991	8.27945	8.8912	8.94875	9.13016	8.71333	8.68576
ASCRP3003119	0.012483	0.127725	1.41826	up	hsa_circRNA_085946	hsa_circ_0085946	circBase	chr8	+	145135144	145135551	exonic	NM_019037	EXOSC4	ATGTCCAGAATAAAACCCTCCTCTGCCCACACAGTGCTACAGGCAGATGGTGGGACCTAT	607.333	509	9.4121	8.90798	797	1694.5	230	367	314	241.5	488	1123	328.5	197	731.5	186	9.32808	9.75315	9.33329	9.45189	9.24538	9.36079	8.39443	9.18099	9.03523	9.33959	8.95063	8.54699
ASCRP3004870	0.0125378	0.127725	1.0647	up	hsa_circRNA_016229	hsa_circ_0016229	circBase	chr1	+	206603511	206632293	exonic	NM_015326	SRGAP2	CATTGCTCAGGACTCCAGCCAGGCAATTCCTCTGGTGGTGGAAAGCTGTATCCGGTTTAT	39.1667	33.6667	6.77566	6.68521	44	86	24	26	31	24	42	38	23	23	50	26	6.78114	6.80205	6.7539	6.77273	6.8124	6.73171	6.67158	6.65253	6.63892	6.78597	6.69213	6.67015
ASCRP3003107	0.0125462	0.127725	1.16871	up	hsa_circRNA_012173	hsa_circ_0012173	circBase	chr1	+	45241705	45244412	exonic	NM_001012	RPS8	ATGTAATAAAGGTGTTTATTGTTTTGTTCCCACAGCATCTCTCGGGACAACTGGCACAAG	124.833	127.167	7.81666	7.59174	134	269	68	109.5	103	65.5	130.5	149	123	57	227.5	76	7.46884	7.5372	7.99758	8.01487	8.00934	7.87212	7.14113	7.26923	7.91054	8.01325	7.665	7.5513
ASCRP3002672	0.0125636	0.127725	1.34063	up	hsa_circRNA_100420	hsa_circ_0015787	circBase	chr1	-	197586788	197614873	exonic	NM_144977	DENND1B	ATATACATCCCAGTGCTTCCTCCACACCTGCTGGACTACTGCTGCATTCCTACTTCATTG	354.417	351	8.96474	8.54182	514.5	611.5	210	397	236.5	157	485	550.5	208	130	551.5	181	8.85721	8.37504	9.22685	9.54336	8.94264	8.84332	8.39443	8.4016	8.46313	8.91928	8.55757	8.51493
ASCRP3007759	0.0126268	0.127725	1.19208	up	hsa_circRNA_405840		25070500	chr2	-	27700083	27707133	exonic	NM_015662	IFT172	GAATTCATGAACCCCCACCTCATCAGGGGTGACAAGAAAGTCATCTGCAACAAGTTCATC	123.5	101.583	7.52615	7.27267	125.5	398	50	66	55	46.5	130	192	68	40	132.5	47	7.41685	7.90266	7.61456	7.49723	7.26728	7.45834	7.1552	7.45579	7.31782	7.46783	7.172	7.06739
ASCRP3007770	0.0127443	0.128628	1.06124	up	hsa_circRNA_003307	hsa_circ_0003307	circBase	chr11	+	755878	760253	exonic	NM_006755	TALDO1	GAATTCTTATAAAGCTGTCATCAACCTGGGAAGGAATTCAGGCTGGAAACCATCGACGAG	48	47.75	6.85035	6.7646	66.5	108	25.5	32	29	27	81	69	27	23	60	26.5	6.95733	6.88935	6.73228	6.84792	6.85994	6.81529	6.88129	6.8474	6.63892	6.66137	6.83	6.72864
ASCRP3008444	0.0127508	0.128628	1.06422	up	hsa_circRNA_002223	hsa_circ_0002223	circBase	chr14	-	96807858	96813678	exonic	NM_018036	ATG2B	GAGTTGAGTCTCACGTTGAAACAGAATGAAGTGCTTCCTGGAGCTAAGTGTCTCAATGAG	39.1667	36.6667	6.76933	6.67954	43	90.5	23	26	28.5	24	52.5	53	24	21.5	43	26	6.74121	6.80497	6.7539	6.74505	6.7752	6.79566	6.72784	6.73952	6.64844	6.69213	6.65049	6.61882
ASCRP3004149	0.012757	0.128628	1.13145	up	hsa_circRNA_102979	hsa_circ_0059151	circBase	chr20	+	398169	409233	exonic	NM_006462	RBCK1	CAGAGATGCTGAAGGCTGTGGGTGAGCGTGGAGGATGCTCAGATGCACACCGTCACCATC	57.75	54.9167	7.07564	6.89746	52	145.5	32	44	37	36	73	66.5	35	27	90	38	6.84814	7.09161	7.09966	7.09966	7.07226	7.2425	6.84195	6.81453	6.85769	6.90157	7.00527	6.96375
ASCRP3004708	0.0129434	0.129921	1.08104	up	hsa_circRNA_001503	hsa_circ_0001191	circBase	chr21	+	38792600	38828610	intronic	ENST00000462274	DYRK1A	CATGAGAACAACACAGGAGGCTGCAGGTGGAGTGTTATAGTTTTGCCGCTGGACTCTTCC	32.3333	28.3333	6.72578	6.61337	30	65	22	26	28	23	36	34	21	20.5	33	25.5	6.60762	6.68781	6.7539	6.74505	6.78706	6.77328	6.61673	6.607	6.57373	6.58494	6.61551	6.6823
ASCRP3011613	0.0131264	0.13125	1.43954	up	hsa_circRNA_006946	hsa_circ_0006946	circBase	chr2	+	101521194	101554304	exonic	NM_002518	NPAS2	TCTGACAGTATCACGCCTCTCCTTGGGCATTTACCGGAAAAACTGCATAGAAAATCTAAT	172.583	148.917	8.11402	7.58842	204	383.5	97.5	117	129	104.5	182	269.5	87	54	238	63	7.85965	7.86994	8.33493	8.0326	8.23483	8.35218	7.38399	7.70631	7.51024	7.87519	7.70458	7.35018
ASCRP3010422	0.0131823	0.131372	1.19192	up	hsa_circRNA_035426	hsa_circ_0035426	circBase	chr15	+	57535669	57535748	exonic	NM_003205	TCF12	GTTGGATCACCTTCACCTCTCACAGATTTATTCTCCTGACCATACCAGCAGTAGTTTTCC	125.917	122.5	7.76069	7.5074	155.5	295	77	93	75	60	136	195	104	52	182	66	7.60823	7.62192	8.10841	7.80306	7.6434	7.77913	7.18169	7.47204	7.7227	7.79216	7.46615	7.40965
ASCRP3004423	0.0132145	0.131372	1.26022	up	hsa_circRNA_403587		25242744	chr6	-	42933979	42934185	exonic	NM_000287	PEX6	CAGTAGCCACTGAGTGCAGCCTTACCTTCCTCAGATCCCCTCAGTGTCCTGGCATGATGT	160.917	125.333	7.85091	7.51723	144	498	66	110.5	76.5	70.5	151	180	96	54	194	77	7.54267	8.13372	7.88892	7.96741	7.65115	7.9216	7.24448	7.40332	7.61067	7.85058	7.4717	7.52264
ASCRP3003453	0.0132207	0.131372	1.07282	up	hsa_circRNA_101928	hsa_circ_0005351	circBase	chr17	-	706921	708487	exonic	NM_022463	NXN	CAAAGAGGAGGAGGCACCCCTTCTGTTCTTCGTAGCCGGGGAGGCATCCCCACGCTCATC	101.5	110.667	7.51095	7.40954	116	254	56	69	59	55	137.5	172	91	42	148	73.5	7.28995	7.47759	7.70156	7.53558	7.41544	7.64555	7.15791	7.35202	7.60115	7.55815	7.31445	7.47355
ASCRP3008117	0.01331	0.131588	1.20153	up	hsa_circRNA_008823	hsa_circ_0008823	circBase	chr5	-	175777615	175782752	exonic	NM_020444	KIAA1191	GAGACCAAGTACCTTCGAGTGGCCGAAGCACTCCACCTCTTGAGGCTAGTGCGCCTCTAG	114.417	107.417	7.57851	7.31364	141	287	43	99	63	53.5	170	166.5	70	34	146	58	7.50152	7.58457	7.43594	7.86525	7.46581	7.61799	7.33583	7.34632	7.37379	7.29963	7.24741	7.27885
ASCRP3011399	0.0133666	0.13176	1.11589	up	hsa_circRNA_051404	hsa_circ_0051404	circBase	chr19	+	45368527	45368917	exonic	NM_002856	PVRL2	TCCGAGGGATGACCTGGCTCAGAGTCATAGGAGCCCAGGATGTGCGAGTTCAAGTGCTAC	52.8333	42.25	6.95793	6.79973	58	135	27	40	30	27	71	47.5	32	23	56	24	6.88884	7.01613	6.92228	7.09966	6.88884	6.93181	6.83027	6.72978	6.85769	6.90157	6.80896	6.67015
ASCRP3008530	0.0134036	0.131873	1.05912	up	hsa_circRNA_045183	hsa_circ_0045183	circBase	chr17	+	61271351	61490995	exonic	NM_025185	TANC2	GATCATCCTGTTGAGCAAGCTGATGGAAGAGGGGGACATGTTTTATAAGGTGATGCTGAA	37.3333	32.1667	6.74333	6.66047	45.5	71	22.5	28	29	28	49	37	24	22	35	26	6.74505	6.69841	6.68347	6.77273	6.74505	6.81529	6.70813	6.60947	6.6823	6.66137	6.59632	6.70525
ASCRP3001919	0.0135508	0.131873	1.34804	up	hsa_circRNA_069922	hsa_circ_0069922	circBase	chr4	+	72102292	72121116	exonic	NM_001098484	SLC4A4	AGATATTGAAAATGCTGATGAATCCAGCAGCAGCATCCTAAAACCTCTCAGATGGAGGAT	85.9167	50.5	7.27133	6.84046	134	223.5	46	23	51	38	103	69	31.5	22	48	29.5	7.49341	7.39961	7.52362	6.6672	7.28345	7.26069	7.04049	6.87069	6.83	6.78597	6.71997	6.79566
ASCRP3004706	0.0136765	0.13201	1.34676	up	hsa_circRNA_400982		25242744	chr12	-	63083478	63114069	exonic	NM_020700	PPM1H	CATGACTCCAACATCTACATTAAACCATTCCTGTCTTCAGCTCCAGAGGCATTCATGCAG	112.75	73.9167	7.41924	6.98975	136	331	33	81	55.5	40	132	87.5	39	24	129	32	7.47793	7.72427	7.09966	7.6454	7.27521	7.29298	7.1602	6.95685	6.90677	6.90157	7.18701	6.82607
ASCRP3002819	0.0136863	0.13201	1.1097	up	hsa_circRNA_400069	hsa_circ_0092279	circBase	chr22	-	29737066	29737466	intronic	ENST00000317368	AP1B1	ATCCAGTTTTCTTCTTAGCATGGGCTGAGGGCTAGAAGCCTGCGCCTTCACACTCTGCTT	37.3333	34	6.80579	6.65562	47.5	61	23.5	31	35.5	25.5	41	42	26	20	49	26	6.82267	6.67536	6.78036	6.83625	6.92448	6.79566	6.68347	6.68756	6.66077	6.56498	6.69213	6.64484
ASCRP3007098	0.0137187	0.13201	1.44362	up	hsa_circRNA_102207	hsa_circ_0045881	circBase	chr17	+	76198579	76198832	exonic	NM_001010982	AFMID	CTTGCCTTTCTTCCTGTTCTTTCACGGAGGATACTGGCAGAGCGGAAGCCACCACAAGGG	262.667	234.417	8.61606	8.08637	337.5	471.5	111	316	169	171	352	356.5	161	79	336	122	8.38554	8.06687	8.48843	9.29262	8.52742	8.93551	8.00239	7.96014	8.2049	8.32606	8.01429	8.01045
ASCRP3001083	0.0138314	0.132503	1.04488	up	hsa_circRNA_000804	hsa_circ_0000804	circBase	chr17	-	73946854	73952028	exonic	NM_004035	ACOX1	ACACTGTCATGATGCTCCAGACGGCTAGTTGGAAAGACTTCAAATCATGCAATAGTTCTT	38.25	36.75	6.75297	6.68964	50	77.5	21	28	28	25	61	44	24	21	44.5	26	6.79163	6.75223	6.66196	6.77273	6.78706	6.75223	6.78574	6.67595	6.61673	6.66137	6.68089	6.71716
ASCRP3009599	0.0139835	0.133511	1.1531	up	hsa_circRNA_000626	hsa_circ_0000755	circBase	chr17	-	29151053	29151137	intronic	ENST00000324238	CRLF3	GGCGAGAGTGAGGGAGAGGTGGGACAGTGACCTGGGAGAGCTGAAAGTGGAGACAAAATG	41.9167	29.8333	6.93571	6.73019	32	70	26	59.5	34.5	29.5	30	33	28	25	34	29	6.61734	6.70467	6.88507	7.3911	6.92448	7.09161	6.56752	6.62934	6.74369	7.00386	6.63176	6.80497
ASCRP3009983	0.0139923	0.133511	1.27971	up	hsa_circRNA_104468	hsa_circ_0082139	circBase	chr7	+	127447537	127484477	exonic	NM_014390	SND1	GTCACCATTGGAGGAATGATAAGAACAAGAAACTGCGTCCCCTGTATGACATTCCTTACA	185.667	178.25	7.98097	7.62515	348	442	63	122	81	58	478	200	85	36	209	61.5	8.40876	8.01255	7.83791	8.10769	7.77708	7.74185	8.36368	7.48909	7.53286	7.40632	7.59513	7.36384
ASCRP3004216	0.0140661	0.134082	1.40316	up	hsa_circRNA_102508	hsa_circ_0050439	circBase	chr19	-	33502584	33503630	exonic	NM_033103	RHPN2	CAGATGGGACTCCTGTTCACCTGGATTTTATCCTGGAACATTACAGTGAAGATGGCTATT	85.4167	67.6667	7.41468	6.926	121	170.5	50	78	54	39	197	57	39	22	65	26	7.39528	7.19881	7.61456	7.66338	7.32305	7.29298	7.46463	6.80367	6.9149	6.78597	6.86966	6.71716
ASCRP3008133	0.014153	0.13454	1.50292	up	hsa_circRNA_400862		25242744	chr11	-	122954387	122968660	exonic	NM_024769	CLMP	GAGAGAAAGAGGGAGAGGATGAACGTCTGCCTCCCAAATCTAGGATTGTTTCCTACTATG	181.333	155.5	8.32442	7.73666	136	200	110	212	263	167	137	156	131	58	326	125	7.49739	7.30807	8.46992	8.7185	9.03689	8.91577	7.19314	7.2924	7.97292	7.94511	7.96477	8.05159
ASCRP3004321	0.0141562	0.13454	1.13262	up	hsa_circRNA_051401	hsa_circ_0051401	circBase	chr19	+	45296730	45297538	exonic	NM_012116	CBLC	CAGGAAGCCCAGAAATGCCCAGCCGAAAGTGCACTCGGACAGCCAGACCTGCCCCTTCTG	67.9167	62.1667	7.23749	7.05783	81.5	142	40	60	51	33	84	78.5	44	33	90.5	43	7.09727	7.06739	7.36148	7.43095	7.34447	7.12335	6.89859	6.92497	7.06784	7.37145	7.00827	7.07583
ASCRP3002028	0.0141991	0.134637	1.27366	up	hsa_circRNA_100050	hsa_circ_0009759	circBase	chr1	-	11130956	11137005	exonic	NM_002685	EXOSC10	AGCAGAACAGGCCATCTCCGTCCGACAGCAGGTCGTGGATCTGTGCCAGTTCAGAAGCAG	107.917	102.417	7.68436	7.33538	132	212	70	79.5	86	68	109	149	79.5	43	177	57	7.45936	7.34595	7.97388	7.67792	7.76543	7.8836	7.05846	7.28268	7.428	7.58784	7.40085	7.25445
ASCRP3000081	0.0142083	0.134637	1.04219	up	hsa_circRNA_103519	hsa_circ_0068075	circBase	chr3	+	179045348	179046139	exonic	NM_016331	ZNF639	AAAAGGAAGACTCTACACCCTTCTCGTTATTCAGGCATTTTTTACTGTCTACAGAAACTT	35.0833	33.8333	6.7651	6.70548	36	74	23	29.5	25	23	42	41	29	23	41	27	6.6823	6.73284	6.7999	6.83625	6.78706	6.75223	6.62091	6.67217	6.74369	6.75803	6.67595	6.76214
ASCRP3005510	0.0142097	0.134637	1.20274	up	hsa_circRNA_062142	hsa_circ_0062142	circBase	chr22	+	17117929	17128675	exonic	NR_001591	TPTEP1	CCTTCCTGCCTGCCCTTTTTGTGCAGCAGCAAGATTAAGAAAATTGTGCATTCAATTATA	173	177.417	8.12562	7.8593	254	332	96	153	105	98	258.5	263	147	72	226	98	8.06973	7.72072	8.3213	8.35624	7.98767	8.29805	7.6916	7.68711	8.12808	8.21351	7.65983	7.77564
ASCRP3004284	0.0143131	0.135006	1.04117	up	hsa_circRNA_002010	hsa_circ_0000065	circBase	chr1	-	44713610	44717214	intronic	NM_001301700	ERI3	CAGCGGCATTGGCAATCCAAAGGGCTCAGCCTTGCTGATCCTCCTGCTCTGATGGGTCTC	33.75	29.8333	6.69753	6.63933	34	73	20	24	27	24.5	32	34.5	24.5	20	42	26	6.65049	6.72111	6.66196	6.69585	6.70357	6.75223	6.60489	6.63237	6.66077	6.66137	6.63176	6.64484
ASCRP3008398	0.014497	0.135896	1.19789	up	hsa_circRNA_400380		25242744	chr1	+	204945798	204957934	exonic	NM_015090	NFASC	GAGTCACCAGCACCCCCGAATGAAGGATGAAGAAGGAAGACGACTCCCTGACCATCTTTG	138.75	117.833	7.71806	7.45757	146.5	403.5	52.5	88	79	63	154	171.5	72.5	47	177	85	7.55418	7.91887	7.64495	7.75716	7.67249	7.76074	7.25425	7.35202	7.40103	7.66087	7.40738	7.66985
ASCRP3000888	0.0145182	0.135949	1.31571	up	hsa_circRNA_103054	hsa_circ_0060205	circBase	chr20	-	35312815	35317187	exonic	NM_022477	NDRG3	AATGCTGCCTCCTGTTCTTACCCACCTAAGGAACATGATATAGAAACAACTCATGGTGTG	329.25	328.083	8.81473	8.4189	521.5	662	132	249	218	193	454	566.5	212	97	477	162	8.87097	8.4712	8.66338	8.93075	8.83699	9.11512	8.30588	8.43575	8.50193	8.5434	8.36945	8.35698
ASCRP3008074	0.0145311	0.135949	1.06574	up	hsa_circRNA_029235	hsa_circ_0029235	circBase	chr12	+	124090477	124090706	exonic	NM_020936	DDX55	GAGAAGAGAAGAGAAGTTAAAAAAGAGTCAGTCCGCAACCATCCCTCTGTTCATGCGAAA	58.6667	61	7.10783	7.01597	57	136	32	49	43	35	64	77	48.5	30.5	104	42	6.86812	7.04791	7.06739	7.26671	7.16973	7.22709	6.78059	6.90677	7.07583	7.17736	7.09727	7.05801
ASCRP3006008	0.0146282	0.136495	1.16335	up	hsa_circRNA_101948	hsa_circ_0005479	circBase	chr17	-	3955264	3961449	exonic	NM_015113	ZZEF1	CTATGCAGCGAAGAAATACTCCTACGGGTCCTTGCTCCCTGCCTTATCCTGTGTTCAGAC	255.583	272.417	8.52137	8.30309	295	595	125	194	183.5	141	323	366	194	105	459	187.5	8.26297	8.34291	8.62469	8.61486	8.6142	8.66861	7.9232	8.00186	8.39658	8.6453	8.31189	8.53971
ASCRP3005737	0.0146867	0.136738	1.12038	up	hsa_circRNA_103452	hsa_circ_0067080	circBase	chr3	-	124560229	124592378	exonic	NM_002213	ITGB5	CGTCTGCAAGGTCTCAACATATGCACTAGTGGAAGTGCCACCTCATGTGAAGAATGTCTG	66.0833	60.0833	7.05592	6.89194	85	171.5	29	48	34	29	115	86	33	24	73	29.5	7.1016	7.18169	6.95947	7.17817	6.94776	6.96684	7.05265	6.95947	6.81978	6.84509	6.90107	6.77355
ASCRP3004542	0.0147189	0.136905	1.07269	up	hsa_circRNA_071000	hsa_circ_0071000	circBase	chr4	-	140646904	140812121	exonic	NM_018717	MAML3	CATACCCAGTGCAGCAGGTCAATCAGTTTCAAGCTACAAGAGACTGTGAAAAGGAAGTTG	46.6667	41.6667	6.91235	6.81112	60	105	28	33	27	27	58	54	31	25	53	29	6.90555	6.89945	7.03257	6.95889	6.7999	6.87775	6.75803	6.76159	6.8391	6.90157	6.78036	6.82607
ASCRP3010079	0.014796	0.13749	1.05193	up	hsa_circRNA_407224		25070500	chr9	-	113137647	113139646	exonic	NM_153366	SVEP1	GTCTCGCTGTCATACAGCTGTCTGTCGATTTCCATGTCAGAATGGGGGCATCTGCCAACG	30.75	27.9167	6.70427	6.63124	30	51	25	26	26.5	26	30	30	26	24	32	25.5	6.62934	6.5862	6.7539	6.69585	6.74505	6.81529	6.58369	6.57373	6.61673	6.66137	6.64664	6.70525
ASCRP3005736	0.0148813	0.137871	1.06627	up	hsa_circRNA_402942		25242744	chr3	-	124560229	124578293	exonic	NM_002213	ITGB5	CGTCTGCAAGGACTTCGGAAGCCCACGGTCCATCACCTCTCGGTGTGATCTGAGGGCAAA	55.1667	54.0833	6.99631	6.90373	64	132	33	39	33	30	76.5	69	49	27	71	32	6.95401	7.01613	7.09966	7.00111	6.89981	7.00714	6.84509	6.86562	7.06784	6.90157	6.89434	6.84792
ASCRP3008352	0.0148945	0.137871	1.15441	up	hsa_circRNA_102440	hsa_circ_0008762	circBase	chr19	+	10368897	10369361	exonic	NM_015956	MRPL4	GAGGCCACCTCTAGGCTTAAGACCTTCAACTTGATCCCGGCTGTTGGAGGTGTTGCCCAT	58.5833	49.5	7.01307	6.80591	57	145	27.5	54	38	30	62.5	69.5	36.5	26	74	28.5	6.88884	7.06938	6.90433	7.29127	7.02823	6.89636	6.77794	6.83392	6.88434	6.87421	6.85743	6.60762
ASCRP3008012	0.0149653	0.138127	1.21117	up	hsa_circRNA_101061	hsa_circ_0004313	circBase	chr12	+	51449617	51450285	exonic	NM_015416	LETMD1	GACTGCTCAGGAAGTAAAATCGGTACCTGTTTCCCAGGCAACTACTGATCAGGCATTTCT	79.3333	76	7.37869	7.10229	80	163	40	78	63	52	106	101	51.5	35	118	44.5	7.1066	7.1662	7.31014	7.66926	7.43559	7.58434	7.0246	7.03689	7.1197	7.31931	7.121	6.99223
ASCRP3008958	0.0151107	0.138629	1.03631	up	hsa_circRNA_103079	hsa_circ_0006359	circBase	chr20	+	48466115	48472118	exonic	NM_015266	SLC9A8	GCAGTCTCCATTGTTCTGACCAAGGTAACTTCTTTCAAAATATTGGTTCCATCACCCTGT	37.1667	34	6.69857	6.64712	39	87.5	22	25	27.5	22	47	44	23	21	46	23	6.70385	6.79403	6.63952	6.69585	6.71802	6.64012	6.69096	6.69668	6.59482	6.60762	6.69841	6.5942
ASCRP3004632	0.0151108	0.138629	1.24193	up	hsa_circRNA_406180		25070500	chr22	+	31008859	31009242	sense overlapping	NM_000355	TCN2	CATCCTTGACCCAGCTTTTCCCGCGCTGCACACATACTATTGACAGGTGTCTGCCTTCAG	262.667	267.083	8.57597	8.26338	318	582	139	221	183	133	265.5	365	191.5	111.5	529.5	139.5	8.31945	8.32775	8.75799	8.7938	8.62076	8.63608	7.71003	7.98263	8.39658	8.76349	8.50944	8.21813
ASCRP3004143	0.0151337	0.138629	1.72015	up	hsa_circRNA_087400	hsa_circ_0087400	circBase	chr9	-	88655653	88667506	exonic	NM_016548	GOLM1	CAGAGACCTGAGTGAAAACAACGACCAGAGACAGCAGGCGGTTTTGGTGAATAACATCAC	129.167	83.5	7.80241	7.01988	158	241.5	50.5	132	140	53	245	92	33	29	73	29	7.60823	7.44488	7.60146	8.19507	8.35661	7.60823	7.6469	7.00111	6.78114	7.00386	6.91269	6.77355
ASCRP3011619	0.0152127	0.138941	1.12827	up	hsa_circRNA_407024		25070500	chr7	-	149246283	149250107	exonic	NR_027789	ZNF767P	TCTGATACCGCTTGCAGAAGGGAATTGAATAGATGTCTCCCTATTGTAGATCTCTGGCTT	146.333	170.167	7.88024	7.70612	227	306	57	97	115	76	253	216	90	50	327	85	7.95851	7.6466	7.70156	7.83621	8.12398	8.01458	7.68289	7.53929	7.56716	7.79216	7.99852	7.65672
ASCRP3008184	0.0152507	0.138996	1.1828	up	hsa_circRNA_400379		25242744	chr1	-	202104277	202104928	exonic	NM_138795	ARL8A	GAGATCTGCTGCTACTCCATCTCTTGCAAAGAAAAGGACAACATTGGTACATGGTGGATG	118.833	115.5	7.65906	7.41685	131.5	260.5	54	133	78	56	151	168.5	73	45.5	177.5	77.5	7.45936	7.50661	7.56589	8.19507	7.60007	7.62737	7.25875	7.33511	7.37379	7.62404	7.40085	7.50859
ASCRP3009139	0.0153736	0.139238	1.05088	up	hsa_circRNA_004975	hsa_circ_0004975	circBase	chr2	-	70387756	70409129	exonic	NM_017880	C2orf42	GCGACCCTTGGAACTAAAAACTTTTCTCAAAGTTGGGCCTCTGAAAAATGGAACCAAATT	32.0833	30.25	6.68147	6.60988	37	61	21	24.5	25	24	45	34	23	21	33.5	25	6.69445	6.65815	6.57815	6.69585	6.68897	6.77328	6.68089	6.62518	6.51554	6.56498	6.62787	6.64484
ASCRP3007277	0.0153961	0.139238	1.06213	up	hsa_circRNA_026468	hsa_circ_0026468	circBase	chr12	-	53290970	53292683	exonic	NM_002273	KRT8	CTTTTTTTTTTTGGTCCAAAATAAAACCTCAGCTAGCTCTGCCAATGTCAGGGCTTCCCT	39.75	36.25	6.76289	6.67593	42	96	25.5	22.5	29	23.5	49	43	27	20.5	51	27	6.73284	6.8592	6.82001	6.68172	6.7752	6.70837	6.7013	6.69096	6.72249	6.54795	6.69841	6.69445
ASCRP3008584	0.0154141	0.139238	1.18197	up	hsa_circRNA_100365	hsa_circ_0014798	circBase	chr1	+	156848913	156849949	exonic	NM_002529	NTRK1	GATCTTCACCTACGGCAAGCAGCCCTGGTACCAGCTCTCCAACACGGAGATCCCATGGAC	74.9167	61.1667	7.29206	7.05087	66	176.5	40	50	64	53	57.5	62	52.5	35	108	52	6.96161	7.20649	7.31014	7.27502	7.43559	7.56352	6.76482	6.80788	7.15665	7.29963	7.06893	7.2073
ASCRP3005371	0.0154278	0.139238	1.31125	up	hsa_circRNA_101051	hsa_circ_0026143	circBase	chr12	+	49722709	49723237	exonic	NM_005480	TROAP	CCTCAGTCCTGCTCTGAAGATCCTGCCCTGCCCTGGGACAGCCATGACTCCCACCTGATG	550.833	527.917	9.57742	9.18648	618.5	809.5	319	687	462	409	513	705	462.5	300	733	454	9.06973	8.72857	9.71686	10.2826	9.73895	9.92775	8.47188	8.66861	9.42131	9.87009	8.95677	9.7302
ASCRP3004477	0.0155138	0.139366	1.27203	up	hsa_circRNA_104755	hsa_circ_0086686	circBase	chr9	-	33923376	33923476	exonic	NM_018449	UBAP2	CAGTGGTTATGGCCAGCACGGCTACAGTACAGGTCCCTCCAGCCTCAGCCAAGCAACATG	139.833	116.917	7.95911	7.61198	132	291.5	85.5	159	90	81	120	142	107	89.5	153	90	7.47793	7.60393	8.25018	8.40491	7.89814	8.1196	7.09205	7.24093	7.75771	8.51245	7.33252	7.73624
ASCRP3011671	0.0155702	0.139366	1.0694	up	hsa_circRNA_025359	hsa_circ_0025359	circBase	chr12	+	8192414	8192761	exonic	NM_018416	FOXJ2	TCTGTGATAACTTCCCCTATTACAAGAATGCTGGCATTGGTTGGAAGAACCCAGAAGTAC	52.1667	51.75	6.94895	6.85216	57	120.5	25.5	42	37	31	71.5	71	34	26	75	33	6.89484	6.94922	6.82001	7.0414	7.04049	6.94776	6.83392	6.84404	6.8391	6.90157	6.88935	6.80497
ASCRP3004600	0.0155775	0.139366	1.18937	up	hsa_circRNA_406728		25070500	chr6	-	475341	484772	intergenic			CATCAGAGCTTCGCGAGAAGGTGACCCTCTTCCTTCCAGCGGAATATGCTTTCTGACATC	113.333	109.417	7.71173	7.46154	124.5	246	66	97	80.5	66	119	152	98.5	55	162	70	7.43095	7.47053	7.88892	7.85784	7.76543	7.85674	7.07933	7.28747	7.67704	7.89915	7.35841	7.46783
ASCRP3003736	0.0155787	0.139366	1.39081	up	hsa_circRNA_104664	hsa_circ_0006623	circBase	chr8	-	101718878	101719225	exonic	NM_002568	PABPC1	CAATCCTCAGCAACATCTTAATGCACAGCCACAAGTTACAATGCAACAGCATTCCAAAAT	90.6667	63.8333	7.40321	6.92728	127.5	174	36.5	109	54	43	130	82	38	24	74	35	7.41195	7.19638	7.18003	8.00039	7.28345	7.34706	7.14387	6.92497	6.92472	6.90157	6.84247	6.82607
ASCRP3003541	0.015618	0.139474	1.39527	up	hsa_circRNA_051859	hsa_circ_0051859	circBase	chr19	+	49703556	49705398	exonic	NM_017636	TRPM4	CAACATCCTGCTGGTCAACTTGCTCATTGCCATGTTCAGGCTGACCCCGGGTTTGTACCA	92.8333	68.9167	7.43995	6.9594	189.5	141	31	83.5	57	55	143	98	39	24.5	76	33	7.78376	7.06026	7.06739	7.73076	7.3303	7.66721	7.21674	7.00734	6.92472	6.93181	6.84971	6.82607
ASCRP3008409	0.0158892	0.140185	1.07837	up	hsa_circRNA_074407	hsa_circ_0074407	circBase	chr5	-	145522974	145547828	exonic	NM_020117	LARS	GAGTCTCCGCTGGGCATTAGGCATGTGCTGATAAGTTGAAAAGAGAAATAGAGCTGTATG	32.1667	28.4167	6.70564	6.59678	35	60	21	28	25	24	39	36	20	19	35	21.5	6.64073	6.61673	6.7539	6.77273	6.71802	6.73171	6.61428	6.59782	6.56435	6.66137	6.59907	6.54383
ASCRP3004691	0.0162244	0.142357	1.13423	up	hsa_circRNA_006004	hsa_circ_0006004	circBase	chr2	-	33810309	33810378	sense overlapping	NM_015475	FAM98A	CATGAACAAGGAGGCGGGAGAGGTGGACGTGGTGGCTATGAACATTCCTCATACGGAGGA	49.9167	43.75	7.04504	6.86332	55	76	27	63.5	42	36	56	57.5	34	31	50	34	6.87801	6.75446	6.95947	7.43629	7.07226	7.16973	6.73952	6.76159	6.85769	7.17736	6.7539	6.88985
ASCRP3002707	0.016374	0.143277	1.48825	up	hsa_circRNA_402931		25242744	chr3	+	122525703	122545912	exonic	NM_032839	DIRC2	ATATTAAAGATCGCATAGAGGCTGTGTTATATGCAGGTCTCCGGATAACTGTGCTCCTGA	83.0833	57.25	7.50486	6.93125	81	111	36	110.5	93	67	73	74.5	35	28	96	37	7.07226	6.90505	7.31014	7.99157	7.88601	7.86416	6.82395	6.87421	6.89909	7.06893	7.00272	6.9186
ASCRP3002092	0.0165214	0.14404	1.05147	up	hsa_circRNA_100359	hsa_circ_0008998	circBase	chr1	-	155891165	155891709	exonic	NM_014949	KIAA0907	AGCCTCCAGCTAGCACTGGACAGGTTCATGCTGAATACTCTAGATTTGTGAATCAGATTA	53.5	55.5833	6.98098	6.90858	69	119	26	37	40	30	90	74.5	36	25.5	74.5	33	6.98591	6.94922	6.92228	7.02116	7.04049	6.96684	6.9154	6.87421	6.87574	7.02823	6.90998	6.84792
ASCRP3011076	0.0166118	0.144435	1.06977	up	hsa_circRNA_077877	hsa_circ_0077877	circBase	chr6	+	133135707	133138703	exonic	NM_001016	RPS12	TATTTCAAATGCAAGAAATGAAGAAATAAATCTTTGGCTCACACTCTTTCCCTGCCGCCG	35.75	31.8333	6.74755	6.65024	34.5	77	25	26	26	26	37	36	28	21	43	26	6.65049	6.73952	6.84142	6.72054	6.71802	6.81529	6.62091	6.64989	6.6823	6.56498	6.7132	6.67015
ASCRP3013065	0.0166737	0.144538	1.15469	up	hsa_circRNA_405010		25070500	chr12	+	54734330	54737100	exonic	NM_016057	COPZ1	TTCTATGTGATTGGCAGCTCCTATGAAAATGAGGAACCTTCCCTGTATACTGTCAAAGCC	44.25	39.3333	6.96108	6.75357	57	72	32	42	34	28.5	55	52	29	23	48	29	6.86812	6.71663	7.16602	7.08177	6.98615	6.94776	6.71997	6.74121	6.79163	6.75803	6.72614	6.78442
ASCRP3004520	0.0167596	0.144642	1.88931	up	hsa_circRNA_023525	hsa_circ_0023525	circBase	chr11	-	73685715	73687787	exonic	NM_003355	UCP2	CATAAAGCAAGCTCAACCTTGGGGACCTCTCCCAATGTTGCTCGTAATGCCATTGTCAAC	3220.08	2033.42	11.7494	10.8316	2508.5	3082	4690	2282	3532	3226	1012.5	3372	2425	2131	2197	1063	10.7808	10.9087	12.6361	11.7902	12.1018	12.279	9.54793	10.4747	11.3953	11.947	10.6419	10.9827
ASCRP3002934	0.0167769	0.144642	1.10125	up	hsa_circRNA_100048	hsa_circ_0009715	circBase	chr1	+	10420986	10435431	exonic	NM_015074	KIF1B	ATGAACGACTGGTTGTATGCCTTCAACCCACTTCTAGCTGGCACAATACGGACCTTCTAC	51.6667	44.75	6.92091	6.78177	62	128	27	34	33	26	82.5	53	27.5	24	55.5	26	6.92963	6.97417	6.99718	6.93448	6.87472	6.81529	6.87801	6.73284	6.73284	6.90157	6.7752	6.67015
ASCRP3002806	0.0168074	0.144642	1.28706	up	hsa_circRNA_104341	hsa_circ_0006010	circBase	chr7	-	32672154	32678977	exonic	NR_036680	DPY19L1P1	ATCATTTATATACACATGTGTACCTGTGTAATGTGGACACCACCTCTCCGCGAAAGCTTC	205.583	167	8.27227	7.90819	132.5	523	113	206	120	139	136	215	171	106	255.5	118.5	7.44188	8.18205	8.48343	8.68221	8.16933	8.67471	7.17754	7.54612	8.257	8.67614	7.77858	8.01377
ASCRP3013425	0.0168669	0.144642	1.695	up	hsa_circRNA_055754	hsa_circ_0055754	circBase	chr2	+	98262520	98264657	exonic	NM_001862	COX5B	TTTCTTCTTTCCAGTAAAGACTAGCCATTGCATTGGCTCCTTCTCCCATACGGAAGTTTT	997.333	733.833	10.2937	9.53238	684	1431	932.5	939.5	1154	843	448.5	1097	1074	441.5	858	484	9.17158	9.46868	10.7886	10.6924	10.869	10.7718	8.28366	9.14666	10.4677	10.2601	9.17657	9.85956
ASCRP3001433	0.0169067	0.14477	1.06423	up	hsa_circRNA_402518		25242744	chr20	+	2636240	2637195	exonic	NM_006392	NOP56	ACGAATCGATTGCTTCTCTGGCATGGACATATCTGCCATTGACTTGATAAACATCGAGAG	39.25	38.0833	6.77869	6.68888	66	69	22	28	28	22.5	67	48	24.5	20	44	25	6.97157	6.68172	6.7539	6.77273	6.76048	6.73171	6.78815	6.69096	6.67145	6.66137	6.68897	6.63237
ASCRP3003524	0.0169313	0.144824	1.12977	up	hsa_circRNA_028595	hsa_circ_0028595	circBase	chr12	+	117178149	117178899	exonic	NM_032814	RNFT2	CAACACGGATAACATTCCACCTGAAAGGTTTGGAGTCTCTGGCAAGCTCCCCTGACTGTG	54.8333	52.9167	7.10682	6.93078	53	102.5	36	46	46.5	45	55	58	40	30.5	93	41	6.8391	6.88027	7.13545	7.1608	7.22868	7.39659	6.73228	6.78036	6.94128	7.1094	7.01865	7.00272
ASCRP3007613	0.0170384	0.145379	1.16748	up	hsa_circRNA_040773	hsa_circ_0040773	circBase	chr16	-	87448881	87452507	exonic	NM_015144	ZCCHC14	GAAGCTCAAGACCCAGCTGGAGCTGGAAAAGTCCTGGCAATCCCTCCCTTTCTAAAGTAG	115.25	103.167	7.6324	7.409	125	289.5	57	94	68	58	104	140	95	50	162	68	7.40809	7.5959	7.67792	7.82595	7.58411	7.70242	6.98919	7.23797	7.64451	7.77051	7.35841	7.45342
ASCRP3005716	0.0171104	0.145605	1.20238	up	hsa_circRNA_104472	hsa_circ_0082148	circBase	chr7	+	127484376	127484477	exonic	NM_014390	SND1	CGTACCTGTGCCACTGTCACCATTGGAGGAATGTCAATGTGACGGTGGACTACATTAGAC	70	58.9167	7.10066	6.83477	129.5	147.5	25	48	38	32	146	67.5	29	20	61	30	7.41685	7.06739	6.84142	7.21634	6.98615	7.07583	7.21193	6.81453	6.78114	6.60762	6.80896	6.78442
ASCRP3007831	0.0172582	0.145979	1.34842	up	hsa_circRNA_102594	hsa_circ_0052012	circBase	chr19	+	50902107	50902741	exonic	NM_002691	POLD1	GACAGAGCCCCTCATCTTCCAACAGTTGGAGATTGACCATTATGTGGGATGGATGGCAAG	542.333	482.5	9.30987	8.87859	835	1336	235	339	291	218	477	995.5	352	170.5	686	214	9.35674	9.35586	9.37778	9.35586	9.15861	9.25434	8.35983	9.03606	9.10587	9.19876	8.84248	8.72857
ASCRP3005358	0.0173056	0.146101	1.32144	up	hsa_circRNA_074660	hsa_circ_0074660	circBase	chr5	-	151122382	151138210	exonic	NM_004045	ATOX1	CCTATTCCTTCCTAGCTTCCCTGCAATAAAATCAAGCTGCTTTTGTTGGAGCGCACTCTC	214	212.667	8.32987	7.92776	268	457	98	220	134.5	106.5	424.5	282	125.5	62	284	98	8.12949	8.03644	8.33493	8.77623	8.29387	8.4083	8.21209	7.73104	7.89701	8.03598	7.87404	7.8164
ASCRP3012432	0.0173862	0.146395	1.11191	up	hsa_circRNA_038822	hsa_circ_0038822	circBase	chr16	-	28187218	28192352	exonic	NM_015171	XPO6	TGGCCCATGTTCTACCACGACTTTTTTACTAACATTTTACAGGCATCTGAAGAAGCCTCT	96	104.833	7.51397	7.36093	158	171	53.5	78	64.5	51	159	137	79	42	147	65	7.60823	7.19638	7.60146	7.6334	7.50167	7.54267	7.28593	7.20001	7.47002	7.52703	7.3122	7.37036
ASCRP3004167	0.0174035	0.146412	1.14233	up	hsa_circRNA_102598	hsa_circ_0052131	circBase	chr19	+	54418618	54418759	exonic	NM_031896	CACNG7	CAGAGGACCATTCTGGCTTTTGTCTCTGGCATCTTCTTCATACTATCGGAGACAGTGCGC	40.25	35.3333	6.94794	6.75597	40	62.5	32	40	37	30	38	42	30	22	50	30	6.74121	6.66315	7.16602	7.0414	7.05083	7.02506	6.62091	6.69096	6.80151	6.84509	6.78169	6.79566
ASCRP3008928	0.017445	0.146627	1.05418	up	hsa_circRNA_102615	hsa_circ_0008768	circBase	chr2	+	9490936	9508648	exonic	NM_003887	ASAP2	GCAGCGACATGCTAACCGGCCTCCTGCAAAGCTCAACCTGCTAACCTGCCAGGTGAAGAC	47.75	51.4167	6.96187	6.88575	59	96.5	30	38	35	28	63	65	38.5	24	84	34	6.90031	6.84814	7.03257	7.05106	7.00734	6.93181	6.76786	6.81689	6.95685	6.90157	6.98146	6.88985
ASCRP3004677	0.0175539	0.147161	1.11568	up	hsa_circRNA_101672	hsa_circ_0037207	circBase	chr16	+	667207	668260	exonic	NM_021168	RAB40C	CATCTTCAGGTCCTACTCCAGGGGCGCTCAGGGATCGACTACAAGACCACCACCATCCTG	42.3333	33.1667	6.86234	6.70442	40	93	23	39	28	31	46	38	27	21	40	27	6.72362	6.84509	6.70813	7.0414	6.8124	7.04342	6.67477	6.65993	6.6823	6.78597	6.68347	6.74008
ASCRP3012345	0.0176169	0.147561	1.06331	up	hsa_circRNA_002722	hsa_circ_0002722	circBase	chr14	+	71867510	71884913	exonic	ENST00000554126	SIPA1L1	TGGAGCAAATGGTCTTAAAACATTTTGGAAAAAGTTGAAGCTCTCCTTTTCTACCCTCCT	36.5833	36.3333	6.83255	6.74399	37.5	69	27	30	29	27	34	44	31	23	56	30	6.70837	6.71124	6.95947	6.87018	6.84971	6.89636	6.61428	6.69096	6.7627	6.75803	6.79005	6.84792
ASCRP3012291	0.017658	0.147647	1.22969	up	hsa_circRNA_403825		25242744	chr7	-	65860865	65864782	exonic	NR_026873	LINC00174	TGGAATACAGAAAATGGATGGACAACCTCAGCCAAGATGTCTCACCCTACTCTCTATGAT	107.583	83.5833	7.44724	7.14894	155	284	46	52	67.5	41	156.5	100.5	47	32.5	118	47	7.58379	7.58317	7.502	7.25211	7.50167	7.26069	7.25875	7.03983	7.05129	7.27885	7.13924	7.12569
ASCRP3001527	0.0177101	0.147861	1.10196	up	hsa_circRNA_060342	hsa_circ_0060342	circBase	chr20	+	37159809	37161502	exonic	NM_020336	RALGAPB	ACTCCCGATAGTGAGAGACCTGCTCAAGCTCTCTTAAGAGATTATGGGGCAATGTTAAAT	106.417	116.917	7.57051	7.43044	146.5	232	50	91	66	53	189	185	73	42.5	140	72	7.53254	7.41438	7.56589	7.81353	7.51237	7.58434	7.41805	7.41509	7.42503	7.60223	7.22847	7.49374
ASCRP3009406	0.0178496	0.148317	1.10084	up	hsa_circRNA_102232	hsa_circ_0046274	circBase	chr17	-	79866443	79867478	exonic	NM_002861	PCYT2	GGACACCTATGAGGAAGTAAAGCAGGCTGGGAGGTACAGCTATGACATGGTGCATTACGG	46.5833	43.9167	6.89537	6.75677	53	104	25.5	36	33	28	65	57	30	23	62.5	26	6.83	6.88935	6.78036	6.98075	6.95996	6.93181	6.79403	6.78036	6.72249	6.72386	6.84971	6.67015
ASCRP3006124	0.0178672	0.148317	1.33813	up	hsa_circRNA_015081	hsa_circ_0015081	circBase	chr1	+	165859440	165872516	exonic	NM_012474	UCK2	CTCAGTACATTACGTTCGTCAAGCCTGCCTTTGAGGAATTCTGCTTGCCATCTTCCGTGT	93.75	79.9167	7.45421	7.034	101	218	47	94.5	57	45	153.5	117	46	26	102	35	7.264	7.37342	7.4796	7.83162	7.38006	7.39659	7.24448	7.09966	6.98943	6.93181	7.06893	6.86966
ASCRP3001476	0.0179157	0.148317	1.16393	up	hsa_circRNA_060918	hsa_circ_0060918	circBase	chr20	-	52192265	52199707	exonic	uc002xwq.4	ZNF217	ACGTTAGAAGGGTTTGGAAATCCCTTGTCTCCAGGTTGCTGGGATTGACTTCTTGCTCAA	62.5833	58.4167	7.19787	6.97886	89	96	40.5	60	49	41	72	82	42	32	80.5	42	7.14491	6.8592	7.3511	7.38123	7.19008	7.26069	6.85253	6.94776	7.01314	7.13331	6.90505	7.0214
ASCRP3002464	0.0179658	0.148317	1.02955	up	hsa_circRNA_026213	hsa_circ_0026213	circBase	chr12	-	50523580	50531603	exonic	uc001rwc.3	CERS5	AGTGCTTCAACCCACCTCTTTCAAGTGGGCTTTATCACTATTATATCATGGAATTGGCCT	33.6667	31.3333	6.7411	6.69909	34	71	23	28	25	21	35.5	41	27.5	22	38	24	6.66196	6.71663	6.7539	6.87018	6.76048	6.68347	6.58958	6.66255	6.74369	6.84509	6.68347	6.67015
ASCRP3007656	0.0179659	0.148317	1.25196	up	hsa_circRNA_403715		25242744	chr6	+	138528178	138531178	exonic	NM_020340	ARFGEF3	GAAGTGATGAAGGGAGAAATGCCTGCTGCCTCTCCAGTTGGCTTTGGAATCCAAGAATGT	491.833	501.333	9.41539	9.0912	605	867	344.5	447.5	396	291	536	670	505	254	707	336	9.05776	8.78739	9.78239	9.71686	9.56831	9.57962	8.52898	8.61998	9.54336	9.64965	8.8973	9.30792
ASCRP3007805	0.0179698	0.148317	1.32392	up	hsa_circRNA_100084	hsa_circ_0007991	circBase	chr1	-	21329205	21415706	exonic	NM_001198801	EIF4G3	GACAATGAATTCACAACCTCAAACCCGTTCTCCGAATTCCTAGAGGACCTGTGCAACAAC	233.083	211.833	8.38855	7.98374	293	544.5	116	167	147	131	212	395	136.5	82	339.5	106	8.23718	8.22391	8.49696	8.41901	8.353	8.60126	7.53359	8.0676	8.01638	8.38828	8.02702	7.86955
ASCRP3008318	0.0180336	0.148628	1.11892	up	hsa_circRNA_104724	hsa_circ_0086088	circBase	chr8	-	145620479	145620570	exonic	NM_013291	CPSF1	GAGGAGAAGGAGTTTGAGACCATCGAGAGAGGTGTATGCTGTGGCCACCAGCACCAACAC	38.8333	31.9167	6.82106	6.65895	37	72.5	22	46	30	25.5	41	37	27.5	23	38	25	6.70385	6.7194	6.7539	7.14113	6.8124	6.79566	6.68347	6.62934	6.62787	6.78597	6.60823	6.61882
ASCRP3006610	0.0180386	0.148628	1.11866	up	hsa_circRNA_061081	hsa_circ_0061081	circBase	chr20	-	60888143	60888306	exonic	NM_005560	LAMA5	CTGCGGCTCGTGTCCTACAGCGGGGTGCTCTTCTTCCTGAAGCAGCAGCTCCAAGTCGAC	110.083	113.417	7.54169	7.37992	136	283	45	85.5	58	53	165	170	65.5	41.5	175.5	63	7.47793	7.58191	7.45834	7.72455	7.38006	7.62737	7.29715	7.35949	7.31782	7.48342	7.43766	7.38399
ASCRP3008815	0.0180549	0.148636	1.24411	up	hsa_circRNA_101787	hsa_circ_0038844	circBase	chr16	-	28499911	28500707	exonic	NM_000086	CLN3	GATTTGACTGCAACTCTGTCTCTACGGCTGCTGCTGGGCCTTTGCAACAACTTCTCTTAT	112.417	110.833	7.70056	7.38544	155.5	204	48.5	111	80	75.5	163	157	77	41	155	72	7.61852	7.31556	7.55386	8.00648	7.71217	7.99675	7.30321	7.30283	7.47002	7.49871	7.29298	7.44488
ASCRP3002811	0.0181977	0.149154	1.20869	up	hsa_circRNA_102043	hsa_circ_0043244	circBase	chr17	-	35578644	35583373	exonic	NM_198834	ACACA	ATCCAAACAGGATCAGTTGTGTGGCCGGGACCCTACTCTCACTGATGAGCTGCTGAATAT	75.25	68.6667	7.36663	7.09318	116	125	54	69	51	36.5	140	79	49	32	75	37	7.38024	6.99789	7.74185	7.59451	7.31556	7.16973	7.19597	6.9154	7.12621	7.40632	6.93255	6.98265
ASCRP3012630	0.018217	0.149154	1.32174	up	hsa_circRNA_018379	hsa_circ_0018379	circBase	chr10	+	51749067	51764480	exonic	NM_001077665	AGAP6	TGTGACCTTGGAGATACCTCATCATATCACACAAAGCTTTGGAGTTTAACCTTTCTGCCA	133	109.333	7.7015	7.29906	122	384	58	104	68	62	204	168	73	35	126	50	7.38603	7.86801	7.70156	7.89719	7.57706	7.77913	7.48593	7.33804	7.39659	7.21674	7.2073	7.14976
ASCRP3007975	0.0182704	0.149154	1.23744	up	hsa_circRNA_101731	hsa_circ_0004833	circBase	chr16	-	18809246	18810156	exonic	NM_015161	ARL6IP1	GACTACCTTGTTCCCATTCTAGCGCCTAGAATTTTTGGCTCCAATAAATGGCTGCAGAGA	88.0833	81.75	7.36216	7.0548	121.5	194	36	84	51	42	158	118.5	41.5	29.5	102	41	7.38373	7.2723	7.19597	7.72455	7.24937	7.34706	7.28096	7.11456	6.96375	7.02823	7.01221	6.92914
ASCRP3004401	0.0182733	0.149154	1.08323	up	hsa_circRNA_008150	hsa_circ_0008150	circBase	chr4	-	1656704	1670632	exonic	NM_001013622	FAM53A	CAGGTGGACACGCCCATCCTTGGACTTCCTGAAAATGACCCAGGCACAAATCCTGAAGAG	44.5833	45.1667	6.88353	6.76819	49	87	29	36.5	33.5	32.5	58	62	30	23	64	34	6.81872	6.78815	6.88507	6.93448	6.84971	7.02506	6.76786	6.78036	6.74369	6.72386	6.76731	6.82607
ASCRP3008127	0.018387	0.149573	1.24095	up	hsa_circRNA_101373	hsa_circ_0005139	circBase	chr14	-	68156928	68159769	exonic	NM_016026	RDH11	GAGACTAAAAGGAAAATGCTGTCCAGTGGGGTGTGTACATCAACTGTTCAGCTTCCTGGG	66.25	51.8333	7.11683	6.80538	95.5	154	30	48.5	32	37.5	94	64	36	21	73	23	7.1915	7.1051	7.06739	7.22669	6.91269	7.1976	6.94658	6.81689	6.84814	6.60762	6.9186	6.69445
ASCRP3000712	0.0185144	0.150228	1.18449	up	hsa_circRNA_100172	hsa_circ_0011615	circBase	chr1	+	36354027	36360003	exonic	NM_012199	AGO1	AAGTACCGCGTGTGTAATGTTACCCGTCGCCCTGCTAGCCATCAGACCTGCGGGCGCTTA	172.667	177.25	8.09628	7.852	264.5	329.5	73	176	100	93	271	274	126	72.5	218	102	8.11781	7.71859	7.98559	8.51815	7.97376	8.26376	7.73743	7.72327	7.92974	8.22022	7.63792	7.86345
ASCRP3012913	0.0185777	0.15036	1.16735	up	hsa_circRNA_102578	hsa_circ_0051637	circBase	chr19	-	47285639	47285806	exonic	NM_005628	SLC1A5	TTCAACTCCTTCAATGAGGCCACCATGGTTCTGGTCTCCTGGATCATGTGGTGCCCGTGG	126.417	126.5	7.74566	7.52242	167	288	52	94	81.5	76	188	176	92	49	177.5	76.5	7.65835	7.59031	7.61456	7.82595	7.77024	8.01458	7.39413	7.37862	7.60115	7.74219	7.45919	7.55926
ASCRP3007914	0.0186359	0.150577	1.19779	up	hsa_circRNA_100882	hsa_circ_0002383	circBase	chr11	-	72468811	72470426	exonic	NM_006645	STARD10	GACCCCAAAGTGCCGGATGGAGTGCTGTGATGTGCCAGCCGAGACACTCTACGACGTCCT	102	96.4167	7.44279	7.18242	118	281	38	69	57	49	188	123.5	54	29	137	47	7.38603	7.56716	7.31014	7.52591	7.39818	7.46935	7.42242	7.14259	7.14094	7.08965	7.2073	7.09161
ASCRP3003124	0.0186894	0.150862	1.14696	up	hsa_circRNA_101187	hsa_circ_0006030	circBase	chr12	+	122181534	122190129	exonic	NM_001080825	TMEM120B	ATGTCGATTTGTCCTTCACTACAGGAGACGCACAGGATCTACAAGCAGAAGCTGGAGGAG	68.6667	66.6667	7.11567	6.91785	95	164	30	50	40	33	135	85	34	23	88	35	7.18825	7.1662	7.06739	7.18825	7.04049	7.04342	7.17242	6.94138	6.8391	6.75803	6.94825	6.84792
ASCRP3009149	0.0187159	0.150862	1.11143	up	hsa_circRNA_008115	hsa_circ_0008115	circBase	chr10	+	26993605	26998697	exonic	NM_014317	PDSS1	GCGCTAATGGCCCGAGCATGCAATATTCATCATAACAACTCCCGATACCCTATATTAATC	44.25	44.8333	6.94458	6.79216	52.5	66	32	46	43	26	64	41	36	24	74	30	6.86812	6.68172	6.99718	7.14113	7.1016	6.87775	6.79403	6.67015	6.8391	6.84509	6.84247	6.76214
ASCRP3005943	0.0187539	0.150896	1.03807	up	hsa_circRNA_404296		25242744	chr9	-	139115852	139118720	exonic	NM_181701	QSOX2	CTAGACCCCATTCAACTGGGCCAGTGCCATTCGCGTCGCAGCTCTGGACTGCATGGAAGA	32.5833	29.5833	6.69703	6.64312	35	66	23	24.5	25	22	36	33.5	26	21	40	21	6.65049	6.67015	6.68347	6.70755	6.78706	6.68347	6.61428	6.59782	6.61673	6.72386	6.69841	6.60762
ASCRP3006794	0.0188595	0.151118	1.2301	up	hsa_circRNA_100845	hsa_circ_0022614	circBase	chr11	+	63662630	63663105	exonic	NM_004954	MARK2	CTGTGAAGATCATTGACAAGACTCAACTGAACTCCTCCAGCCTCCAGAAACCCACCTTGG	155	128.333	7.84614	7.54737	173	434	64	114.5	74.5	70	224	151	98.5	53.5	163	80	7.71239	7.98559	7.82198	8.01487	7.6434	7.89864	7.58464	7.27885	7.6678	7.82118	7.36457	7.56716
ASCRP3011052	0.0189262	0.151259	1.17207	up	hsa_circRNA_100838	hsa_circ_0022567	circBase	chr11	-	62621990	62622938	exonic	NR_003098	SNHG1	TATTCCTGATGACAGTCTGCCTCTATCTTACAGATTTACGCGCACGTTGGAACCGAAGAG	56.3333	57.25	7.14984	6.92077	58	93	35	49.5	61.5	41	65	66	39	28	106.5	39	6.87801	6.83053	7.16602	7.27502	7.42678	7.32267	6.81978	6.83678	6.90677	6.95685	7.04072	6.96375
ASCRP3000167	0.0189569	0.151261	1.09691	up	hsa_circRNA_103556	hsa_circ_0068629	circBase	chr3	-	195800800	195802231	exonic	NM_003234	TFRC	AAACTGGACAGCACAGACTTCACCGGCACCATCAATTTGGTGGAGAACCATTGTCATATA	47	42.25	6.90173	6.76828	45.5	111	26	38	32	29.5	67.5	49	31	24	53	29	6.79674	6.89945	6.84142	6.95889	6.88884	7.02506	6.82713	6.71663	6.7627	6.78597	6.73284	6.78442
ASCRP3006968	0.0190318	0.151607	1.36702	up	hsa_circRNA_102086	hsa_circ_0044013	circBase	chr17	+	42152047	42152455	exonic	NM_138387	G6PC3	CTTCATCTTAGCACATTTCCCTCACCAGGTGCTGGCTGGCCTAATAACTGGCAGCCCTTC	115	83.6667	7.54449	7.09346	123	316	49.5	105	46.5	50	148	116	49	29	124	36	7.37415	7.68623	7.53496	7.92974	7.19919	7.54267	7.2241	7.11456	7.06784	7.04837	7.19638	6.90948
ASCRP3004253	0.0191882	0.152095	1.34244	up	hsa_circRNA_091692	hsa_circ_0091692	circBase	chrX	-	149940277	149984551	exonic	NM_001242614	CD99L2	CAGCAGGTCAAGAGCCATGGGACCACACCACCACCACCACAACCAATAGGCCAGGAACCA	245.083	178.833	8.33326	7.9084	159	757	96.5	221	120	117	210	276.5	145	98	237.5	106	7.63754	8.63792	8.29872	8.79051	8.14552	8.48935	7.51105	7.73104	8.09811	8.58567	7.67279	7.85175
ASCRP3005308	0.019359	0.152743	1.13799	up	hsa_circRNA_020845	hsa_circ_0020845	circBase	chr11	+	3424822	3426193	exonic	NR_024248	TSSC2	CCGCTTCTAGAGTTTGAACAACTGACTCTTGATGGACACAACCTTCCTTCTCTCGTCTGT	93.9167	93.4167	7.4899	7.30342	107	202.5	48	84	61	61	110	120	85	42.5	132	71	7.31369	7.32138	7.45834	7.72455	7.39818	7.72327	7.05064	7.13141	7.53286	7.51343	7.17653	7.41562
ASCRP3004005	0.0193807	0.152743	1.13054	up	hsa_circRNA_100075	hsa_circ_0010386	circBase	chr1	-	19564510	19564633	exonic	NM_015047	EMC1	CACTCGGCCTGAGCGGGACTCTCTGGCTTGCTTCAATCAGACCTACACCATTAACCTATA	60.8333	49.3333	7.01139	6.83438	63	165	29	45	33	30	83	64	32	24	64	29	6.95733	7.15562	6.99718	7.13141	6.85994	6.96684	6.90505	6.79751	6.84814	6.84509	6.82607	6.78442
ASCRP3012358	0.0193976	0.152743	1.20048	up	hsa_circRNA_001724	hsa_circ_0000191	circBase	chr1	+	227074478	227074748	intronic	ENST00000340188	PSEN2	TGGAGGGCTGCTGGATGTGTCCTGAGCTGAAGCTTATCAACAAGTAATGAGTACCAGCTG	46.8333	39.9167	7.02958	6.76597	50	72	31	49	40	39	55	45.5	29	24	53	33	6.80949	6.7194	7.04973	7.23363	7.07226	7.29298	6.74393	6.70755	6.74369	6.72386	6.76731	6.90948
ASCRP3006183	0.019587	0.153143	1.31726	up	hsa_circRNA_405576		25070500	chr17	+	37866065	37872192	exonic	NM_004448	ERBB2	CTCCACACTGCCAACCGGCCAGAGGACGAGTGTGGCCACCCCTGTTCTCCGATGTGTAAG	719.417	665.167	9.82954	9.432	822	1478	417	621	556	422.5	631	996	729	307	868	460	9.34112	9.52471	9.98879	10.136	9.98879	9.99787	8.73643	9.04052	9.975	9.91256	9.1843	9.74316
ASCRP3003169	0.0196724	0.153379	1.07364	up	hsa_circRNA_036286	hsa_circ_0036286	circBase	chr15	+	74882160	74885577	exonic	NM_006465	ARID3B	ATTAACATGTCTGTGGACATCGATGGCACCACCTATGCAGGGACCCCCATCAACCGAATC	39.1667	32	6.73629	6.63378	37	104	22	24	25	23	43	40	24	22	38	25	6.67158	6.86966	6.7999	6.64133	6.70357	6.73171	6.65372	6.64278	6.67145	6.58494	6.64218	6.60762
ASCRP3000592	0.0196807	0.153379	1.07653	up	hsa_circRNA_103676	hsa_circ_0070133	circBase	chr4	+	79229219	79258971	exonic	NM_025074	FRAS1	AAGAGCAGTTCCTCAACCTCGTGGGATACTGTGCTGTCTGCCATGAGTCCTGTGCAGGTT	46.8333	41.5	6.83739	6.731	67	108	25	28	28	25	85	44	30	21	45	24	6.97157	6.90998	6.78036	6.74505	6.76048	6.85691	6.88129	6.69668	6.74369	6.66137	6.73284	6.67015
ASCRP3011485	0.0197267	0.153379	1.08507	up	hsa_circRNA_004581	hsa_circ_0004581	circBase	chr3	-	49343147	49349087	exonic	NM_003363	USP4	TCGCATGTTCAAAATCAAGCACTGCGCCTAGCAGAAATTTTACTACCTCTCCAAAATCAT	51	47.25	6.93322	6.81543	49	127	25	43	35	27	66	65	35	24	67	26.5	6.81872	6.99318	6.84142	7.08177	7.00734	6.85691	6.78059	6.80949	6.83	6.84509	6.87574	6.75167
ASCRP3006837	0.0197455	0.153379	1.35515	up	hsa_circRNA_101006	hsa_circ_0025278	circBase	chr12	+	6978421	6978937	exonic	NM_000365	TPI1	CTGTGTGGGCCATTGGTACTGGCAAGACTGCAACACCCCAACAGCTGATTGGGCAGAAAG	107.167	95.3333	7.6225	7.18404	122.5	216	53	109	79	63.5	148	161	56	32	130	45	7.37181	7.3478	7.54428	7.97864	7.69652	7.79593	7.22053	7.32138	7.1662	7.13331	7.18701	7.07583
ASCRP3008270	0.019825	0.153465	1.29396	up	hsa_circRNA_100549	hsa_circ_0004630	circBase	chr10	+	12123470	12136270	exonic	NM_018706	DHTKD1	GAGCTGGATGAGCCATTCTACACCAACCCCATCATGTACAAAATCATCAGTTGATCATGG	357.083	342.75	8.7809	8.4091	470	929	99	252.5	244	148	647	526.5	175	84	482	142	8.76614	8.8912	8.36121	8.96219	8.97493	8.72974	8.78416	8.35346	8.29046	8.41631	8.3921	8.21813
ASCRP3000704	0.0198503	0.153465	1.07519	up	hsa_circRNA_406193		25070500	chr22	-	36872786	36872903	sense overlapping	NM_012473	TXN2	AAGGTGGATATTGATGACCACACAGACCTCGCCATTGAGTGGTGTGGACCCTGCAAGATC	50.6667	56	7.00846	6.90386	64	111.5	27	38	35	28.5	77	87	35	25	79	33	6.95401	6.92646	7.03257	7.06181	7.05083	7.02506	6.84195	6.96965	6.8921	6.90157	6.94825	6.86966
ASCRP3008267	0.0199061	0.153465	1.19845	up	hsa_circRNA_101328	hsa_circ_0007750	circBase	chr14	-	24735635	24737825	exonic	NM_004581	RABGGTA	GAGCTGCTACTGTGCAACAACCCTCTGTGACCTGCCTGCTGCCTCCCTCAACGACCAGTT	813.75	831.75	10.0117	9.75051	921.5	1320.5	476	959.5	626	579	909	976	763	430	1243	669.5	9.49248	9.34473	10.0847	10.7004	10.1147	10.333	9.3759	9.0066	10.0284	10.2106	9.66097	10.2206
ASCRP3003359	0.0199458	0.153465	1.30303	up	hsa_circRNA_001915	hsa_circ_0000092	circBase	chr1	+	93305053	93305167	intronic	ENST00000370321	RPL5	ATTTGCTTGTTGGCCTGTGTCCAGTCCTTGGTACATAATGCTGGGAATTACTTTTAAAGG	84.9167	76.25	7.47844	7.09658	143	104	45	100.5	65	52	143	91	49.5	29	100	45	7.52216	6.88027	7.45834	7.8893	7.51237	7.60823	7.20124	6.96965	7.10247	7.13331	7.07315	7.09966
ASCRP3003412	0.019952	0.153465	1.23887	up	hsa_circRNA_103365	hsa_circ_0005435	circBase	chr3	-	47770514	47814426	exonic	NM_003074	SMARCC1	CAAAAGCTTCCCACCACATTTACCCATATTCTTCCTCACAAGACGATGTATGTTCATGCG	248.083	235.25	8.31739	8.00837	260	730	87.5	197	130	84	380	407	142	59	323.5	100	8.09608	8.59945	8.21479	8.62424	8.25018	8.1196	8.08132	8.10502	8.05476	7.99009	8.00262	7.8164
ASCRP3007567	0.0199732	0.153465	1.09577	up	hsa_circRNA_062857	hsa_circ_0062857	circBase	chr22	-	31329452	31354680	exonic	NM_014941	MORC2	GAAGAGGACTCGGCTGACCTCAAGAGAGCTCAGAAAGAACCACTCACGAATTCTTGTTTG	39.3333	35.25	6.87765	6.7457	42	76	27	40	25	26	56.5	45	29	22	34	25	6.75803	6.73284	6.99718	7.121	6.76048	6.89636	6.7539	6.69668	6.7627	6.90157	6.64218	6.71716
ASCRP3010364	0.0199753	0.153465	1.19616	up	hsa_circRNA_102513	hsa_circ_0050486	circBase	chr19	+	34868407	34868786	exonic	NM_000175	GPI	GTTCATCATTGCCTCCAAGCGTGTCCGGAGCGGTGACTGGAAGGGGTACACAGGCAAGAC	78.4167	70.25	7.2988	7.04039	71.5	199	37	63	57	43	124.5	97.5	45.5	30	80	44	7.00827	7.2867	7.27885	7.4423	7.38006	7.39659	7.11109	6.99856	6.99809	7.13331	6.92547	7.07583
ASCRP3004363	0.0200163	0.153586	1.27436	up	hsa_circRNA_405741		25070500	chr19	-	13710566	13710870	exonic	ENST00000574974	CACNA1A	CAGGCCCACAAAATCCACAGCACCCCCCAGGCCAGGAGGAAAGAATGGGATTTCCCCCTC	271.667	248.083	8.53975	8.18998	341.5	664	106	204.5	168	146	238	434	191	99	375.5	151	8.38161	8.47504	8.4284	8.70186	8.51183	8.73975	7.62677	8.1604	8.37676	8.58567	8.11613	8.27414
ASCRP3006704	0.0200827	0.153685	1.49722	up	hsa_circRNA_076989	hsa_circ_0076989	circBase	chr6	-	74227752	74230755	exonic	NM_001402	EEF1A1	CTGGCAAGCCCATGTGTGTTGAGAGCTTCTCAGACTATCCACCTTTGGCTTTTTCGCAAC	243.333	168.333	8.3384	7.75612	188.5	699.5	77	273	115	107	249	280	139	66	212	64	7.79458	8.55508	8.05091	9.07604	8.14552	8.4083	7.65457	7.74729	8.02748	8.09976	7.61067	7.39695
ASCRP3013031	0.0202539	0.154295	1.14623	up	hsa_circRNA_037422	hsa_circ_0037422	circBase	chr16	+	2120456	2124390	exonic	NM_000548	TSC2	TTCCTGTCCAACCAAGCTGTACACCCTGCCTGCAAGCCACGCCACGCGTGTGTATGAGAT	86.5833	81.75	7.34628	7.14938	97.5	205	36	89	49	43	138	104.5	51	34	109	54	7.22312	7.31556	7.22471	7.76804	7.19919	7.34706	7.19008	7.05666	7.11046	7.31931	7.04635	7.17344
ASCRP3009102	0.0202914	0.154295	1.13868	up	hsa_circRNA_101308	hsa_circ_0031027	circBase	chr13	+	114164552	114193822	exonic	NM_017905	TMCO3	GCCTCCATAGGTGTGGAAGATTTCCTTACAAGGGCCGTGTTACATGACACTGTTAATGAT	107.917	120.917	7.48199	7.29462	186.5	243	38	68	71	41	297	155	50	32.5	142	49	7.77271	7.45613	7.25075	7.48143	7.60823	7.32267	7.82713	7.28747	7.08307	7.1986	7.2638	7.10766
ASCRP3006896	0.0203016	0.154295	1.38482	up	hsa_circRNA_103405	hsa_circ_0066380	circBase	chr3	+	58255047	58256791	exonic	NM_020676	ABHD6	CTTACTACCCATCGGATGTCTCCAGCCTGTGTCTCGTGTGTCCTGCTGTTCCTTCCAAAG	189.5	169.25	8.32222	7.85253	202	270.5	98	258.5	159	149	208.5	221.5	149.5	75	251	110	7.83254	7.52736	8.34871	8.98557	8.46339	8.77578	7.47708	7.55894	8.12296	8.30111	7.74729	7.90779
ASCRP3003140	0.0203915	0.154612	1.13127	up	hsa_circRNA_104106	hsa_circ_0006232	circBase	chr6	-	42235891	42237586	exonic	NM_033502	TRERF1	ATGTGGCCCCAGGTGTGAGCGACGTCTCCTCACCACAGTGCTGTGTGGTCTATACCTCAG	68.5	70.75	7.30057	7.12263	90.5	116	40	63.5	57	44	101	88	54	36	95.5	50	7.16973	6.93764	7.38435	7.47438	7.41544	7.42189	6.98336	6.95685	7.15665	7.37145	7.04433	7.22312
ASCRP3012083	0.0204606	0.155013	1.19852	up	hsa_circRNA_007343	hsa_circ_0007343	circBase	chr5	+	14487572	14488369	exonic	NM_007118	TRIO	TGCAGTCCACCCAGAGCAACGGGCCTTGACATCGCCAATCGAGTACCAGAGGAACCACAG	123.167	119.667	7.65521	7.39396	140	318	53	113	63	52	167	194	73	40	187	57	7.50152	7.68623	7.61456	8.00648	7.49508	7.62737	7.31877	7.45885	7.37379	7.43938	7.50316	7.26979
ASCRP3011495	0.0206013	0.155415	1.12325	up	hsa_circRNA_102608	hsa_circ_0005079	circBase	chr2	-	9022640	9098771	exonic	NM_138799	MBOAT2	TCGGAAGGATGAAGAACTGACTTCCTCACAGAGGGATTTAGCTGTAAGGTCAACTTTGTA	45.0833	39.8333	6.87193	6.70425	56	98	24	36	27.5	29	62	61	26	21	42	27	6.87801	6.85431	6.7999	6.93448	6.7752	6.98967	6.76786	6.79751	6.6823	6.58494	6.69841	6.69445
ASCRP3010961	0.020624	0.155415	1.09917	up	hsa_circRNA_103367	hsa_circ_0005367	circBase	chr3	-	47777523	47814426	exonic	NM_003074	SMARCC1	TATCATCAAACGACATCAGTATGTTCATGCGGATGCTCCTACCAATAAAACACTGGCTGG	53.4167	46.1667	6.93453	6.79812	50.5	146	27	35.5	33.5	28	73	68	30	23	53	30	6.78114	7.06026	6.99718	6.94776	6.92448	6.89636	6.82395	6.8232	6.78114	6.81796	6.75803	6.78442
ASCRP3006238	0.0206252	0.155415	1.32967	up	hsa_circRNA_104031	hsa_circ_0002051	circBase	chr5	+	179136873	179147561	exonic	NM_001746	CANX	CTCCTATGATTGACAATCCCAGTTACCAGGATCAGTTCCATGACAAGACCCCTTATACGA	122.583	116.25	7.68596	7.27488	190	252.5	66	111	73	43	246	185	59.5	32	130	45	7.80921	7.48943	7.85058	7.99157	7.61509	7.35985	7.65316	7.43145	7.21173	7.13331	7.16164	7.05801
ASCRP3006697	0.0206727	0.15542	1.04049	up	hsa_circRNA_101909	hsa_circ_0005217	circBase	chr16	+	89611055	89617017	exonic	NM_003119	SPG7	CTGGATGCTGGAGCACACGGAGGCCGTGATGAAGGAATGGGTACCACAGACCATGTCATC	39.25	39.9167	6.83549	6.77823	45	85.5	24	29	25	27	52	57	30	22	48.5	30	6.78114	6.80497	6.92228	6.79751	6.7752	6.93181	6.70813	6.78574	6.81978	6.78597	6.74369	6.82607
ASCRP3009986	0.0206897	0.15542	1.15736	up	hsa_circRNA_102402	hsa_circ_0048232	circBase	chr19	+	1417498	1422395	exonic	NM_018959	DAZAP1	GTCACGGAGGTAGTCATGATCTATGACGCCGAGAAGCAGAGGCCCCGAGGAAGCTCTTCG	93.3333	97.8333	7.45237	7.24152	121.5	208	43	78	58.5	51	185	114	53.5	32	142	60.5	7.38951	7.32826	7.38435	7.65702	7.37072	7.58434	7.40853	7.08899	7.13267	7.21674	7.2638	7.33841
ASCRP3004771	0.0206925	0.15542	1.20169	up	hsa_circRNA_104720	hsa_circ_0006566	circBase	chr8	+	144771373	144772293	exonic	NM_173831	ZNF707	CATGGCCCAGTTGCTGAACCTGTTTGCATGAGTTGCTCCTGACGGCCCTTTAGGATACTT	77.1667	80	7.33713	7.07206	117	145	38	60	57	46	119	108.5	54	27	123	48.5	7.35055	7.08703	7.27885	7.41474	7.39818	7.49341	7.07933	7.07977	7.1197	6.84509	7.20083	7.10766
ASCRP3008067	0.0207248	0.155541	1.39801	up	hsa_circRNA_007719	hsa_circ_0007719	circBase	chr11	+	46333875	46334470	exonic	NM_052854	CREB3L1	GAGAACAATGAACTGTGGAAGAAGGTGGAGACCCTGGAGAATGCCAACAGAAATTACAGG	176.25	170.25	8.17876	7.69538	237	322	107.5	126	183	82	264	284	85.5	47	254	87	8.01185	7.70156	8.45834	8.15548	8.62571	8.1196	7.70458	7.73918	7.53961	7.72744	7.77653	7.68492
ASCRP3012019	0.0208176	0.155834	1.08445	up	hsa_circRNA_404912		25070500	chr11	-	77618762	77633517	exonic	NM_033547	INTS4	TGATTTCTCTGCCACCTATCTTCGCTGTCAACTACTTCTCATCAAGGTGCTTGAAGTTTC	53.75	57.0833	7.02173	6.90476	72	111.5	30	41	39	29	87	78	36.5	26.5	80.5	34	7.02116	6.93181	7.03257	7.121	7.09205	6.93181	6.93715	6.90031	6.84814	6.87421	6.96897	6.89981
ASCRP3009960	0.0208705	0.155903	1.29297	up	hsa_circRNA_402446		25242744	chr2	+	203620260	203624076	exonic	NM_173511	FAM117B	GTCAAAGTCTTTGAGGAATGCTCGCTCCTGTTCCAAAGAGTGCACTTATTCCTGTAATTC	141.667	144.917	7.98576	7.61507	188	224	79.5	114.5	153.5	90.5	234.5	174	106	44	219.5	91.5	7.77271	7.37342	8.11537	8.02581	8.42927	8.19794	7.60685	7.36908	7.74729	7.58784	7.62692	7.75244
ASCRP3007019	0.0209524	0.156026	1.11151	up	hsa_circRNA_104716	hsa_circ_0005256	circBase	chr8	-	143412261	143413192	exonic	NM_145003	TSNARE1	CTTCGGGACAGCCTCCACCCAGGTCGATCCGTGCAACCTCCAGGAGCTGTTCCAGGAGAT	83	77.25	7.31523	7.16271	91	206	39.5	65	49.5	47	87	117	54.5	39.5	109.5	56	7.17302	7.3314	7.29375	7.44726	7.19919	7.44676	6.92646	7.121	7.13267	7.51343	7.04433	7.23837
ASCRP3004254	0.0209675	0.156026	1.09804	up	hsa_circRNA_004895	hsa_circ_0004895	circBase	chr1	-	33160465	33161645	exonic	NM_030786	SYNC	CAGCAGTACAGGGAAAACAAGAGTAGAGGCCAATTCTCCTCTTCCAAAGAACTCTGGATC	51.8333	48.4167	7.0621	6.92716	47	102.5	34	45	46	36.5	48	53	41.5	29	78	41	6.76703	6.88332	7.16602	7.121	7.20812	7.22709	6.70525	6.74393	7.00503	7.13331	6.93497	7.04049
ASCRP3000025	0.0209998	0.156026	1.62997	up	hsa_circRNA_102887	hsa_circ_0057691	circBase	chr2	-	200233327	200246543	exonic	NM_015265	SATB2	AAAAAGTACAAGAAGATTAAAGGAATAATCAAGCTGGGAAGGTGGAACCCTCTCCCCCTC	344.25	236.917	9.02781	8.32297	215	576.5	287	413	295	279	162	259.5	347	226	192.5	234.5	7.89613	8.31407	9.63478	9.60847	9.19473	9.5187	7.28593	7.68289	9.09056	9.51557	7.52216	8.84069
ASCRP3009429	0.0211685	0.156788	1.53886	up	hsa_circRNA_001218	hsa_circ_0001218	circBase	chr22	-	29784412	29819177	sense overlapping	NM_001127	AP1B1	GGACCTGCGGAAGCCTGGCTACAGATAAGGGACCAAAATGACTGACTCAAAATATTTCAC	222.75	168.417	8.27241	7.65055	251	540.5	77	182	224	62	385	206.5	97	39	219	64	8.05877	8.21966	8.09745	8.55661	8.90604	7.79593	8.10201	7.51221	7.6636	7.58784	7.64779	7.38985
ASCRP3004391	0.021381	0.158117	1.11107	up	hsa_circRNA_000923	hsa_circ_0001249	circBase	chr22	+	46686867	46687003	intronic	ENST00000381031	TTC38	CAGGGTTACCCAAACTGAGCTGTACAGGTTCTGTGGTACTCATGAAACAGGTGGCAGCCC	44.75	41.9167	6.88755	6.7356	64	86.5	25	34	29	30	67	59	31.5	21	46	27	6.97157	6.79967	6.84142	6.89311	6.8124	7.00714	6.80842	6.7914	6.79163	6.66137	6.66636	6.69445
ASCRP3006683	0.0214547	0.158233	1.1531	up	hsa_circRNA_104466	hsa_circ_0003655	circBase	chr7	+	127344892	127361454	exonic	NM_014390	SND1	CTGGAGGGGGAGAACACCCAGAATGGCAACATCACAGAGCTCCTCCTGAAGGAAGGTTTC	102.417	86.9167	7.34291	7.13739	156	294	35.5	54	43	32	185.5	116	47	27	107	39	7.60177	7.61403	7.26458	7.33511	7.15037	7.09161	7.40632	7.12569	7.06784	7.13331	7.10853	6.98265
ASCRP3007795	0.0214561	0.158233	1.10988	up	hsa_circRNA_402239		25242744	chr2	+	47600601	47601187	exonic	NM_002354	EPCAM	GACAAGGACACTGAAATAACCTGCTCTGAGCGAGTGAGAACCTAAATGTGTCTGTGAAAA	39	31.75	6.77732	6.62691	51	73	23	36	29	22	60	33	23.5	19	30	25	6.80949	6.68781	6.70813	6.9144	6.8124	6.73171	6.75099	6.57373	6.62787	6.56498	6.59907	6.64484
ASCRP3008790	0.0214765	0.158233	1.07805	up	hsa_circRNA_052154	hsa_circ_0052154	circBase	chr19	+	54711265	54711515	exonic	NM_001013	RPS9	GATTGTCTCGTTTTCCTGCCAAATAAACAGGATCAGCGCTTTACAAGGTCCGCAAGCAGG	61.25	67.75	7.12291	7.01448	101	121.5	28.5	39.5	37	40	111	81.5	39.5	26	98.5	50	7.2527	6.97676	7.0136	7.05106	7.07226	7.37108	7.04049	6.9154	6.94776	6.93181	7.06893	7.18249
ASCRP3009229	0.0214959	0.158233	1.03367	up	hsa_circRNA_060604	hsa_circ_0060604	circBase	chr20	-	45865069	45985474	exonic	uc002xss.2	ZMYND8	GCTGATATTGCCAAGTACACTAGCAAAGTGAGAACTAGGAGCCTGTCCTCCATGTTTTAT	36.9167	35.3333	6.73754	6.68977	49	67.5	22	32	26	25	52	41	28	22	43	26	6.79163	6.7013	6.70813	6.82267	6.71802	6.68347	6.71687	6.64989	6.70188	6.72386	6.67595	6.67015
ASCRP3005625	0.0215163	0.158233	1.04248	up	hsa_circRNA_005897	hsa_circ_0005897	circBase	chr6	-	47220991	47254331	exonic	NM_014452	TNFRSF21	CGATGTTGTGGAGAAGATTCGTGGGCTGATGGAAGACACCACCCAGCTTGGATTCCTTAG	38.0833	36.6667	6.76928	6.70927	44	74	24.5	32	26	28	52	42	26	22	43	35	6.74121	6.7013	6.82001	6.82267	6.67359	6.85691	6.70813	6.65551	6.72249	6.72386	6.68347	6.76214
ASCRP3001663	0.0216027	0.158432	1.39458	up	hsa_circRNA_007336	hsa_circ_0007336	circBase	chr16	+	15102635	15112822	exonic	NM_015027	PDXDC1	ACTTGGGACTTGATGGGTTTGTGGAGAGGATCAAGCATGCCTGTCAACTGCTCGGCTTGC	158.583	147.667	8.00886	7.52903	237	290	64.5	170	104	86	374	142.5	87	39	173	70.5	7.99899	7.58721	7.86673	8.47334	7.98767	8.13923	8.0649	7.22807	7.55178	7.51343	7.38006	7.43594
ASCRP3003208	0.0216076	0.158432	1.19999	up	hsa_circRNA_102431	hsa_circ_0048956	circBase	chr19	-	7163042	7163210	exonic	NM_000208	INSR	ATTATTGCCTCAAAGACCCCTCTGTGCCCCTGGATCCAATCTCAGTGTCTAACTCATCAT	355.583	357.25	8.88912	8.62609	429	878	169	269	222	166.5	414.5	505	295.5	138	583.5	207	8.6511	8.81411	8.99055	9.05647	8.89472	8.92776	8.17058	8.31242	8.92896	9.00187	8.62424	8.7185
ASCRP3000164	0.0217302	0.158687	1.03283	up	hsa_circRNA_403821		25242744	chr7	+	65220766	65221561	exonic	NR_003110	CCT6P1	AAACTGATACAAGGGCCTTCATCCCAGAATAATCACTGAAGGATTTGAAGCTGTGAAGGA	48.4167	55.3333	6.98071	6.93411	49	106.5	29	40	38	28	66	74	39	26	91	36	6.80097	6.91269	7.04973	7.08177	7.07226	6.96684	6.80313	6.8871	6.95685	7.00386	7.0246	6.92914
ASCRP3004103	0.0217659	0.158687	1.03835	up	hsa_circRNA_406105		25070500	chr20	+	34501170	34502119	exonic	NM_016436	PHF20	CAGAATCTGGACACCACAAAGGGAAAGTGAAAGCATTGGCTACAAAAGACAAGGAAAAGA	34.9167	31.1667	6.66603	6.61174	34	85	20	22	25.5	23	39	47	21	20	36	24	6.65611	6.7752	6.57815	6.61428	6.68897	6.68347	6.64193	6.68289	6.58432	6.53424	6.60823	6.61882
ASCRP3003738	0.0217721	0.158687	1.47699	up	hsa_circRNA_012592	hsa_circ_0012592	circBase	chr1	-	53732144	53737018	exonic	NM_004631	LRP8	CAATCGCATCTACTGGTGTGACCTCTCCTACCGTAAGATCTATAGGGCTGAACGAGTGTC	161.083	125.5	8.17493	7.61227	148	247	111	143.5	162	155	117.5	152	116	72	207.5	88	7.54267	7.45613	8.47758	8.28833	8.47334	8.81155	7.08307	7.26632	7.84635	8.24417	7.56384	7.66985
ASCRP3007951	0.0218116	0.158854	1.60273	up	hsa_circRNA_092458	hsa_circ_0000872	circBase	chr19	-	3976434	3976629	intronic	ENST00000600794	EEF2	GACGACACCTGGAGACTGTCCCGACACAGCGACGCTCCCCTGAGAGGTGGTGGCGGAGAC	548.083	447.583	9.37476	8.69423	960.5	980.5	151	603	338.5	255	817.5	768	209	89	617	185	9.54793	8.95907	8.86896	10.08	9.34293	9.44967	9.18099	8.75378	8.50193	8.50106	8.69528	8.53234
ASCRP3002491	0.0220596	0.159437	1.42766	up	hsa_circRNA_101784	hsa_circ_0008223	circBase	chr16	-	28177828	28181230	exonic	NM_015171	XPO6	AGTGTTACTGCTGCCACTCCACCACCATCCCCGACCTCAGGAGAAAGTGTTGATCCAGTC	1180.67	962.25	10.3496	9.83594	1290	3205.5	513	1003	566.5	506	924.5	1942	792	414	1182.5	518.5	10.0562	10.9656	10.1448	10.7503	9.99787	10.1828	9.39166	9.80831	10.0847	10.1776	9.60847	9.94485
ASCRP3013170	0.0220744	0.159437	1.08373	up	hsa_circRNA_086475	hsa_circ_0086475	circBase	chr9	-	19376253	19379616	exonic	NM_001010	RPS6	TTGAGTAACAAATAAATAAGATCAGACTCTGCTGAACATCTCCTTCCCAGCCACTGGCTG	55.5833	54	7.04598	6.92998	57	130	35	39	39.5	33	58	60.5	42	28	97.5	38	6.88884	7.00178	7.16602	7.08177	7.06161	7.07583	6.74393	6.80205	6.94776	7.04837	7.0551	6.98265
ASCRP3004390	0.0221782	0.15983	1.17051	up	hsa_circRNA_085159	hsa_circ_0085159	circBase	chr8	-	101721360	101730508	exonic	NM_002568	PABPC1	CAGGGTGCCAGACCTCATCCGGAGCGTGCTTTGGACACCATGAATTTTGATGTTATAAAG	66.8333	51.25	7.07095	6.84382	84.5	166	28	57	34	31.5	79	65	41	27.5	63	32	7.1094	7.16059	6.97724	7.35202	6.83678	6.98967	6.87574	6.79751	6.92472	6.87421	6.78574	6.80497
ASCRP3005947	0.0221787	0.15983	1.15818	up	hsa_circRNA_063280	hsa_circ_0063280	circBase	chr22	+	38463710	38466898	exonic	NM_012407	PICK1	CTAGAGGAGCTGGAGCGGACCGCTGAGCTATACAAAGGGGGAGGTGACCATCCACTACAA	56.5833	49.0833	7.08751	6.87564	56	125.5	36	43	41	38	72.5	54	36.5	31.5	68	32	6.89484	6.99108	7.25075	7.09966	7.06161	7.22709	6.83678	6.75088	6.9149	7.1094	6.81583	6.82607
ASCRP3004240	0.0223199	0.160126	1.15423	up	hsa_circRNA_089558	hsa_circ_0089558	circBase	chr9	+	139563008	139563125	exonic	NM_016215	EGFL7	CAGCACCTACCGCCGTAGGGTGTGTGCTGTCCGGGCTCACGGGGACCCTGTCTCCGAGTC	60.5	50.0833	7.13321	6.92628	60	126	33	51	50	43	52	61	38	32.5	74	43	6.90555	6.96945	7.13545	7.23363	7.20812	7.34706	6.725	6.80205	6.87574	7.29963	6.86304	6.99223
ASCRP3004550	0.0223789	0.16043	1.17147	up	hsa_circRNA_406073		25070500	chr2	+	242396161	242415402	exonic	NM_014808	FARP2	CATAGAGAACCTCATTGCTCCTGGCAGGGCCTTTCCACGAAGAGTCCTCAGCCTTCTCCC	78.8333	70.75	7.39832	7.17	76.5	172	48	65	61.5	50	80	77	67	42	106.5	52	7.0551	7.2073	7.54428	7.49723	7.50167	7.58434	6.87574	6.89383	7.34421	7.57266	7.11046	7.22312
ASCRP3010208	0.0224809	0.160625	1.14507	up	hsa_circRNA_406571		25070500	chr4	+	184614741	184626223	exonic	NM_021942	TRAPPC11	GTGGAGAATATCCCTCTCCATGTGAATGCAGGATCATATCCAGAGTCCCAAACATTTCTG	77.4167	70.1667	7.22621	7.03077	81	206	38	49	52.5	38	96	117	47	33	94	34	7.1016	7.3314	7.19597	7.17817	7.32305	7.22709	6.96375	7.13141	7.02209	7.21674	7.00272	6.84792
ASCRP3004644	0.022886	0.161889	1.08556	up	hsa_circRNA_102493	hsa_circ_0050211	circBase	chr19	-	19296842	19297814	exonic	NR_027307	MEF2BNB-MEF2B	CATCTACACTGTGGAGTACGCCTGCAGTCACGGACAAGTTCACTGAGAGCGTCTACGTCC	45.6667	38.9167	6.82614	6.7077	43	118.5	24.5	34	28	26	52	53	29.5	25	49	25	6.75167	6.94922	6.73228	6.93448	6.73228	6.85691	6.7013	6.76159	6.7132	6.72386	6.68897	6.6573
ASCRP3004227	0.0229825	0.162093	1.34029	up	hsa_circRNA_101820	hsa_circ_0039557	circBase	chr16	+	57250018	57255327	exonic	NM_133368	RSPRY1	CAGCAAATTCCTCAATCATAAGTTACAGTCCCACCCCACAGTCATGCTTTTTGCACTTAT	253	190	8.32875	7.9062	271.5	757	86	173	130	100.5	171	352	162	77	284	94	8.14552	8.63424	8.18205	8.48935	8.23483	8.2865	7.33841	7.95204	8.21905	8.33517	7.83621	7.75632
ASCRP3000469	0.0230479	0.162263	1.04848	up	hsa_circRNA_035861	hsa_circ_0035861	circBase	chr15	+	65223019	65226434	exonic	NM_182703	ANKDD1A	AACGTGGTTGATCATGAGGGGAACACTGCCCTTCATCTGGCTGCTGGTCGGGGCCATATG	42	42	6.88601	6.81772	37	95	27	33	29	31	51	53.5	35	26	51	35.5	6.69445	6.83625	6.99718	6.9144	6.8124	7.06139	6.71435	6.76159	6.85769	6.84509	6.7539	6.97369
ASCRP3003518	0.0230573	0.162263	1.04611	up	hsa_circRNA_101053	hsa_circ_0009035	circBase	chr12	-	50385780	50386438	exonic	NM_013277	RACGAP1	CAACACCACAGACACCAGATATTAAAGAAATCACAGATGAAGACAACAGCATAGCTGCCA	34.6667	30.4167	6.73204	6.667	40	69	24	25.5	25	24.5	39.5	36	25	21	36	25	6.74121	6.7132	6.70813	6.76048	6.67359	6.79566	6.62873	6.65551	6.6823	6.72386	6.65432	6.6573
ASCRP3003771	0.0230956	0.162414	1.08762	up	hsa_circRNA_101206	hsa_circ_0029377	circBase	chr12	+	125599022	125603311	exonic	NM_023928	AACS	CAATGTGCTCTGGGACCTGGTTGACAGGATAGGGGCACCCTCATCCAGCATCTGAAGGAG	44.5	41.8333	6.8337	6.71253	58	92	23	35.5	31	27.5	74	52	31	23	46	25	6.8921	6.81978	6.78036	6.9144	6.7999	6.79566	6.86863	6.75088	6.74369	6.66137	6.63176	6.61882
ASCRP3005757	0.0231764	0.162704	1.93844	up	hsa_circRNA_404935		25070500	chr11	+	113933932	113935290	exonic	NM_006006	ZBTB16	CGTGTGTGGGGTCGAGCTTCCTGATAACGAGGCTGTGGAGCAGCACAGCCTCCTCTATTG	301.833	182.833	8.79555	7.84065	290	401.5	133	597	182.5	207	412	181	156	66	208	74	8.24258	7.91664	8.7206	10.0719	8.6142	9.20742	8.18485	7.40174	8.17987	8.18381	7.59992	7.49374
ASCRP3008430	0.0231953	0.162704	1.2581	up	hsa_circRNA_104288	hsa_circ_0079163	circBase	chr7	+	2402279	2402762	exonic	NM_003751	EIF3B	GAGTGGGATATTCCAGAGAAACAGCCTTTCAAAGACCTGGTATATTTTCCTGGAGTACGC	133.75	121.167	7.64179	7.31054	163	388	43	81.5	76	51	276.5	172.5	60	29	136	53	7.63159	7.8771	7.46868	7.67792	7.6319	7.56352	7.74576	7.35841	7.23917	7.08965	7.23877	7.1915
ASCRP3012413	0.0232767	0.162812	1.29092	up	hsa_circRNA_100534	hsa_circ_0017510	circBase	chr10	-	3201105	3202522	exonic	NM_014889	PITRM1	TGGCACAGACTTTTCTCCTGATGTTGGGTTCTTCACGTACGGTAATTTTCCATTAGAACA	90	83.1667	7.56194	7.19354	104	142.5	50	107	74	62.5	110	111	70	37	120	51	7.26671	7.06739	7.56589	7.97864	7.66559	7.8274	7.05064	7.08592	7.37379	7.29963	7.15978	7.1915
ASCRP3006964	0.023288	0.162812	1.1375	up	hsa_circRNA_032475	hsa_circ_0032475	circBase	chr14	+	72165697	72176381	exonic	NM_015556	SIPA1L1	CTTCAGTATAAACGATGCTGCTTCCCACACAAGGCTGTCTCCTGGTTCGGACATCTATGT	82.25	84.25	7.43192	7.24605	96	151	58	69	60.5	59	90	108	69.5	43	122	73	7.17302	7.09966	7.73273	7.5145	7.38791	7.68369	6.94079	7.04049	7.35457	7.52703	7.13374	7.47967
ASCRP3004153	0.0233519	0.163022	1.15536	up	hsa_circRNA_400947		25242744	chr12	-	48191166	48192435	exonic	NM_015401	HDAC7	CAGAGCACTTCCCTCTGCGCAAGACAGCTCTCCATGGACACGCCGATGCCCGAGTTGCAG	104.167	90.4167	7.44504	7.2367	100	296.5	40.5	78	62	48	110	122	59	39.5	160	52	7.23186	7.63085	7.22471	7.6334	7.48009	7.46935	7.04049	7.14721	7.19919	7.48342	7.35841	7.1915
ASCRP3010103	0.0234348	0.163284	1.12069	up	hsa_circRNA_102263	hsa_circ_0046547	circBase	chr17	+	80847543	80869665	exonic	NM_005993	TBCD	GTCTGGGAGGACAGCTCATGAGACAAGCAGGCCGCCTTCCAGGAGAATGTGGGGAGACAG	66.9167	68.5	7.1922	7.02782	81	140	40.5	59.5	43	37.5	107.5	83	44	29.5	101	46	7.1066	7.06026	7.3511	7.40738	7.07226	7.15562	7.0551	6.94776	6.97369	7.15623	6.99365	7.04049
ASCRP3007638	0.0234581	0.163284	1.3168	up	hsa_circRNA_087538	hsa_circ_0087538	circBase	chr9	+	96233422	96324586	exonic	NM_014612	FAM120A	GAAGGTACTATGGCAGAGGTTACAAAAACCAGGCAGCAATTCAGGTTGCACAGAGCATTG	85.6667	67.8333	7.46017	7.06314	110	148.5	43	118	48	46.5	85.5	97	52	30	106.5	36	7.31369	7.1016	7.4796	8.10769	7.22868	7.52979	6.90998	7.02229	7.17736	7.21674	7.09727	6.95519
ASCRP3004414	0.0234745	0.163284	2.73309	up	hsa_circRNA_000324	hsa_circ_0000324	circBase	chr11	+	65211304	65211570	sense overlapping	uc010rog.2	NEAT1	CAGTAAGTAAGTGCCCGCACCATAGTGTGTTTGGAGGCTGAATGCAGTGGTTCCTGGAAG	455.583	138.333	9.02986	7.57933	717	436.5	79.5	565.5	837	98	298	172	91	45	138	86	9.23213	8.00239	8.14025	10.0092	10.4921	8.30311	7.83556	7.36908	7.61067	7.71196	7.2638	7.68492
ASCRP3000892	0.023492	0.163287	1.09437	up	hsa_circRNA_003615	hsa_circ_0003615	circBase	chr11	-	77823695	77832220	exonic	NM_024079	ALG8	AATGCTTTGGACAAAGTGCTGTCTGTCATCGGTGCTGTAAATGCATTGATGGAAAAAAAG	40.6667	37.5833	6.83535	6.70525	56	72	26	32	31	27	61	50	25	21	39.5	29	6.87421	6.71124	6.88507	6.84792	6.83678	6.85691	6.77222	6.7267	6.64844	6.60762	6.69213	6.78442
ASCRP3009496	0.0235164	0.163339	1.1591	up	hsa_circRNA_000250	hsa_circ_0000848	circBase	chr18	-	46470601	46470865	intronic	ENST00000262158	SMAD7	GGAGTGGCTGTGGATAAGTCATTATGTTTAATGTGGGGGTGGAGGCTTAATTAACGTTTG	49.5	40	7.08356	6.87055	43	67	33.5	69	44	40.5	46	43	37	31	47	36	6.72362	6.67536	7.08415	7.5145	7.16973	7.33399	6.66196	6.66577	6.89909	7.27885	6.7539	6.96375
ASCRP3007675	0.0235604	0.163526	1.9374	up	hsa_circRNA_048977	hsa_circ_0048977	circBase	chr19	+	7584090	7585911	exonic	NM_018083	ZNF358	GAAGTTGTGTGTTGTGCAGTCAGTAAAATCCTCCCACTGCCTCCGGGTCTTGCCCCAGAA	405.417	204.833	9.02277	8.06865	230	489	122	989	243	359.5	230	291	169	111	290	138	7.97256	8.11102	8.55973	10.7259	8.96503	9.80241	7.59296	7.7798	8.23578	8.73643	7.87838	8.18857
ASCRP3006150	0.0235799	0.163543	1.20549	up	hsa_circRNA_103356	hsa_circ_0065244	circBase	chr3	-	47651555	47719801	exonic	NM_003074	SMARCC1	CTCATCCACCCCAGCCAGATACTTGGCATATCGAAATTTTATGATTGACACGTATCGTCT	231.5	251.25	8.31357	8.04395	331	593	117	133	124.5	90.5	431	383	131	64.5	397	101	8.35254	8.339	8.54015	8.22502	8.19697	8.22774	8.22547	8.04033	7.94834	8.04819	8.17319	7.82819
ASCRP3007526	0.0236268	0.163578	1.14629	up	hsa_circRNA_001714	hsa_circ_0001714	circBase	chr7	-	72861593	72884813	exonic	NM_032408	BAZ1B	GAAGAAGAGGAGGAGGAGGAAGAAGATTATGAGGTGGCTGGTTTGCGATTGAAACTGGAA	70.6667	69.9167	7.2889	7.09192	78.5	126	34.5	77	59	49	92	90.5	46	36	99	56	7.07583	6.97417	7.13545	7.61403	7.38006	7.55386	6.95449	6.98146	7.03781	7.35494	6.9997	7.22312
ASCRP3002105	0.023636	0.163578	1.37131	up	hsa_circRNA_405805		25070500	chr19	+	50117789	50119476	exonic	NM_020719	PRR12	AGCGAGGACGCTGGCGTTGCAGACGGGGCGTGAACCCCCACCCATCTGGCGAGTCCAGAA	288.75	220	8.56898	8.11342	271.5	823	146.5	185	179.5	127	211	358	216.5	110	297.5	127	8.14206	8.73532	8.79842	8.55661	8.59579	8.58567	7.51105	7.96591	8.517	8.71886	7.90002	8.06771
ASCRP3006285	0.0238017	0.164214	1.32324	up	hsa_circRNA_000042	hsa_circ_0000036	circBase	chr1	+	28199932	28200152	intronic	ENST00000328928	THEMIS2	CTCGCAGTGGGGGAGATGGAGGTGGAGGAGAGAGATGCTGTGTGGGGGTGCGGGTTCCTT	74	53.0833	7.45262	7.04854	58.5	84	46	125	70	60.5	63	57	49	45.5	56	48	6.88884	6.78574	7.502	8.14494	7.61509	7.77913	6.7914	6.78574	7.08307	7.66087	6.79674	7.17344
ASCRP3009508	0.0238444	0.164214	1.23319	up	hsa_circRNA_102364	hsa_circ_0007006	circBase	chr18	-	46783379	46808545	exonic	NM_017653	DYM	GGATCATCAGATAGCAGTCCTTTCCCCTCATCAATTCCACATGCCTTCCAGATCAACTTT	203.083	195.083	8.20933	7.90693	230	518	98	98.5	147	127	242.5	315	150	57.5	284.5	121	7.96465	8.16187	8.3442	7.86525	8.36853	8.55146	7.63453	7.83791	8.13661	7.95947	7.87404	7.99899
ASCRP3003098	0.0238472	0.164214	1.1426	up	hsa_circRNA_100841	hsa_circ_0022589	circBase	chr11	+	62651928	62651997	exonic	NM_002394	SLC3A2	ATGGGTTCCAGGTTCGGGACATAGAGAATCTGAAGGATGCTCTGGAGTTTTGGCTGCAAG	66.6667	59.75	7.13689	6.94457	93.5	141	33	57.5	42	33	96.5	77	48	26	78	33	7.18495	7.0551	6.99718	7.37235	7.15037	7.06139	6.97772	6.90031	7.06784	7.00386	6.91269	6.80497
ASCRP3008241	0.0238701	0.16425	1.20765	up	hsa_circRNA_402089		25242744	chr19	+	35169641	35174143	exonic	NM_018443	ZNF302	GAGCCCTGGATGATGGAGAAAAAACTGTCAAAAGGACACTGCCCATCTCTAAGATAAGAA	75.3333	66.0833	7.39555	7.12334	88	120	43.5	80.5	64	56	73.5	81	59	44.5	82.5	56	7.15707	6.96945	7.42154	7.67792	7.48009	7.66721	6.84509	6.92228	7.21173	7.62404	6.92963	7.2073
ASCRP3005900	0.0239751	0.164619	1.04131	up	hsa_circRNA_101425	hsa_circ_0000560	circBase	chr14	-	91247081	91252672	exonic	NM_001010854	TTC7B	CTACGCTACCAAAGATGACATGGCAGAGCTTCTCCTCGGGGAGTCGAAGCTGGAGCAGTA	34.8333	31.5	6.75828	6.69988	31	76	21	27	27	27	36	40.5	25	20.5	39	28	6.62934	6.74976	6.7539	6.77273	6.78706	6.85691	6.62873	6.67217	6.70188	6.75803	6.69841	6.74008
ASCRP3007895	0.0240361	0.164815	1.07093	up	hsa_circRNA_005128	hsa_circ_0005128	circBase	chr3	+	111664114	111681159	exonic	NM_145753	PHLDB2	GACCAGCATCTCTGCTTGCTCACCAGACAACATCTCTAGGAAAAGGAGAATCTTTGTAAT	52.4167	53.75	6.97873	6.87988	58	114	28	41	38	35.5	71	79	34	25.5	76	37	6.87801	6.91885	6.92228	7.02116	7.04049	7.09161	6.81978	6.9186	6.87574	6.87421	6.90107	6.88985
ASCRP3000859	0.0240399	0.164815	1.64124	up	hsa_circRNA_103469	hsa_circ_0004271	circBase	chr3	+	128984391	128985942	exonic	NM_016128	COPG1	AATGAAGAGATGTTACCCAGTATCTTGGTGTTGCTGAAGAGGGTGGCTTTGAGTATAAGC	335.167	299.333	8.82485	8.11006	534.5	647	120	314.5	243	152	668.5	456	132.5	48	395	96	8.8973	8.43142	8.57381	9.27887	8.98421	8.78349	8.82667	8.20716	7.97966	7.71196	8.17006	7.76488
ASCRP3006277	0.0240604	0.164815	1.95454	up	hsa_circRNA_000897	hsa_circ_0000897	circBase	chr19	+	13054580	13054850	sense overlapping	NM_004343	CALR	CTCGAGAACTTTCATTTTTTTCCAGGCTGGTTCGGATTTGGGGAGGAAGAAGACAAGAAA	473.25	284.667	9.10661	8.13978	421.5	1023.5	125	880.5	207	182	395.5	571	137	76	434	94.5	8.62833	8.99992	8.60894	10.6091	8.76482	9.02861	8.13715	8.43971	8.01138	8.25306	8.2379	7.7595
ASCRP3005307	0.0241215	0.164815	1.07129	up	hsa_circRNA_067327	hsa_circ_0067327	circBase	chr3	+	129811943	129813356	exonic	NM_001136152	ALG1L2	CCGCTTCTAGAGTTTGAACAACTGACTCTTGACGGACAGAACCTTCCTTCTCTCGTCTGT	73.9167	78.6667	7.34099	7.24164	90	147	43	71.5	47	45	93	96	80	40	104	59	7.15393	7.08703	7.4796	7.62737	7.22868	7.46935	6.95449	7.00272	7.50449	7.55815	7.09727	7.3327
ASCRP3009082	0.0241681	0.164815	1.06065	up	hsa_circRNA_400285		25242744	chr1	+	93580244	93581175	exonic	NM_007358	MTF2	GCCCTGGAGAGAGCCACTGGAAGTGGGGAAATGGTCTGTACAATATGTCAAGAAGAGTAT	35.5	35.5	6.79351	6.70856	55	54	23	28	29	24	72	34	26	21	38	22	6.86812	6.61673	6.88507	6.82267	6.83678	6.73171	6.83027	6.62934	6.74369	6.75803	6.69585	6.5942
ASCRP3009487	0.0241682	0.164815	1.22105	up	hsa_circRNA_104928	hsa_circ_0088777	circBase	chr9	-	131079430	131084009	exonic	NM_015679	TRUB2	GGAGTACTTGGTCTCAATGCCAGGAAGCCTCCCGCTCCTAAACAGCGTGTTCGCTTCTTG	168.083	150.917	8.00436	7.71623	199	430	83.5	116.5	97.5	82	162.5	241	132	68	219	83	7.83254	7.97995	8.13512	8.03896	7.97041	8.06917	7.31182	7.62933	7.95754	8.13715	7.62812	7.6334
ASCRP3009317	0.0241913	0.164815	1.03361	up	hsa_circRNA_089282	hsa_circ_0089282	circBase	chr9	-	135172273	135187243	exonic	NM_015046	SETX	GGAAAATCAAAAACTATTGTTGGCCTCCTCTATCGTCTACTGACAGAGGTGGCACAAGAA	39.6667	39.1667	6.79383	6.74614	46	79	25	31	30	27	60	49	30	23	47	26	6.77245	6.74369	6.84142	6.82267	6.78706	6.79566	6.78574	6.71205	6.7627	6.78597	6.7132	6.71716
ASCRP3004945	0.0242738	0.165179	1.09362	up	hsa_circRNA_101067	hsa_circ_0003729	circBase	chr12	+	52380601	52385777	exonic	NM_004302	ACVR1B	CCAACTGGTGGCAGAGTTATGAGATACATGGCCCCTGAAGTACTTGATGAAACCATTAAT	79	92	7.32605	7.19694	119	160	38	59	55	43	168	122	55	29	121	57	7.36818	7.14575	7.31014	7.36493	7.37072	7.39659	7.31575	7.14094	7.18353	7.08965	7.16393	7.28786
ASCRP3008019	0.0243205	0.165294	1.24639	up	hsa_circRNA_104038	hsa_circ_0075393	circBase	chr5	-	180666066	180666582	exonic	NM_006098	GNB2L1	GACTGTCTCTCCAGATGGATCCCTCTGTGCTTCTGGAGGCAAGGATGAGAGCCACTCAGA	116.083	115.917	7.7317	7.41394	224.5	176	64	89	84	59	184	162	84	41	166	58.5	7.93993	7.20387	7.86673	7.78654	7.81399	7.77913	7.38006	7.31556	7.52184	7.58784	7.38006	7.2983
ASCRP3001336	0.0243675	0.165303	1.1222	up	hsa_circRNA_406148		25070500	chr21	+	37653780	37664531	exonic	NM_005128	DOPEY2	ACCCCACACTGTCAGGATTCTAGAACTTCTAAAATTAAAGTTTGGGACATGCAGAGCAGT	68.4167	64.25	7.08694	6.92061	122	145.5	25	41	39	38	133	76	30.5	26	89	31	7.40809	7.07226	6.7999	7.0414	7.01818	7.18178	7.16911	6.88434	6.7539	6.95685	6.95449	6.80497
ASCRP3012824	0.0244327	0.165587	1.26336	up	hsa_circRNA_102159	hsa_circ_0004006	circBase	chr17	+	61271351	61278318	exonic	NM_025185	TANC2	TTACTAGTCCAACCTCTACCCTTGAAAGCAGAGATAGTGGCATCATTGGTGATGCTGAAC	130.917	119.167	7.82258	7.48532	157	291.5	71	95.5	104.5	66	110	203	92	54	199	57	7.63159	7.60991	7.95851	7.84223	8.0291	7.86416	7.0551	7.4983	7.605	7.89915	7.56653	7.28786
ASCRP3005810	0.0244438	0.165587	1.24808	up	hsa_circRNA_402509		25242744	chr2	-	242033691	242036842	exonic	NR_028049	MTERF4	CTAAGGGGAGGTGCAGGAGGGAAATTAAAGAGGGTGCTTTACTGTTGCCCTGAAATTTTC	59	46.8333	7.17753	6.85783	71	87	28	75	54	39	61	62	36	27	53	42	6.99809	6.7914	7.03257	7.62178	7.29868	7.32267	6.7752	6.80367	6.8391	6.98146	6.72614	7.0214
ASCRP3009101	0.024507	0.165681	1.18153	up	hsa_circRNA_101309	hsa_circ_0007404	circBase	chr13	+	114188359	114193822	exonic	NM_017905	TMCO3	GCCTCCATAGCATTGTCGTGGAAGTTCTCCGAATCCTGGTTTTGATTGGTCAGATTCTTT	85.6667	83.5	7.33917	7.09851	123.5	184.5	31	69	67	39	157	134	42	28	95	45	7.40332	7.24741	7.06739	7.5145	7.5417	7.26069	7.25875	7.20001	6.94128	7.13331	6.9997	7.05801
ASCRP3002355	0.0245112	0.165681	1.28067	up	hsa_circRNA_007927	hsa_circ_0007927	circBase	chr7	+	72604105	72607065	exonic	NR_002206	GTF2IP1	AGGTTCCTGAAATTGAGGTCACCGTGGAAGTCAAAGAAGATTGGAATGTCAGAATTACCA	151.333	160.583	7.95743	7.60053	266.5	258	65	142	104.5	72	346.5	216.5	85	43	203	69.5	8.12949	7.5076	7.86673	8.27183	8.00934	7.95959	7.99009	7.54811	7.51629	7.5417	7.5621	7.44488
ASCRP3002443	0.0245273	0.165681	1.17403	up	hsa_circRNA_017969	hsa_circ_0017969	circBase	chr10	-	22856779	22862386	exonic	NM_005028	PIP4K2A	AGTGACAAAGAAAAGTACATAGTGGAATGTCATGGGATCACCCTTCTTCCCCAGTTCTTG	100.75	88.0833	7.57045	7.33899	92	235	55	91.5	69	62	91.5	119	81	54	110	73	7.15393	7.43198	7.6653	7.7993	7.58411	7.7881	6.95685	7.13713	7.45784	7.87519	7.121	7.48593
ASCRP3007758	0.0245298	0.165681	1.08287	up	hsa_circRNA_070294	hsa_circ_0070294	circBase	chr4	-	85617884	85724620	exonic	NM_014991	WDFY3	GAATTCATCAGAGTCCATCGTGAGGCATGCATATCATTCTGTTTCAACTCCCCCTGTTTA	48.5833	49.8333	6.94273	6.82787	55.5	104	28	38	36	30	79	61.5	34.5	26	65	33	6.86304	6.88608	6.92228	7.01081	7.00734	6.96684	6.89311	6.80205	6.83	6.78597	6.83	6.82607
ASCRP3005021	0.0245441	0.165681	1.11552	up	hsa_circRNA_100526	hsa_circ_0004277	circBase	chr10	+	1125950	1126416	exonic	NM_014023	WDR37	CCACTTACAAGGCTTCCACCAGCAAGTACGTAGAGAAATCGACACTCTTAATGAACGTTT	65.5833	66	7.11286	6.95514	64	173	34	41.5	44	37	101	107	38	26	77	47	6.94197	7.19638	7.09966	7.11046	7.1016	7.22709	6.98615	7.06826	6.8921	6.78597	6.90677	7.09161
ASCRP3007205	0.0245824	0.165823	1.19302	up	hsa_circRNA_104050	hsa_circ_0075504	circBase	chr6	-	3410421	3416089	exonic	NM_015482	SLC22A23	CTTTGAAGGATTTTGCCTGGCTGGAATCATTCTCACCTTGTATGCTTTACTGGGATCTTG	89.5833	77.3333	7.31468	7.06006	125	240	35.5	59	38	40	187	87	46	27	83	34	7.42068	7.44726	7.21033	7.43629	7.05083	7.32267	7.39413	6.95947	7.06784	7.08965	6.96897	6.88027
ASCRP3004866	0.0246636	0.166009	1.94238	up	hsa_circRNA_103547	hsa_circ_0003759	circBase	chr3	+	188326948	188327632	exonic	NM_005578	LPP	CATTGCAGCCAAAGAGCTCCACTGGTTCAACAGCCTCTCCTCCAGTTTCGACCCCAGTCA	2594.83	1641.67	11.4749	10.5171	1574.5	2014	2932.5	2650.5	2893	3504.5	794	2592	2446	1277.5	1359.5	1381	10.2923	10.0874	12.1018	12.0658	11.947	12.3551	9.12927	10.1776	11.4187	11.3329	9.78786	11.2562
ASCRP3006678	0.0246746	0.166009	1.10664	up	hsa_circRNA_405933		25070500	chr2	+	97462748	97483239	sense overlapping	NM_017623	CNNM3	CTGGAGGAATTCAAGCGAGGGAAGTCCCACCTGGCCATCGTGCAGAAGGTAAACAACGAG	63.25	52.5	7.02745	6.88127	65.5	181	29	45	30	29	87	75	33	25	64.5	30.5	6.97724	7.22807	6.92228	7.14113	6.88884	7.00714	6.90998	6.87574	6.80151	7.00386	6.8592	6.8373
ASCRP3002618	0.0246876	0.166009	1.12751	up	hsa_circRNA_401195		25242744	chr13	-	101277788	101322823	exonic	NM_032813	TMTC4	ATACCCAGACTGTTACTACAACCTCGGGCGTCTGTTGTAATTTAGATTCGAGAAGTGGTT	35.8333	28.25	6.79996	6.62681	35	70	23	33	26.5	27.5	41.5	36	22	19	32	19	6.65049	6.70467	6.82001	6.93448	6.7752	6.9149	6.64844	6.61969	6.61673	6.72386	6.63176	6.5204
ASCRP3012813	0.0247125	0.166009	1.06693	up	hsa_circRNA_101185	hsa_circ_0028965	circBase	chr12	-	121756079	121756227	exonic	NM_016237	ANAPC5	TTACAGTACTTGGCCTCTGAAACAGTGCTGAACTTGGCTTTTGCGCAGTGTCCTACTGTC	35.6667	31	6.77198	6.67852	37	79	24	30	22	22	45	41	23	20	36	21	6.70837	6.7752	6.88507	6.87018	6.66137	6.73171	6.67015	6.67595	6.6823	6.78597	6.66255	6.5942
ASCRP3002886	0.0249639	0.166858	1.38972	up	hsa_circRNA_080302	hsa_circ_0080302	circBase	chr7	+	64526630	64527428	exonic	NR_033416	CCT6P3	ATCTGAAACTGATACGAGGGCCTTCATCCCAGAATAATCACTGAAGGATTTGAAGCTGTG	84.6667	66.5	7.52058	7.04579	62	120	46	133	81	66	72	90	42	34	118	43	6.94197	6.97417	7.4796	8.19507	7.6826	7.85006	6.85431	6.97629	6.98943	7.29963	7.11456	7.04049
ASCRP3003210	0.0249791	0.166858	1.10321	up	hsa_circRNA_092540	hsa_circ_0001408	circBase	chr4	-	42554521	42583749	exonic	NM_006095	ATP8A1	ATTATTTATCAAGCAGCATCTCCAGCACCGTTCCACTGGGAGCAGATCAGATTCTTCTTC	69.3333	68	7.15746	7.01575	77	176	34	42	54	33	92	84	39	30	126	37	7.0551	7.22491	7.13545	7.09966	7.32305	7.1066	6.95996	6.93497	6.92472	7.13331	7.19496	6.94658
ASCRP3004495	0.025027	0.166992	1.05803	up	hsa_circRNA_102195	hsa_circ_0045714	circBase	chr17	+	73808192	73809959	exonic	NM_001080419	UNK	CAGTTCCACCCCGAGGTGCCCATTCCTGCACAGAACCACAGGGGACACTGAGCGCAGGTA	49.9167	46.6667	6.87044	6.78906	52	130	25	32	30.5	30	55	64	33	24	69	35	6.83	6.98852	6.7999	6.84792	6.82448	6.93181	6.72784	6.80788	6.7627	6.75803	6.83	6.84792
ASCRP3009765	0.0250886	0.167227	1.08328	up	hsa_circRNA_030885	hsa_circ_0030885	circBase	chr13	+	111274562	111279894	exonic	NM_018210	CARKD	GGTAGAGATGATGCGCTTCTCAGAAATGTCCAGTTTTAGAAAGAGCGTTTTCGCTACGTA	46.5	47.5	6.90675	6.79134	72	92.5	24	33	29.5	28	90	62	26.5	19	58	29.5	7.02116	6.83835	6.88507	6.9144	6.84971	6.93181	6.94079	6.80949	6.73284	6.66137	6.83	6.77355
ASCRP3010894	0.0251182	0.167227	1.06208	up	hsa_circRNA_000905	hsa_circ_0001166	circBase	chr20	+	46295452	46295761	antisense	NM_018837	SULF2	TAGTGAGGAGTGACTGCTTTGTGGGTACGGGCCAAGAAGCCACTGACTCAAGAGGATTTC	32.5833	25	6.69682	6.60993	34	67	21	24.5	24	25	23	31	23	23	24	26	6.67595	6.69387	6.61612	6.70755	6.63055	6.85691	6.51263	6.60154	6.57373	6.72386	6.54254	6.70525
ASCRP3006528	0.0251215	0.167227	1.06224	up	hsa_circRNA_101969	hsa_circ_0041821	circBase	chr17	-	7225183	7225329	exonic	NM_032442	NEURL4	CTGAGGAAGTCTTTGAGTGGCTGGCGTGGCTCACCGATTCCACAGTACTTGCGGCAAGAA	44.5833	43.25	6.93389	6.84678	42.5	79	28	52	35	31	54	55	31	32	51.5	36	6.76703	6.76048	6.92228	7.27502	6.88884	6.98967	6.73952	6.75088	6.81978	7.21674	6.70582	6.84792
ASCRP3004780	0.0252659	0.167941	1.35167	up	hsa_circRNA_051638	hsa_circ_0051638	circBase	chr19	-	47285639	47291842	exonic	NM_005628	SLC1A5	CATGGTTCTGGTCTCCTGGATCATGTGCGGCACGCCCGGGAGGCTTTCTCTGGCTGGTAA	178.167	171.667	8.18059	7.74585	265	278	65	183	151	127	258	252	104	54	264	98	8.12398	7.56147	7.88892	8.533	8.41508	8.56109	7.69847	7.66912	7.69623	7.82118	7.7809	7.80921
ASCRP3010016	0.0253276	0.168017	1.33274	up	hsa_circRNA_001026	hsa_circ_0000141	circBase	chr1	-	156220621	156220731	intronic	ENST00000368267	SMG5	GTCATGGGTGAGGTGGGGGGATGGTGAGGAGGATCCGAGTGGCATGGTGACCATCATCAC	67.25	41.6667	7.29565	6.88125	52	92	31	119.5	60	49	52	48.5	36	33	44.5	36	6.83	6.81079	7.09966	8.07943	7.43559	7.51841	6.70813	6.72362	6.92472	7.27885	6.72305	6.92914
ASCRP3002467	0.0254471	0.168534	1.14681	up	hsa_circRNA_404954		25070500	chr12	-	2790819	2791778	intronic	ENST00000501371	CACNA1C-AS1	AGTGGAAGGAAAGATGAGAGGTCTCATCCTGAGACGTCTCCTCCTGACCCGCCATGGCTG	75.4167	59	7.30814	7.11051	59.5	168	51	79	47	48	49	72	78	49	56	50	6.86304	7.16973	7.54428	7.6454	7.17962	7.44676	6.7013	6.87069	7.43439	7.68347	6.78169	7.1915
ASCRP3009001	0.0256228	0.168642	1.19889	up	hsa_circRNA_001442	hsa_circ_0001442	circBase	chr4	-	140444507	140450374	exonic	NM_030648	SETD7	GCATTTCTACCAATGCTCTTCTTCCAGATCCTTATGAATCAGAAAGGATGGAGGAAGCCT	107	108.167	7.52314	7.26143	150.5	242	40	94	66	49.5	221.5	168.5	55	36	125	43	7.5758	7.42442	7.33657	7.81353	7.49508	7.49341	7.56068	7.34081	7.17179	7.29963	7.1552	7.04049
ASCRP3005860	0.0256495	0.168642	1.16425	up	hsa_circRNA_104743	hsa_circ_0086490	circBase	chr9	-	20360739	20365742	exonic	NM_004529	MLLT3	CTACATCACGAACCTCCACCACCCTTACTAAAAACCAACAACAACCAGTCTGAACAACCC	134.25	122.667	7.71208	7.49268	145	369.5	54	98	73	66	153.5	197.5	83	57	179	66	7.53399	7.83621	7.61456	7.85784	7.61509	7.81479	7.26167	7.47776	7.49341	7.89915	7.44007	7.38399
ASCRP3000627	0.0256498	0.168642	1.27427	up	hsa_circRNA_011588	hsa_circ_0011588	circBase	chr1	-	36211051	36212593	exonic	NM_022111	CLSPN	AAGCACTTGCTCTTTGCTCAGGCTCTTTTCCCACAGACAAGTTCTTAAATGTTAGAAACC	72.4167	66	7.38179	7.03213	75.5	121	42	79	63	54	115	74	47	31	92	37	7.05846	6.96375	7.42154	7.67792	7.51237	7.65672	7.07583	6.88935	7.06784	7.17736	7.01865	6.96375
ASCRP3009153	0.0256538	0.168642	1.08078	up	hsa_circRNA_001032	hsa_circ_0001032	circBase	chr2	+	74300675	74307718	exonic	NM_001287491	TET3	GCGGTTGCCCCATTGCAAAGTGGAACAAATAGTGGAGAAAGATGAAGGTCCATATTATAC	39.6667	38	6.79351	6.68144	53	76	23	32	27	27	53	49	25	21	53	27	6.85898	6.74369	6.70813	6.84792	6.78706	6.81529	6.71435	6.73454	6.61673	6.58494	6.73284	6.70525
ASCRP3004299	0.0256691	0.168642	1.1897	up	hsa_circRNA_008518	hsa_circ_0008518	circBase	chr9	+	35295692	35313986	exonic	NM_006377	UNC13B	CAGCTGCAGGAGCTTTTGAAGACCCTGATAGTGCCGTCGATGACCGAGATAGTGACTATC	114.333	104.167	7.4781	7.22751	123	342.5	45	59.5	77	39	172	122	59	31	200	41	7.39854	7.75035	7.43594	7.3911	7.66559	7.22709	7.35985	7.13713	7.22491	7.17736	7.51923	6.94658
ASCRP3002950	0.0256733	0.168642	1.21751	up	hsa_circRNA_101002	hsa_circ_0025201	circBase	chr12	+	6646474	6646556	exonic	NM_002046	GAPDH	ATGACAACTTTGGTATCGTGGAAGGACTCATGCAATGCCTCCTGCACCACCAACTGCTTA	416.167	387.083	8.89615	8.61221	332	1337	165.5	310	205.5	147	502	800	244	127	471.5	178	8.35873	9.36376	8.91685	9.24204	8.77578	8.71973	8.45591	8.8019	8.68841	8.88589	8.37504	8.46611
ASCRP3009644	0.0256911	0.168642	1.74523	up	hsa_circRNA_001409	hsa_circ_0001204	circBase	chr22	+	20070853	20070981	intronic	ENST00000351989	DGCR8	GGCTGGGCAGGGTTTTGTCCACCTTGTGTCTGTAGCATCTAGGATGGTGTGTGTGTGTGT	137.083	71.0833	8.02221	7.21879	146	64	58	277.5	134	143	109	75	53	59	71.5	59	7.55066	6.67536	7.78267	9.12798	8.28096	8.71561	7.04524	6.89383	7.15665	8.01325	6.89834	7.30545
ASCRP3000387	0.0257706	0.168855	1.0488	up	hsa_circRNA_080052	hsa_circ_0080052	circBase	chr7	-	44620691	44621422	exonic	NM_182547	TMED4	AACAGATTCAGAAGGAGCAGGATTACCAAAGGGCAACTATCGTACCCAGATGTGGGATAA	35	33.5833	6.80365	6.73491	34.5	73	25	27.5	26	24	45.5	45	30	21	36	24	6.72727	6.76048	6.92228	6.80949	6.78706	6.81529	6.71205	6.73952	6.80151	6.78597	6.67595	6.69445
ASCRP3003553	0.0258803	0.169227	1.13985	up	hsa_circRNA_101935	hsa_circ_0041213	circBase	chr17	-	1370773	1371204	exonic	NM_033375	MYO1C	CAACCAGGGCAGGAATCTCTGTCAGCAGCCTGAGCGACAGTCTTTTTGTGCTTCATGTAC	92.0833	88.8333	7.35833	7.16949	161.5	212	43	47	44	45	152	147.5	68	30	92.5	43	7.61067	7.34007	7.43594	7.21634	7.15037	7.39659	7.23243	7.2638	7.37379	7.1094	7.01613	7.0214
ASCRP3006440	0.0260916	0.170376	1.33035	up	hsa_circRNA_100533	hsa_circ_0006608	circBase	chr10	+	3160973	3162236	exonic	NM_002627	PFKP	CTGAACACTATCACCGACCGTTCTCCCGGGGAAGTACTTGGAAGAGATCGCCACACAGAT	2646.58	2416.08	11.5445	11.1327	3478	4122.5	1469	2588	2324	1898	2074	4463.5	1813	946	4006	1194	11.2375	11.3647	11.2661	12.0148	11.7358	11.648	11.0756	10.8325	11.0357	11.0692	11.6603	11.1227
ASCRP3002405	0.0262366	0.171066	1.04349	up	hsa_circRNA_103946	hsa_circ_0073992	circBase	chr5	+	134032815	134033747	exonic	NM_021982	SEC24A	AGTCATGAGGATTCGGTGCACCAAAGGATATACACATGACACCATCCACTGACTTCTATA	31.75	30.9167	6.67867	6.61725	37.5	57	24	24	24	24	42	36	24	22	38.5	23	6.69841	6.61882	6.70813	6.64133	6.67359	6.73171	6.64844	6.59782	6.56435	6.54795	6.65049	6.69445
ASCRP3008118	0.0263204	0.171066	1.09435	up	hsa_circRNA_403867		25242744	chr7	+	92078065	92083999	exonic	NM_021167	GATAD1	GAGACCAATTTGATCCCGCCTCCTATATCATAGAGTAAGCAGGAAATTCACAGGAGGTCT	77.3333	78.5	7.23851	7.10843	102	179	36	64	44	39	102.5	123	56	33	109.5	47	7.24468	7.19638	7.2366	7.45418	7.1016	7.1976	7.01453	7.13881	7.18353	7.17736	7.06893	7.06739
ASCRP3000588	0.0264295	0.17135	1.25858	up	hsa_circRNA_407261		25070500	chrX	-	2828699	2856298	sense overlapping	NM_000047	ARSE	AAGAGATGGACACAGCCAGTTAGGGGGATGGAACGGAATTTACAAAGGTGGGAAGGGCAT	85.0833	75.9167	7.41736	7.08557	100.5	178	48	99	47	38	155.5	97	45	29.5	93	35.5	7.2486	7.22669	7.58815	7.9019	7.22868	7.31014	7.26671	7.02516	7.09595	7.17736	7.02961	6.9186
ASCRP3012536	0.0264519	0.17135	1.54845	up	hsa_circRNA_103402	hsa_circ_0066351	circBase	chr3	+	58118534	58124256	exonic	NM_001457	FLNB	TGGTGTTGATATTCCTAACAGCCCCTTCACTGTCATGGCTTGGTGGAGCCAGTGAACGTG	382.083	309.167	8.87447	8.24365	447	1016	130	343.5	206	150	680	430	183.5	65	392.5	104	8.70372	8.99294	8.6453	9.37967	8.77578	8.74943	8.86022	8.15204	8.33153	8.1196	8.14674	7.85175
ASCRP3005748	0.0265245	0.171685	1.20448	up	hsa_circRNA_008349	hsa_circ_0008349	circBase	chr12	+	1754959	1756341	sense overlapping	NM_030775	WNT5B	CGTGCTCATCATCTCTGCCCCAGGTGCTGTGTATAAGATGGCAGACGTAGCCTGCAAATG	167.417	180.917	8.09393	7.82552	258	325	87.5	117	124	93	212.5	252	121	59	336	105	8.09608	7.71489	8.22547	8.04409	8.22446	8.25858	7.50366	7.665	7.87442	7.99009	8.03633	7.8836
ASCRP3006179	0.0266508	0.172154	1.26701	up	hsa_circRNA_405769		25070500	chr19	+	36254973	36255266	intronic	ENST00000301165	C19orf55	CTCCAACCATGATTTGTCCATGAAAGCCACCACGCCCGCCTCTGTGCTTCTCTTTTTTTG	423.833	383.833	9.09292	8.75149	463	1106.5	230	308	234	201.5	450	589.5	329.5	195.5	469	269.5	8.74318	9.10767	9.35038	9.25794	8.94264	9.15574	8.28795	8.48149	9.03077	9.33145	8.36423	9.01308
ASCRP3002339	0.026829	0.172956	1.31634	up	hsa_circRNA_103255	hsa_circ_0063776	circBase	chr22	+	46493805	46494438	exonic	NR_027033	MIRLET7BHG	AGGTGATGCCTGAAGCTCAAGGGACTGTGTCCACCCTCAGAATGTGGCCCCGTCCCAGAG	291.667	237.333	8.4053	8.00877	637	664	94	171	108	76	424.5	353.5	137	62.5	360.5	86	9.10767	8.48005	8.30577	8.48149	8.05419	8.00262	8.20317	7.96296	8.02165	8.06687	8.10141	7.69652
ASCRP3011767	0.0269002	0.173183	1.06067	up	hsa_circRNA_051695	hsa_circ_0051695	circBase	chr19	+	48216600	48246391	exonic	NM_014601	EHD2	TGAACGGAACAGTGTCCCCACAGAGCGAATAAAGCCAAGGCTTCTTCCCATTTTGAGGGG	41.5	45.1667	6.88737	6.8024	46	79	28	29	34	33	47	50	34.5	27	74.5	38	6.78114	6.76048	6.88507	6.79751	6.95996	7.14009	6.67595	6.71663	6.83	6.78597	6.86966	6.93617
ASCRP3006284	0.0270105	0.173447	1.20726	up	hsa_circRNA_101141	hsa_circ_0005785	circBase	chr12	-	110819556	110834257	exonic	NM_016238	ANAPC7	CTCGCACCTTGTCGCTTAGATTGTTATGAAGTGAGTTATTCTCCCCACCTCAGAAGTACC	164.667	170.333	8.08165	7.80991	224	333	85	119.5	117.5	109	259.5	256	122	65	199	120.5	7.95851	7.72765	8.18205	8.10327	8.12398	8.39443	7.70242	7.65421	7.89336	8.07787	7.50316	8.02846
ASCRP3003826	0.0270136	0.173447	1.16236	up	hsa_circRNA_071935	hsa_circ_0071935	circBase	chr5	+	14368816	14492923	exonic	NM_007118	TRIO	CACACCAGTGCAGTCATCGTGGAGAACCCGGACGGGACTCTCAAAAAACACATCAGAGCG	67.9167	65.5	7.22482	7.00776	77	144	35	70.5	44	37	122	93	44	28.5	69.5	36	7.06303	7.07736	7.22471	7.55752	7.19919	7.22709	7.08526	6.97911	7.05129	7.08965	6.90505	6.93617
ASCRP3007903	0.0270806	0.173579	1.2127	up	hsa_circRNA_104270	hsa_circ_0001666	circBase	chr6	+	170626457	170639638	exonic	NM_032448	FAM120B	GACCATTCCAGATCCTTTCCCGGAGTTCAGTTATGGGTGTGAGAGGTTTGCAAGGATTTG	76.1667	74.6667	7.36734	7.08912	96	124	42	87	67	41	109	102	46	34	111	46	7.18825	6.96161	7.40853	7.74296	7.5556	7.34706	7.0246	7.04973	7.02209	7.21674	7.12993	7.09161
ASCRP3006866	0.0273616	0.17504	1.06155	up	hsa_circRNA_100571	hsa_circ_0018004	circBase	chr10	+	27024168	27024508	exonic	NM_014317	PDSS1	CTGTTTGCCTGTCAGCAGGTCTCTGTTCTAGGATGTCCCGACCCAGTGGTGCATGAGATC	51.25	55.1667	6.98997	6.9038	63	99	30	40.5	40.5	34.5	63.5	64	34	26.5	104	39	6.9328	6.8592	6.94149	7.03165	7.08307	7.09161	6.78059	6.81689	6.78114	7.02823	7.05219	6.96375
ASCRP3011049	0.0273886	0.17504	1.29839	up	hsa_circRNA_022482	hsa_circ_0022482	circBase	chr11	-	62396665	62398655	exonic	NM_198334	GANAB	TATTCCTATGTGTCTCAGCTTGGGGCTGGTGGGACTTTCCTTCTGTGGGGACCCTGTTTG	210.75	212.917	8.25808	7.88136	455	334	87	181.5	121	86	461	306.5	119	47	244	100	8.71098	7.73946	8.22022	8.53926	8.17773	8.16082	8.32681	7.81906	7.85616	7.68347	7.73918	7.86345
ASCRP3002968	0.0275077	0.175563	1.11004	up	hsa_circRNA_100661	hsa_circ_0005796	circBase	chr10	-	101659675	101659823	exonic	NM_015221	DNMBP	ATGAGAAGATCCAGAAGCATCTTCAGGACTCCTTGGCAGATCTGAAGACCTGTGTTTCTT	60.5	55	7.02686	6.87624	58	167	30	43	32	33	88	87	32.5	23	69	30.5	6.87801	7.15562	7.14976	7.08177	6.88884	7.00714	6.90627	6.95401	6.84814	6.90157	6.84247	6.80497
ASCRP3008718	0.0275732	0.175663	1.08023	up	hsa_circRNA_001130	hsa_circ_0001130	circBase	chr20	-	7976672	7990962	exonic	NM_021156	TMX4	GATGTCTGGAATGGCTGGTCTTTTTAGCATCTCTGGCAAGATATGGTTACGCCCCATGGT	43.5	43.5833	6.91547	6.80413	53	80	26	43	31	28	64	64	28	21.5	58	26	6.87801	6.78574	6.90433	7.121	6.88884	6.9149	6.7914	6.8232	6.72249	6.93181	6.81583	6.74008
ASCRP3008745	0.0275818	0.175663	1.14434	up	hsa_circRNA_000230	hsa_circ_0000765	circBase	chr17	-	40266710	40266909	intronic	ENST00000225916	KAT2A	GATTAGGTGGCGTTGCAGCTGGGTGGTGTGCACACATGCGCATCTGTGGGATTTTTCATG	34.3333	28.3333	6.82556	6.63103	30	51	23	40	32	30	34	30	21	24	38	23	6.63625	6.58155	6.7539	7.06181	6.91269	7.00714	6.59907	6.54795	6.59482	6.84509	6.63176	6.56752
ASCRP3002118	0.0276029	0.175663	1.06737	up	hsa_circRNA_406707		25070500	chr5	+	162890861	162891808	exonic	NM_012484	HMMR	AGCTAGAAAAGTTAAGTCTTCGGAATCAAAGGTTGTGCACCATCTCCAGGTGCTTATGAT	31.9167	27.1667	6.7576	6.66354	26	57	25	30	29	24.5	25	29	27	23	37	22	6.57221	6.63237	6.88507	6.84792	6.8124	6.79566	6.53424	6.59046	6.72249	6.84509	6.67015	6.61882
ASCRP3011937	0.0277652	0.176036	1.25282	up	hsa_circRNA_100622	hsa_circ_0004568	circBase	chr10	-	75296026	75299351	exonic	NM_152586	USP54	TGAGTTCCAGTCATACAGCAGGACATGCTACGACAGTGAAGATTCAGCTGTTTTTCAGAG	172.333	172.75	7.93737	7.61218	305	422	71	90	92	54	466.5	193	82	32	183	80	8.27784	7.96945	7.99758	7.7993	7.87761	7.70242	8.33153	7.46868	7.49871	7.23563	7.49374	7.64481
ASCRP3008207	0.0279178	0.176845	1.25474	up	hsa_circRNA_405391		25070500	chr15	-	75766029	75782642	exonic	NM_002833	PTPN9	GAGCAAAAAGTCTTGGTGATTGTCATGACCACCCGGTCTCCAGGAAACCTAGAGAAAAAC	294.667	291.167	8.76229	8.43491	355	578	165	255.5	237.5	177	283	414	264	128	446	212	8.42602	8.30751	8.96035	8.95459	8.9375	8.9878	7.78008	8.10327	8.7926	8.93075	8.2865	8.71623
ASCRP3002818	0.0279902	0.177107	1.07901	up	hsa_circRNA_103300	hsa_circ_0064460	circBase	chr3	+	15073885	15076316	exonic	NM_003298	NR2C2	ATCCAGGAAGCTAACAATGCCCAGTCCAATGCCAGAGTACCTCAACGTGCACTACATCTG	54.8333	54.3333	6.96732	6.85762	63	144	28	34	33	27	81	73	38	24	81	29	6.96161	7.08307	6.99718	6.93448	6.91269	6.9149	6.89484	6.89383	6.90677	6.72386	6.94197	6.78442
ASCRP3008332	0.028008	0.177107	1.2261	up	hsa_circRNA_006290	hsa_circ_0006290	circBase	chr13	-	30104674	30110339	exonic	NM_003045	SLC7A1	GAGGAGGATTTTGGGAACACATCAGGCCGTCTCTGTTTGAACAACTCTGAACAGCAACAT	72.1667	67.9167	7.2737	6.97963	124.5	123	34	50	56	45.5	166	76.5	42	25.5	67.5	30	7.40332	6.9784	7.16602	7.25211	7.36059	7.48177	7.31877	6.90998	7.00503	6.93181	6.88608	6.82607
ASCRP3011865	0.0280778	0.177315	1.24479	up	hsa_circRNA_100624	hsa_circ_0018838	circBase	chr10	-	75439828	75456921	exonic	NM_001144000	AGAP5	TGACCTTGGAGATACCTCATCATATCACACAAAGCTTTGGAGTTTAGCCTTTCTGCCAAT	121.5	98.1667	7.52274	7.20684	109	400	46	66	56	52	182	155.5	54.5	30	121	46	7.28995	7.90266	7.52362	7.46749	7.34447	7.60823	7.37576	7.27885	7.1662	7.17736	7.15978	7.08307
ASCRP3007340	0.0281743	0.17769	1.26731	up	hsa_circRNA_031393	hsa_circ_0031393	circBase	chr14	-	24765714	24766087	exonic	NM_138452	DHRS1	GAAACCCCTGCCTCCATGTGGGATGATATCAACAACGTCGGACTCAGGCACAATCCCTCG	434.833	442.833	9.02713	8.68536	688.5	1075	167	276	229	173.5	503.5	971	211	131.5	677	163	9.16594	9.06022	8.96983	9.08474	8.92449	8.95755	8.45375	8.99777	8.48843	8.95063	8.81411	8.40748
ASCRP3013555	0.0282263	0.177822	1.21334	up	hsa_circRNA_101911	hsa_circ_0040994	circBase	chr16	-	89807211	89815175	exonic	NM_000135	FANCA	TTTTCTTCTTCTCCTTGATGGGCCTGCTGTCGTCACATCTGACCTCAAATGATCCTCCTC	78.6667	73.25	7.39519	7.11621	110	117	40	86	65	54	107.5	97	55	35	99	46	7.3238	6.94197	7.26458	7.73749	7.49508	7.60823	7.04277	7.01081	7.14976	7.37145	7.0551	7.06739
ASCRP3010788	0.0282872	0.177822	1.03562	up	hsa_circRNA_407339		25070500	chrX	-	135025037	135042232	sense overlapping	ENST00000448043	RP11-97N5.2	TACTGAATCAAATGGCCTTCCAGAAGCTAAGAAATTTCTATGTGCTTTTCCTCCCCTCCT	36.6667	34.5833	6.76553	6.71504	40	77	24	28	28	23	40.5	40	29	21	49	28	6.69445	6.73284	6.7999	6.79751	6.83678	6.73171	6.63237	6.67015	6.74369	6.72386	6.75803	6.76214
ASCRP3003745	0.0282877	0.177822	1.03882	up	hsa_circRNA_405999		25070500	chr2	-	179334378	179337869	exonic	uc002uml.3	FKBP7	CAATGACAGGCAGCTCTCTAAAGCCGAGGTAGTACTTGAAGAAGTCTTTCTTCTGCAAAA	29.1667	24.9167	6.68099	6.62605	33	48	20.5	25.5	26	22	30	28	23	19	29	20.5	6.66196	6.56435	6.66196	6.78574	6.70357	6.70837	6.56752	6.57373	6.62787	6.75803	6.62152	6.60762
ASCRP3008987	0.0283268	0.177951	1.10086	up	hsa_circRNA_100570	hsa_circ_0001963	circBase	chr10	+	26994214	26998697	exonic	NM_014317	PDSS1	GCATGCAATATTCATCATAACAACTCCCGGTTTCATCACACAACCCCAGACAGTAAAACA	44.75	43.75	6.9125	6.77387	61	73.5	28	38.5	41	26.5	65	45.5	29	25	64	34	6.9328	6.74121	6.92228	7.01081	7.07226	6.79566	6.79674	6.72362	6.72249	6.84509	6.77085	6.78442
ASCRP3007982	0.0284737	0.178394	1.09241	up	hsa_circRNA_067406	hsa_circ_0067406	circBase	chr3	-	133372188	133380737	exonic	NM_007027	TOPBP1	GACTATGCCCAATTCTTCAACTCCTACCAGCCAGATCAACACAATTGATAGGGGTAGGGG	47.3333	44.0833	6.97014	6.84262	49.5	93	29	50	32	30.5	78.5	43	31	30	55	27	6.78574	6.81978	7.03257	7.27502	6.95996	6.94776	6.85253	6.64989	6.8391	7.17736	6.79674	6.74008
ASCRP3003863	0.0285419	0.178484	1.08497	up	hsa_circRNA_102547	hsa_circ_0008719	circBase	chr19	-	40761064	40771258	exonic	NM_001626	AKT2	CACAGTCATCGAGAGGACCTTCCACGTGGATTCTCCAGACGAGAGACTGTGCCCTGTCCA	58.5	53.75	6.97435	6.8567	72	151.5	24	37	34.5	32	76	76	33	23.5	78	36	7.03892	7.09727	6.7539	7.00111	6.94776	7.00714	6.85898	6.89383	6.78114	6.81796	6.9186	6.86966
ASCRP3002002	0.0286545	0.178839	1.09079	up	hsa_circRNA_007899	hsa_circ_0007899	circBase	chr12	+	6630963	6631203	exonic	NM_014865	NCAPD2	AGCAAGATGATGTATGAAAACACAACTACAGGCCCAGCAGCTTCCACACAAGAAAAGAAT	51.5	47.1667	6.97341	6.84804	54	125.5	31.5	34	35	29	57.5	56	40	27.5	72	30	6.8391	6.98852	7.09966	6.93448	6.97157	7.00714	6.74673	6.76482	6.94776	6.98146	6.86304	6.78442
ASCRP3010076	0.0286919	0.178926	1.41872	up	hsa_circRNA_013141	hsa_circ_0013141	circBase	chr1	-	92224169	92224307	exonic	NM_003243	TGFBR3	GTCTCCAGACTGTTTTTGGTCACACTTCACCTGAATCCCATCTCCTCAGTCCACATCCAC	175.917	131	8.19439	7.6898	129	379	108	137	163	139.5	109	176.5	149	77	180	94.5	7.43594	7.85032	8.46992	8.25083	8.48209	8.67725	7.03892	7.38114	8.13661	8.34602	7.46615	7.76996
ASCRP3005925	0.0288463	0.179468	1.09382	up	hsa_circRNA_101939	hsa_circ_0000732	circBase	chr17	-	1540002	1540356	exonic	NM_003693	SCARF1	CTACTGTGTGCCACCCCAAGAAGGCCAGCGAGAGATGGAGCTACCGTGTCCAGGATGAAG	48.5	46	6.92307	6.7937	60	101	28	38	34	30	66	61.5	31.5	24	58	35	6.92963	6.86966	6.92228	7.03165	6.88884	6.89636	6.81476	6.78114	6.77245	6.72386	6.76048	6.90948
ASCRP3005497	0.0288488	0.179468	1.16168	up	hsa_circRNA_103013	hsa_circ_0059703	circBase	chr20	+	30147413	30149539	exonic	NM_030789	HM13	CCTTACCATCTTCATCATGCACATCTTCAAGCATGCTCAGGGATCTTCATTGCCTTGCTG	57.8333	54.4167	7.14307	6.92685	69	104	34	64	41	35	91.5	69	42	26	68	30	6.96161	6.88935	7.19597	7.48143	7.13245	7.1976	6.93715	6.8592	7.02209	7.04837	6.88935	6.80497
ASCRP3006231	0.0290602	0.179967	1.7016	up	hsa_circRNA_006652	hsa_circ_0006652	circBase	chr5	+	134508189	134509862	sense overlapping	NM_001277348	C5orf66	CTCCGGGCCAGGGCTGCTGATCTTCTCCTGAAGTCTCAGAACAGATGGCTGCCAAGTAGG	155.083	99.5833	8.19844	7.43155	155	126	106.5	177.5	182.5	183	111	137	95.5	55.5	115	83.5	7.57062	6.98852	8.45834	8.52486	8.6142	9.03409	7.04524	7.18784	7.64794	7.93183	7.14891	7.62753
ASCRP3007464	0.0291239	0.180129	1.1361	up	hsa_circRNA_104973	hsa_circ_0003473	circBase	chrX	-	2184780	2343345	exonic	NM_145177	DHRSX	GAACATGGATGACCTTCAGAGCAGTTTTCCCCCCACGACCTGACCGTGTCGCTATAGTGA	99.0833	95.25	7.47308	7.28899	133	239.5	49	68.5	59	45.5	111	138	65	40	158.5	59	7.45579	7.44488	7.56589	7.5145	7.44933	7.40809	7.04524	7.23186	7.28995	7.52703	7.35202	7.28786
ASCRP3001308	0.0291792	0.180239	1.03259	up	hsa_circRNA_103334	hsa_circ_0064996	circBase	chr3	+	43341245	43373802	exonic	NM_017719	SNRK	ACCATCCCATGTGTCTAAAGAGTGTAAAGAGAAAAAGAAGCAACTAACAAAACACTGTGA	31.4167	29.0833	6.69145	6.64518	37	60	22.5	26	22	21	38	35.5	26	21	32	22	6.69445	6.64484	6.68347	6.77273	6.64484	6.70837	6.60489	6.60947	6.6823	6.72386	6.63176	6.61882
ASCRP3001363	0.0293197	0.180758	1.23888	up	hsa_circRNA_401999		25242744	chr19	-	430683	440932	exonic	NM_012435	SHC2	ACCGGTACAGTACATGGGCTGCATCGAGGTTCTCCGCTCTATGCGCTCCCTGGACTTTAA	150.333	125.5	7.71038	7.40134	214.5	440	46.5	71	83	47	258	136	75	35	190	59	7.91378	8.00508	7.49341	7.57141	7.78519	7.49341	7.68667	7.21173	7.41456	7.2562	7.52444	7.31445
ASCRP3010824	0.0293714	0.18096	1.41182	up	hsa_circRNA_102045	hsa_circ_0002404	circBase	chr17	-	35603741	35609962	exonic	NM_198834	ACACA	TAGAAGATGGAGGTCATGTGTTTGCCGGCCAGTGCTATGCTGAGATTGAGAAACATGGTG	81.75	66.4167	7.45343	6.95587	155.5	91	58	95	51	40	156	90	38	24.5	57	33	7.61067	6.81796	7.81399	7.8485	7.30676	7.32267	7.25211	6.98146	6.95685	6.87421	6.82267	6.84792
ASCRP3013266	0.0294897	0.181116	1.29103	up	hsa_circRNA_101777	hsa_circ_0038718	circBase	chr16	+	27351506	27353580	exonic	NM_000418	IL4R	TTGTACCAGCTGGTTTTTCTGCTCTCCGAGTGCCTTGGCATCTCCCAATGGGGTGGCTTT	366.917	369.083	9.08938	8.72085	397	633	249	323	347	252.5	368	470.5	356	193	531	296	8.54838	8.4133	9.463	9.31701	9.37169	9.42289	8.04523	8.2379	9.1189	9.311	8.49696	9.11512
ASCRP3002757	0.029491	0.181116	1.17139	up	hsa_circRNA_101782	hsa_circ_0038799	circBase	chr16	-	28128638	28133083	exonic	NM_015171	XPO6	ATCACACCTCTAATCAGCACCAAGGTTGGTCAAAGTCACTCTGTACGGATCTCAGATAAA	95.1667	79.3333	7.29805	7.06983	117	276	35	53.5	58	31.5	146	113	44	27	101	45	7.36818	7.54283	7.19597	7.31163	7.38006	6.98967	7.20124	7.07736	7.03781	7.00386	7.04072	7.05801
ASCRP3006633	0.0295268	0.18122	1.39937	up	hsa_circRNA_103164	hsa_circ_0062389	circBase	chr22	-	21158587	21159453	exonic	NM_058004	PI4KA	CTGCTGATCTGCTGTCTGCAGACCTCCCGACCTCTTTTGTGAAGGAGATCCATGATTTTG	486.5	370.917	9.19558	8.7108	457.5	1409	228	398	224.5	202	322	574	432	215.5	484	198	8.7236	9.44967	9.35761	9.56339	8.90876	9.17047	7.91316	8.45512	9.37967	9.46511	8.41569	8.63608
ASCRP3006405	0.0295908	0.18138	1.09161	up	hsa_circRNA_102475	hsa_circ_0049925	circBase	chr19	+	17267718	17278874	exonic	NM_004145	MYO9B	CTCTTCTACCTGCTGGACGAGGAGAGCAAGATTTTTGCCGTCCTCTCGGCCATCCTGTAC	64.75	66.75	7.16406	7.03759	85	137	31	59	43	33.5	113.5	92	45	28	80	42	7.12569	7.05242	7.11778	7.41474	7.15037	7.12335	7.06226	6.99108	7.06784	7.1094	6.95449	7.04049
ASCRP3006562	0.0297077	0.181865	1.14915	up	hsa_circRNA_100376	hsa_circ_0015084	circBase	chr1	+	165872418	165875206	exonic	NM_012474	UCK2	CTGATGTGATCATCCCTAGAGGTGCAGATAATCTGGTATTAAGGGACATCAGCGAGAGAG	50.25	40.1667	6.89779	6.69722	49.5	123.5	25	45	32	26.5	67	53	25	22	49	25	6.80497	6.96161	6.7539	7.09966	6.88884	6.87775	6.80842	6.74393	6.62787	6.60762	6.7132	6.6823
ASCRP3010014	0.0297544	0.181904	1.02364	up	hsa_circRNA_069655	hsa_circ_0069655	circBase	chr4	-	47887514	47888016	exonic	NM_152995	NFXL1	GTCATGATCAAGCATTAATAAAGCAGACTGGCAGGGCAGTTGCTATCCCTGCCCAGAAAC	29.9167	31.75	6.69833	6.66463	32	54	23	24.5	23	23	38	37	29	21	41	24.5	6.64073	6.63237	6.7999	6.68172	6.70357	6.73171	6.62091	6.64278	6.73284	6.63297	6.67595	6.6823
ASCRP3011024	0.029844	0.181904	1.15179	up	hsa_circRNA_036186	hsa_circ_0036186	circBase	chr15	-	72491369	72509841	exonic	NM_002654	PKM	TATGTCAATAAACAACAGCTGAAGCACCGCCCAGCTTCCCGATCAGTGGAGACGTTGAAG	137.583	130	7.79967	7.59579	152	343.5	69	112	79	70	158	180	100	64	193	85	7.56384	7.75535	7.91539	8.00039	7.65115	7.91191	7.30321	7.40014	7.65376	8.1196	7.45325	7.64481
ASCRP3005755	0.0299287	0.18223	1.04983	up	hsa_circRNA_400969		25242744	chr12	+	54735989	54743442	exonic	NM_016057	COPZ1	CGTGTCTCAGTACTATGACGACACCTACCCCAGTGTCAAGGAGCAAAAGGCCTTTGAGAA	41.1667	39	6.76492	6.69476	50	90	23.5	29.5	29	25	63.5	47.5	26	23	48	26	6.83	6.81978	6.63952	6.83625	6.73228	6.73171	6.81003	6.70755	6.66077	6.72386	6.62152	6.64484
ASCRP3005036	0.0300336	0.18248	1.10294	up	hsa_circRNA_001257	hsa_circ_0001257	circBase	chr22	-	50713540	50713723	sense overlapping	NM_012401	PLXNB2	CCAGACATCCTGGGATCCTATGTCTGTCTGTCCACCACGAGATGGGAGGAGGAGAAAAAG	47.9167	41.75	6.97917	6.83781	46	100	29.5	52	30	30	46	60	33.5	24	53	34	6.78114	6.8592	7.06739	7.31163	6.88884	6.96684	6.68347	6.7914	6.88434	6.95685	6.78169	6.92914
ASCRP3000433	0.030112	0.182665	1.40101	up	hsa_circRNA_401976		25242744	chr18	+	55398645	55399255	exonic	uc002lgv.1	LOC100505549	AACCATTCAGTACTGATTAAATGCTTGGAACTTGTCAGATATGCTCTCCCAGCCCTTCTT	368	300.25	8.96632	8.47986	281	913	199	252	311.5	251.5	242	364	282.5	160	540	213	8.19384	8.87272	9.14117	8.94264	9.2306	9.41697	7.63159	7.98915	8.86777	9.15245	8.51757	8.7206
ASCRP3002590	0.0301238	0.182665	1.32581	up	hsa_circRNA_001959	hsa_circ_0001539	circBase	chr5	-	139042473	139043291	antisense	NM_016463	CXXC5	ATAATGAGAACTGATGACAACACACCCCACCATCTACTTCAGGTCCTGCGTCAGGCCAGG	188.333	125	7.97393	7.56705	156.5	620	69	118.5	89	77	117.5	207	102.5	70	177	76	7.61067	8.38328	7.91539	8.07565	7.82224	8.03633	7.08526	7.50152	7.70372	8.18381	7.3911	7.53688
ASCRP3008256	0.0302907	0.183445	1.14477	up	hsa_circRNA_102974	hsa_circ_0001122	circBase	chr2	+	242374376	242375953	exonic	NM_014808	FARP2	GAGCTCTGACTGCAGACCTACCAAAACAGTGGAAGAACTCAGAAACAACTAGTAGATTAT	88.8333	98.8333	7.42986	7.2348	115	192	46	65	65	50	155	157.5	58	30	123.5	69	7.34743	7.26923	7.45834	7.48143	7.48009	7.54267	7.25211	7.2924	7.18353	7.08965	7.1552	7.43594
ASCRP3006424	0.030471	0.184045	1.24659	up	hsa_circRNA_403531		25242744	chr6	-	1960100	1961200	exonic	NM_001500	GMDS	CTCTTTGCAGTGAACGGCATTCTCTTCAATCATGAGAGTCCCAGAAGAGATTTCCTTTGA	57.5833	48.9167	7.09377	6.77578	76.5	108	29	52	42	38	110.5	69	26	21	40	27	7.02938	6.90505	6.95947	7.29127	7.15037	7.22709	7.05846	6.8474	6.67145	6.66137	6.67595	6.74008
ASCRP3004303	0.0305829	0.184169	1.18371	up	hsa_circRNA_102538	hsa_circ_0050745	circBase	chr19	+	36633553	36633643	exonic	NM_001749	CAPNS1	CAGCTGGCTGGAGATCCCCCACGCACACATTACTCCAACATTGAGGCCAACGAGAGTGAG	131.25	112.083	7.65829	7.41498	140	388	44.5	85	68	62	149	164	73	49	169.5	68	7.51565	7.87761	7.43594	7.72455	7.60007	7.79593	7.22709	7.32397	7.38479	7.69565	7.42242	7.43594
ASCRP3010130	0.0306725	0.184169	1.18884	up	hsa_circRNA_104395	hsa_circ_0008121	circBase	chr7	-	73122918	73123452	exonic	NM_004603	STX1A	GTGAAGCGGAAGCACAGTGCCATCCTGGCATCCCCCAACCCCGATGAGAGCCAAGGACAG	117.833	111.083	7.71643	7.46687	148	274	61	86	75	63	124	167	96	49.5	169	61	7.5758	7.56716	7.86673	7.77858	7.67249	7.83778	7.1295	7.36457	7.67132	7.86416	7.41509	7.35659
ASCRP3003278	0.030789	0.184506	1.20758	up	hsa_circRNA_051800	hsa_circ_0051800	circBase	chr19	+	49459454	49464519	exonic	NM_004324	BAX	ATTGATGACCCTCTGACCCTAGCTCTTTCCTTTTTTTTTTTTGATGATTGCCGCCGTGGA	152.917	156.917	8.03608	7.76397	183	318	87.5	118	122	89	167	197.5	135	72.5	279.5	90	7.76591	7.6919	8.25018	8.09844	8.19203	8.21803	7.31877	7.46868	8.02165	8.21351	7.86467	7.69652
ASCRP3013387	0.0307926	0.184506	1.49231	up	hsa_circRNA_406505		25070500	chr4	-	102121473	102122174	intronic	uc003hvt.2	PPP3CA	TTTCCCTCAAACAGTCTCCACACCAGTGATTCAATCATGACAGATGCAATTCTTCTAAAT	168.833	149.917	8.00672	7.42917	357.5	293	77	73	129	83.5	168	320.5	61.5	30.5	264	55	8.43862	7.608	8.08874	7.58097	8.22446	8.09954	7.3238	7.86274	7.28422	7.06893	7.7809	7.25445
ASCRP3010917	0.0308473	0.184603	1.23402	up	hsa_circRNA_103380	hsa_circ_0007196	circBase	chr3	+	50144199	50147121	exonic	NM_005778	RBM5	TATAATCAAACCTCCAATCCACCTGGCTCTCCGGATGCTTCTCAGCTGCTTCAGATATTA	696	692.583	9.80458	9.50122	864	1245	486	568	523	490	715	957	744.5	333	888	518	9.41425	9.26207	10.1082	10.0013	9.89679	10.1448	8.9375	8.97493	9.9936	9.975	9.1933	9.93298
ASCRP3007716	0.0311901	0.185982	1.05392	up	hsa_circRNA_104679	hsa_circ_0085459	circBase	chr8	-	124346117	124350061	exonic	NM_014109	ATAD2	GAATGAAAAGCTAAAGACACCGAGTACTCCTGTGGCTTGCAGCACTCCTGTTTTGCAGGC	35.5833	31.8333	6.73844	6.66268	45	73	24.5	23.5	23.5	24	40	47	24.5	21	35.5	23	6.75803	6.73284	6.78036	6.59907	6.74505	6.81529	6.64844	6.7267	6.63892	6.60762	6.65993	6.69445
ASCRP3011372	0.0311983	0.185982	1.06584	up	hsa_circRNA_006536	hsa_circ_0006536	circBase	chr1	+	215768697	215785263	exonic	NM_016121	KCTD3	TCCCATCACCAACAAACTATTTGTAAGACTCTCATCGACTGGAAAAAGGAGTGTTCAGCC	44	41.75	6.85222	6.76024	68	86.5	24	30	31	24.5	65.5	59.5	29.5	22	46	28	6.96684	6.77245	6.88507	6.84792	6.88884	6.75223	6.78815	6.76159	6.77245	6.78597	6.7132	6.74008
ASCRP3009808	0.0312692	0.186104	1.38292	up	hsa_circRNA_004939	hsa_circ_0004939	circBase	chr16	+	27345636	27351594	sense overlapping	NM_000418	IL4R	GGTGGCAAGCTCTGGGAAGCCTCTTCTCCCACTGCATCTGTGATCTCTCCTGAAATGTAG	28787.3	22323.4	14.8147	14.347	25417	20088	28919.5	29850	34861	33588.5	10931.5	31958	28502	20855	21750	19944	14.0678	13.9307	15.0725	15.2487	15.2185	15.35	13.6841	13.9935	14.7575	14.8944	14.1821	14.5702
ASCRP3012409	0.0312726	0.186104	1.48367	up	hsa_circRNA_405641		25070500	chr17	-	79168800	79169629	intronic	ENST00000269392	AZI1	TGGCAAAGGGACGGGGGTGTCCTTCGTGTCGCTTTGCTCCCTACTGCACGGCGTCCCAAG	139.5	106.667	8.0616	7.49242	95	141	95.5	205	172.5	128	93.5	108	130	60	162	86.5	7.17302	7.02685	8.31294	8.70897	8.56214	8.58567	6.94197	7.06226	7.95971	7.99009	7.33639	7.66411
ASCRP3003478	0.0313933	0.186461	1.08817	up	hsa_circRNA_405610		25070500	chr17	+	59067331	59093262	exonic	NM_017679	BCAS3	CAAATCAAGCAGCCAATGACATTGGGGACCATCACCAAACGAACCGGGTACAGGACATCT	42.25	41	6.84954	6.72763	42.5	89	25	36	30	31	66	48	27	22	50	33	6.7763	6.81476	6.78036	6.93448	6.82448	6.96684	6.81476	6.71997	6.67145	6.66137	6.67217	6.82607
ASCRP3008741	0.0314907	0.186823	1.53795	up	hsa_circRNA_103400	hsa_circ_0066336	circBase	chr3	+	58104598	58112489	exonic	NM_001457	FLNB	GATTACGATGTTAATATCACATATGGAGGAGCCCACATCCCCGGGCAACATGCAGGTTCT	287.5	267.083	8.64918	8.02817	406	573.5	106	316	201.5	122	594	386.5	118	53	366	85	8.588	8.30751	8.4415	9.28746	8.73829	8.53234	8.64919	8.04733	7.83595	7.85058	8.11613	7.66985
ASCRP3004978	0.0315416	0.186894	1.13374	up	hsa_circRNA_014280	hsa_circ_0014280	circBase	chr1	-	153640928	153642354	exonic	NM_004515	ILF2	CCAATTCTGCTGAACAGGTTCAGGCCCTTTGTACCACATATCCCATTTGACTTCTATTTG	54.0833	51.8333	7.12645	6.94536	65	78	36	57	42.5	46	65	64	42	32	62	46	6.98967	6.73284	7.22471	7.32639	7.1016	7.38347	6.80842	6.80949	6.98943	7.21674	6.79005	7.05801
ASCRP3003078	0.0316518	0.187154	1.16702	up	hsa_circRNA_103297	hsa_circ_0064416	circBase	chr3	+	13542212	13544480	exonic	NM_024827	HDAC11	ATGGATGTCTACAACCGCCACATCTACCCAGGGGACCGCTTTGCCAAGCGGGGTGGCTTC	227.917	230.667	8.36346	8.14063	274	560	121	164	150.5	98	297.5	325	175	94	352	140.5	8.1531	8.27813	8.57381	8.44466	8.42207	8.30899	7.83162	7.87378	8.29805	8.52582	8.08709	8.22744
ASCRP3008783	0.0316635	0.187154	1.17922	up	hsa_circRNA_007149	hsa_circ_0007149	circBase	chr4	-	1221986	1235307	exonic	NM_001012614	CTBP1	GATTGGCAGTGGTTTTGACAACATCGACATCAAGTCGGCCGGGGATTTAGTAAGACTTTG	150.083	133.417	7.71364	7.4758	195	457	52	73.5	77	46	206.5	201	71	37	223	62	7.81812	8.04364	7.70156	7.61403	7.6826	7.42189	7.49508	7.49358	7.39659	7.43938	7.65983	7.37036
ASCRP3000334	0.0317485	0.18753	1.19114	up	hsa_circRNA_403874		25242744	chr7	-	98643320	98645505	exonic	NM_020429	SMURF1	AAATTCCGTGGGGAAGAAGGTTTGGATTACGGTGGTGTGGCCAGTCACCAGTGCCAACTC	105.583	109.75	7.6472	7.39486	179	166	46	80	95.5	67	175	130.5	75	36	163	79	7.72043	7.17736	7.4796	7.69118	7.91602	7.89864	7.32826	7.18784	7.43439	7.43938	7.37036	7.60892
ASCRP3008185	0.0318946	0.18763	1.24573	up	hsa_circRNA_029545	hsa_circ_0029545	circBase	chr12	+	133291443	133294706	exonic	NM_138575	PGAM5	GAGATCTTCATCTGTCACGCCAACGTCATCCGCTACATCGTGTGCAGGCGAGAACCACTG	184.917	204.333	8.04191	7.72492	300.5	439	64	99.5	127	79.5	514	251	82	39	266.5	73.5	8.26983	7.99852	7.85058	7.85784	8.25018	8.02449	8.47411	7.66117	7.47892	7.42485	7.80894	7.50152
ASCRP3000731	0.0319223	0.18763	1.12895	up	hsa_circRNA_103674	hsa_circ_0070113	circBase	chr4	+	79186178	79188586	exonic	NM_025074	FRAS1	AAGTGACCTGCCAGACTGGAGAGTGTGCCAAAGTGGAGTGTGCCCGGGATGAGACTGTAG	58.25	59.6667	7.11823	6.94325	81	112	33	48	37	38.5	122	62	41	23.5	76	33.5	7.07226	6.94197	7.16602	7.23363	7.01818	7.2773	7.08307	6.80788	6.98943	6.95685	6.94197	6.88027
ASCRP3009847	0.0319712	0.18763	1.12603	up	hsa_circRNA_103920	hsa_circ_0001513	circBase	chr5	+	96314841	96322374	exonic	NM_005575	LNPEP	GTAAATGGAACCCTGATCGGCTTCAGCTCCCCAGGAATATGATTGAAAACAGCATGTTTG	70.0833	69.25	7.26451	7.09326	96	141.5	42	49	52	40	91	92	54	34	100	44.5	7.18086	7.07449	7.45834	7.21634	7.32305	7.33399	6.94971	6.98615	7.18353	7.29963	7.07315	7.06739
ASCRP3007894	0.0319802	0.18763	1.10947	up	hsa_circRNA_092374	hsa_circ_0000178	circBase	chr1	-	208017318	208017404	intronic	ENST00000415882	C1orf132	GACCAGAGTCATGACAGATGCAGGAAAGGTGCTCCCAGGGACGGGGTTGAACAATAGGAG	43.3333	39.75	6.93765	6.78778	57	69.5	24	40	36	33.5	63.5	46	32	23	41	33	6.86812	6.7132	6.88507	7.08177	6.98615	7.09161	6.78815	6.70385	6.85769	6.84509	6.70582	6.82607
ASCRP3006273	0.0320351	0.18763	1.15695	up	hsa_circRNA_000113	hsa_circ_0000292	circBase	chr11	-	44961348	44961546	intronic	ENST00000308212	TP53I11	CTCCTTTTTGTGGATGAGGAACTAAAGCCAGGGGGCGTAGGAGGGTAGGTTGGCCTCCTG	58.0833	51.3333	7.05771	6.84738	74	121	24	48	36	45.5	82	52	30	25	86	33	7.03394	6.96016	6.84142	7.14113	6.98615	7.38347	6.88507	6.72362	6.7539	6.93181	6.94197	6.84792
ASCRP3004204	0.0322546	0.188443	1.14373	up	hsa_circRNA_100108	hsa_circ_0011002	circBase	chr1	+	26786527	26786635	exonic	NM_024887	DHDDS	CAGATGAACCATAGCGTGCTTCAGACCTCTCACTCCTGCCTGGTGTTCCAACCCGTTCTG	120	114.083	7.62496	7.43121	135	318.5	51	80	75.5	60	167	153	66	52	167	79.5	7.46884	7.68433	7.54428	7.68333	7.60823	7.76074	7.3135	7.27885	7.30059	7.77051	7.36457	7.55926
ASCRP3008273	0.0323209	0.18864	1.07342	up	hsa_circRNA_100615	hsa_circ_0018659	circBase	chr10	+	72285678	72291210	exonic	NM_014431	PALD1	GAGCTGGCCATCCGGAAAGAGGTCTGGGGTCCTGAGGCTGCTGGCAGACTATGGGTACAA	47.9167	50.5	6.98056	6.87834	53	94	27	41	38	34.5	62	54	42	26	84	35	6.86812	6.83625	6.99718	7.08177	6.95996	7.14009	6.79674	6.74393	6.97369	6.95685	6.9186	6.88027
ASCRP3008068	0.032419	0.189058	1.3781	up	hsa_circRNA_104467	hsa_circ_0082131	circBase	chr7	+	127361340	127361454	exonic	NM_014390	SND1	GAGAACACCCAGGTGATGCAGGTTCTGAATGCTGATGCCATTGTTGTGAAGCTGAACTCA	151.917	145	8.0196	7.55691	333	162.5	77	170	96	73	365	182	88.5	44.5	137	53	8.37676	7.17468	8.14025	8.49438	7.94139	7.99009	8.04921	7.43145	7.5959	7.75771	7.26884	7.23837
ASCRP3004135	0.0324719	0.189113	1.47551	up	hsa_circRNA_104889	hsa_circ_0005456	circBase	chr9	+	118949432	118950495	exonic	NM_002581	PAPPA	CAGACTTGCTTTGACCCCGACTCTCCACACAGGGCTGTATGACAAATGTTCTTATATCTC	934.583	849	10.1723	9.61112	1156	1855	704	623	648	621.5	625	1955	714	438	906.5	455.5	9.87009	9.96903	10.4445	10.1448	10.1378	10.4677	8.72974	9.81904	9.93082	10.2408	9.22244	9.72388
ASCRP3000228	0.0324875	0.189113	1.46349	up	hsa_circRNA_406051		25070500	chr2	+	223781036	223789313	exonic	NM_004457	ACSL3	AAAGGACGTAATACTCCACTGTGCGACAGGTTATTCTTGGACAGTATAATTGGCTTTCCT	120.5	105.667	7.72296	7.17354	218	180.5	74	141	65	44.5	282	128	43.5	29.5	113	38	7.92691	7.23797	7.97388	8.26728	7.49508	7.43664	7.76935	7.17302	6.96375	7.06893	7.10247	6.96375
ASCRP3007569	0.0326246	0.189566	2.22192	up	hsa_circRNA_405509		25070500	chr16	+	89289564	89291210	exonic	NM_001201407	ZNF778	GAAGAGGAGTTGAGGGCAGGGCGGAGAGCAGTTCTCCAAGGACGCGGTGACCTTTGACGA	382	216.417	8.81603	7.66422	509	690	35	455	437	166	297	390.5	62	28	443	78	8.84069	8.52582	7.22471	9.74316	9.66998	8.89181	7.82011	8.05091	7.28995	6.98146	8.29161	7.5513
ASCRP3008495	0.0327128	0.189648	1.22367	up	hsa_circRNA_100635	hsa_circ_0008856	circBase	chr10	+	82266983	82269227	exonic	NM_030927	TSPAN14	GATATCGATCTGCAAAACCTCATCGACTCCCTTCAGAAAGCTGGTGTGCTGTCCGACCTC	172.5	142.833	7.85541	7.56419	217	514.5	50.5	93	83	77	223	214	89	47	206	78	7.91191	8.15749	7.49341	7.81353	7.74157	8.01458	7.57407	7.52038	7.55178	7.63475	7.5529	7.5513
ASCRP3006891	0.0327176	0.189648	2.17821	up	hsa_circRNA_100239	hsa_circ_0012673	circBase	chr1	-	55340765	55341720	exonic	NM_014762	DHCR24	CTTACGAGCTGGTCCTGGCTGATGGCAGCTTTGTGCGATGCACTCCGATTGTCCGTGTGG	568.417	346.667	9.36585	8.24272	776	1166	164	857	228	219.5	921	535.5	147.5	56	332	88	9.30792	9.17269	8.952	10.5931	8.90604	9.26336	9.37967	8.36945	8.11102	7.87519	8.02921	7.69175
ASCRP3010342	0.0328675	0.190057	1.45336	up	hsa_circRNA_082680	hsa_circ_0082680	circBase	chr7	-	139316347	139416814	exonic	NM_022740	HIPK2	GTTATATCCAGGAGCTTCGGAGTATGATCAGGTATGGCCTCACATGTGCAAGTTTTCTCC	182.417	124.917	7.84552	7.30613	214	587	58	116.5	69	50	327.5	127	62	29	157.5	46.5	7.90685	8.3347	7.70156	8.06989	7.5417	7.51841	7.94225	7.1602	7.24721	7.1094	7.31033	7.06739
ASCRP3009049	0.0330344	0.190544	1.06251	up	hsa_circRNA_059760	hsa_circ_0059760	circBase	chr20	+	30734587	30746317	exonic	NM_014742	TM9SF4	GCCATGTTCATCGAGCTCTTCTTCATCTTCAGTGTATCCTGAGCATGATTATCATTCGGA	49	48.25	6.96298	6.8755	56	110	27	43	34	24	75	61	38	24.5	58	33	6.88884	6.92963	6.99718	7.1608	6.98615	6.81529	6.83027	6.81689	6.92472	7.02823	6.80497	6.84792
ASCRP3007414	0.0330509	0.190544	1.44354	up	hsa_circRNA_403530		25242744	chr6	-	1930336	1961200	exonic	NM_001500	GMDS	GAAATCTGGATGCCAAACGAGATTGGGGCCATGCCAAGGACTATGTGGAGATTTCCTTTG	87.4167	72.6667	7.46664	6.93703	124	143	39.5	83	65	70	177	102	34	24	62	37	7.38373	7.06026	7.26458	7.7126	7.49508	7.8836	7.37342	7.03053	6.81978	6.78597	6.7752	6.8373
ASCRP3006669	0.0330935	0.190675	1.07106	up	hsa_circRNA_062456	hsa_circ_0062456	circBase	chr22	-	22326248	22328860	exonic	NM_003935	TOP3B	CTGGACTGCGACAAGGAGGGGGAGAACATCTGCTTTGAGGGAGCCTGTCCTCACACAAAG	47.8333	47.5	6.95046	6.85142	59	85	28	48	35	32	72.5	57	37	27	57	34.5	6.89484	6.7752	6.92228	7.17817	6.88884	7.04342	6.84792	6.76482	6.90677	7.00386	6.72614	6.85898
ASCRP3013406	0.0331651	0.190845	1.2542	up	hsa_circRNA_101717	hsa_circ_0000676	circBase	chr16	+	16101672	16110478	exonic	NM_004996	ABCC1	TTTCTCAGATCGCTCACCCCTGTTCTCGGAAACCATCCACGACCCTGACTGGAATGTCAC	478.25	462.75	9.21986	8.89309	766.5	1070	236	306	268	223	539.5	875	333	190	579	260	9.30341	9.05647	9.37778	9.24204	9.05906	9.28042	8.54487	8.89472	9.04619	9.29581	8.59945	8.97752
ASCRP3009629	0.0331827	0.190845	1.04802	up	hsa_circRNA_406337		25070500	chr3	+	122842182	122843190	sense overlapping	NM_006810	PDIA5	GGCTGAAGAAGGATAGTGGACATGTGGACCCCTGGAGCCAGAATATGTTCAGAATTCTGA	33.5833	31.5	6.69684	6.62917	40.5	64.5	19	27	26	24.5	43	39	25	21	37	24	6.74121	6.69668	6.61612	6.74505	6.67359	6.70837	6.68347	6.65993	6.63892	6.60762	6.56625	6.61882
ASCRP3004342	0.0332621	0.191073	1.21146	up	hsa_circRNA_087557	hsa_circ_0087557	circBase	chr9	+	96305503	96312973	exonic	NM_014612	FAM120A	CAGGAGCTCAAGTTTCACCAGTGATCATTAAAGAATGGGCAGCTTACAAAGGAAAGTCTC	63	52.1667	7.13248	6.85574	67	126.5	35	68.5	44	37	76	72	41	26	63	35	6.98967	6.98615	6.99718	7.48976	7.15037	7.18178	6.86356	6.88434	6.89909	6.78597	6.84247	6.85898
ASCRP3006479	0.0334102	0.191568	1.04865	up	hsa_circRNA_102434	hsa_circ_0049138	circBase	chr19	+	9435370	9435456	exonic	NM_032497	ZNF559	CTGACAATTCTGTCGTGTCCCGGAACAGCATCTCTGCCTTCCTGTTCACGGTGACCTTCG	43.75	42.9167	6.86362	6.79509	47	94	26	35	32	28.5	52	49	31.5	25	69	31	6.78114	6.84509	6.7999	6.98075	6.85994	6.9149	6.70525	6.73284	6.79163	6.84509	6.86966	6.82607
ASCRP3010013	0.033428	0.191568	1.12731	up	hsa_circRNA_100909	hsa_circ_0006629	circBase	chr11	-	85685750	85695016	exonic	NM_007166	PICALM	GTCATGAGACCTCCAAACCCCTTTGGCCCTGTATCAGGAGCACAGGATTCACTCCTTCTC	94	101.167	7.43931	7.26644	136	211	48	70	60	39	201	153	63	35	103	52	7.49341	7.3327	7.53496	7.56479	7.44933	7.26069	7.46463	7.28268	7.30059	7.29963	7.05959	7.1915
ASCRP3010265	0.033547	0.191677	1.75376	up	hsa_circRNA_100935	hsa_circ_0023990	circBase	chr11	-	89165951	89185063	exonic	NM_016931	NOX4	GTGGTGGTGCTATTCCTCATGATCACAGCCTCTACATATGCAATAAGCTAGGATTGTGTC	164	106.333	8.16356	7.35311	159.5	139	75	317	203	90.5	165	134	59	43	171	66	7.61852	7.04544	8.01377	9.30341	8.77578	8.22446	7.30321	7.19597	7.22491	7.55815	7.42678	7.40965
ASCRP3007878	0.0337206	0.192307	1.40611	up	hsa_circRNA_102599	hsa_circ_0052166	circBase	chr19	+	55420603	55421425	exonic	NM_004829	NCR1	GACATTGAGAACACCAGCCTTGCACCTGAAGACCCCACCTTTCCTGAAATGTATGACACA	337.083	233	8.72485	8.23314	248	1022	154	264	178.5	156	213	348.5	233	163.5	297	143	8.05068	8.99683	8.87377	8.99884	8.58567	8.84332	7.51907	7.94432	8.61719	9.17269	7.91166	8.23393
ASCRP3011970	0.0337795	0.192393	1.07398	up	hsa_circRNA_092510	hsa_circ_0001196	circBase	chr21	-	44270150	44296877	exonic	NM_033661	WDR4	TGATCGTGGCGTGATGATGACAGCCTCTTCATCTATGACTGCAGTGCTGCAGAAAAGAAG	38.5833	37.9167	6.87309	6.77012	44.5	63	27	35	32	30	59.5	39	30	24	41	34	6.78574	6.65138	6.90433	7.00111	6.88884	7.00714	6.76048	6.66255	6.74369	6.90157	6.66255	6.88985
ASCRP3003711	0.0338001	0.192393	1.0954	up	hsa_circRNA_000942	hsa_circ_0001303	circBase	chr3	+	49849197	49849279	antisense	NM_003335	UBA7	CAATAAATGACAGAGGCTGGGGTGTTGGGAGATCAGACTTGGATTTGTGAATGGTCATTG	30.3333	25.5833	6.78336	6.65191	28	41	23	36	28	26	29	28	22.5	21	29	24	6.60762	6.53451	6.82001	7.02116	6.85994	6.85691	6.58369	6.56498	6.62787	6.78597	6.63176	6.71716
ASCRP3008213	0.0338126	0.192393	1.17976	up	hsa_circRNA_000561	hsa_circ_0000561	circBase	chr14	+	93118615	93118705	sense overlapping	NM_024832	RIN3	GAGCAAGGCCAGGACACAGAGGGGGACCAGCTCAGCCTGCCTCCCCAAGGGACCTCAGAC	155.917	150.083	8.0021	7.76361	161	364	84	129	101.5	96	161	184	125.5	77	238	115	7.62434	7.82118	8.17194	8.16407	7.95923	8.27183	7.29034	7.42189	7.90641	8.32606	7.665	7.97196
ASCRP3001870	0.0340807	0.19348	1.06483	up	hsa_circRNA_407284		25070500	chrX	+	47028897	47030400	intronic	ENST00000329236	RBM10	AGAGCCAGCGGCCAGCTCCTAGGCCTGCCCAGACTGACTGCCCGTCTGGTGTGAGGAGGG	42.0833	39.5833	6.88849	6.79786	43	84.5	27	36	33	29	43	49.5	33	25	55	32	6.74121	6.78574	6.88507	6.95889	6.93497	7.02506	6.65049	6.72362	6.81978	6.98146	6.78574	6.82607
ASCRP3010005	0.0341245	0.19348	1.2466	up	hsa_circRNA_024379	hsa_circ_0024379	circBase	chr11	+	117054494	117054855	exonic	NM_001040455	SIDT2	GTCAGTGCTGGTGTCTCAAGCAGTCACGTCGCAAAGACTTCCCCAGCAACAGCTTTTATG	126.667	98.5833	7.51608	7.19807	173	395	49	49	48	46	199	128.5	57.5	30.5	138	38	7.72327	7.89386	7.54428	7.21634	7.24937	7.46935	7.46463	7.1662	7.1917	7.1094	7.27385	6.98265
ASCRP3005989	0.0342811	0.193838	1.13434	up	hsa_circRNA_011381	hsa_circ_0011381	circBase	chr1	+	32689634	32696620	exonic	NM_003757	EIF3I	CTATCAACAGTGTTGCCTTCCATCCTGATGGCAAGAGATCGTCAATGTATGGTACTCTGT	46.5	38.0833	6.88382	6.70196	56	97	26	42	30	28	49	58	26.5	21	48	26	6.84814	6.84142	6.82001	7.09966	6.83678	6.85691	6.70813	6.7539	6.73284	6.60762	6.69213	6.71716
ASCRP3007590	0.0342887	0.193838	1.14445	up	hsa_circRNA_009127	hsa_circ_0009127	circBase	chr9	+	36594624	36607670	exonic	NM_014791	MELK	GAAGATTATGTACTGCCCTGGAGGAGAGCTGTTTGACTATATAATTTCCCAGGATCGCCT	50.5833	48.0833	6.9306	6.73594	108.5	72	20	38	33	32	140	33	23	21	48.5	23	7.29791	6.70755	6.66196	7.0414	6.84971	7.02506	7.19801	6.61673	6.66077	6.66137	6.65993	6.61882
ASCRP3010136	0.0343957	0.194058	1.17241	up	hsa_circRNA_101018	hsa_circ_0025513	circBase	chr12	+	14609494	14610229	exonic	NM_018179	ATF7IP	GTGAATACAGCATCCACCCAACCCACCAGTATCACCAGGAAAAACTGTAAATGATGTCAA	179.333	159.083	7.9105	7.68102	205.5	549	66.5	97	91	67	208	262	99.5	52	247	86	7.85175	8.2388	7.8771	7.82595	7.83162	7.83778	7.50152	7.6916	7.6678	7.82118	7.74729	7.65672
ASCRP3011018	0.0344085	0.194058	1.14369	up	hsa_circRNA_402126		25242744	chr19	+	48949641	48950100	exonic	NM_031485	GRWD1	TATGGTGGCATCAACCGAGTTCGGGCGCCCCCTGTCTCAGCTTTGACATAGTCCGGGATC	157.417	158.833	7.97364	7.77994	213	353	84	125.5	95	74	198	243	129	70	218	95	7.8994	7.78796	8.15342	8.14142	7.88601	7.97364	7.46884	7.63416	7.96477	8.21351	7.6096	7.78878
ASCRP3007502	0.0346531	0.194533	1.14652	up	hsa_circRNA_102483	hsa_circ_0049998	circBase	chr19	+	17626981	17628659	exonic	NM_012088	PGLS	GAACTGTCATCTTTGTGGCAACTGGAGAAGGCAAGGCAGCTGTTCTGAAGACGCATCTTC	44.75	38.75	6.92923	6.73197	59.5	70	27	46	33	33	51	58	28	24	42.5	29	6.89484	6.70467	6.90433	7.121	6.87472	7.07583	6.725	6.7914	6.72249	6.72386	6.68897	6.74008
ASCRP3005387	0.0347153	0.194533	1.1653	up	hsa_circRNA_102417	hsa_circ_0048607	circBase	chr19	+	4408899	4409756	exonic	NM_005483	CHAF1A	CCTCCGCAGACCCGTCTGCCGTTTAAGCGCCTGAATCTTGTCCCAAAGGGGAAAGCCGAT	163.5	166.833	7.94599	7.72529	244	399	64	90	99	85	227	263	105	53	257	96	8.03403	7.89989	7.85058	7.77858	7.95204	8.16082	7.57141	7.68987	7.7227	7.83595	7.76694	7.76488
ASCRP3001088	0.0347635	0.194533	2.29222	up	hsa_circRNA_405165		25070500	chr13	-	95768175	95822882	exonic	NM_005845	ABCC4	ACACTTGGATGATTTGCTGCCGCTGACGTTTTTAGATTTCATCCAGGTGTATTTGTCAAA	405.833	266.5	9.15442	7.95767	734	385	363.5	353	440	159.5	857.5	314.5	89	56	198	84	9.25572	7.86801	9.85388	9.41425	9.68435	8.85029	9.2891	7.84739	7.52184	7.87519	7.54267	7.66985
ASCRP3009955	0.0347748	0.194533	1.07324	up	hsa_circRNA_404436		25070500	chr1	+	10417222	10417519	intronic	ENST00000263934	KIF1B	GTATTTCTTACAACCACCTCTCAAGAATTGCCAGTCTACCACAACTGACCAGAAGTTGGT	37.75	29.9167	6.75192	6.64996	33	85	27	28	28	25.5	30.5	36	25	21	41	26	6.62152	6.75446	6.82001	6.73284	6.78706	6.79566	6.55745	6.63698	6.62787	6.78597	6.64664	6.64484
ASCRP3008724	0.0347764	0.194533	1.07262	up	hsa_circRNA_103759	hsa_circ_0071224	circBase	chr4	-	151771875	151789457	exonic	NM_006726	LRBA	GATGTGGAGAAGAGATACTAAAAGTAATTGCGACCCTACTTCGAAATTCTCCCCAGTGCC	54.6667	55	6.99461	6.89348	63.5	120	27.5	43	39	35	86	63	33	28	84.5	35.5	6.9186	6.95685	6.86304	7.08177	7.00734	7.14009	6.9154	6.80205	6.7627	7.04837	6.93255	6.89981
ASCRP3007967	0.0348406	0.194665	1.35729	up	hsa_circRNA_401183		25242744	chr13	+	98996015	99030172	exonic	NM_005766	FARP1	GACGTGTAATGACACCAGCGCAGCTCTCTTGATTTCACACATTGTGCAATCAAAGAGCTC	123.75	115.25	7.72378	7.28306	169	260.5	55.5	131	70	56.5	274	161	60	31	122	43.5	7.66604	7.49574	7.71346	8.19146	7.58411	7.6919	7.74576	7.2924	7.27885	7.17736	7.17344	7.03053
ASCRP3012371	0.0349307	0.194829	1.0374	up	hsa_circRNA_092453	hsa_circ_0000855	circBase	chr18	+	72167171	72168707	exonic	uc021ulm.2	CNDP2	TGGATATCGGAAAACAAAAGAACCTTCGAGATCTGCGGTCTGGGGTCTGGTTGAAAGATG	34.9167	31.5	6.73428	6.68131	39.5	67	21	31	27	24	47	38	22	22	34	26	6.6823	6.65815	6.70813	6.89311	6.73228	6.73171	6.67158	6.64278	6.66077	6.78597	6.62152	6.70525
ASCRP3008943	0.0350165	0.195193	1.04391	up	hsa_circRNA_406729		25070500	chr6	-	532468	534580	sense overlapping	NM_018303	EXOC2	GCAGGATATTTTGATTGGAAGGACTGCCTGCCTCCAACAGATTTTAATCCAGTGATTTCA	44.9167	43.5833	6.89873	6.83673	52	92	26	39	31.5	29	59.5	57	35	24.5	50.5	35	6.80497	6.81978	6.90433	7.08177	6.84971	6.93181	6.7539	6.77222	6.89909	6.93181	6.7539	6.90948
ASCRP3005472	0.0352302	0.195896	1.25586	up	hsa_circRNA_401312		25242744	chr14	+	100728640	100728803	exonic	NM_003403	YY1	CCTGGCATTGACCTCTCAGATCCCAAACAACTGGCAGAATTTGCTAGATGAAAAAAAAGA	85.5	80.5	7.41218	7.08351	102	167.5	44	105.5	51	43	152	125	45	34	88	39	7.26671	7.17159	7.40853	7.93711	7.26728	7.42189	7.24702	7.14976	6.98943	7.1986	6.98709	6.92914
ASCRP3011704	0.0352886	0.196027	1.17887	up	hsa_circRNA_105052	hsa_circ_0092232	circBase	chrY	+	14821320	14821476	exonic	NM_004654	USP9Y	TCTTGATGGCCAGTCTCAGCATCTCTTCCAACAGAACCAGGATAACTACATAAAGAGACA	191.083	228.083	8.16182	7.92442	249	445	98	115	157.5	82	371.5	360	109	52	378	98	8.05419	8.01917	8.3213	8.02044	8.46765	8.08819	8.06322	7.98494	7.78145	7.79216	8.13597	7.78878
ASCRP3004316	0.0354521	0.196482	1.14412	up	hsa_circRNA_092568	hsa_circ_0001689	circBase	chr7	-	26232870	26232993	exonic	NM_002137	HNRNPA2B1	CAGGAACATGGGGGGACCATATGGTGGAGGAAATTATGGAAGTGGAAATTACAATGATTT	60.3333	56.1667	7.18181	6.98758	86.5	88	39	67	39.5	42	82	74	44	34	64	39	7.1066	6.77002	7.33657	7.5145	7.04049	7.32267	6.87574	6.88434	7.05129	7.3375	6.83	6.94658
ASCRP3003775	0.0354524	0.196482	1.10215	up	hsa_circRNA_102952	hsa_circ_0058806	circBase	chr2	+	236706402	236715975	exonic	NM_014914	AGAP1	CAATTAAACAGTTGCCCAGAAGATTGTTGCCACAAGGAAGAAGCAGCAGCTGTCCATAGG	52.1667	46.25	6.91754	6.77721	55	145	26	28	29	30	71	56	30	22	70.5	28	6.86812	7.07977	6.88507	6.82267	6.85994	6.98967	6.81476	6.76482	6.7627	6.66137	6.88608	6.77355
ASCRP3011983	0.0354978	0.196621	1.21954	up	hsa_circRNA_102406	hsa_circ_0006436	circBase	chr19	-	2137725	2138713	exonic	NM_003938	AP3D1	TGATGAGTGCCTCCAAGTTCACCTTCAAGGCAAAATACATATCTCAGTGCATTGATGAGA	143.333	129.833	7.68814	7.4018	180	421.5	41	95	70	52.5	243	178	64	32.5	200	61.5	7.73076	7.96092	7.44864	7.81353	7.59063	7.58434	7.62948	7.39677	7.31782	7.1986	7.54267	7.32547
ASCRP3006108	0.0355605	0.196685	1.58526	up	hsa_circRNA_001470	hsa_circ_0001470	circBase	chr5	-	32135677	32143986	exonic	NM_022130	GOLPH3	CTCAGCCTCCAGAAACGGTCCAGAACTGGATTGAATTACTTAGTGGGTTACACATCATTT	221.25	185.333	8.31746	7.65274	318	439	83	280.5	125	82	401	275	73	37	256	70	8.32224	8.0011	8.15342	9.13829	8.20848	8.08121	8.14025	7.72186	7.41456	7.38683	7.77325	7.47967
ASCRP3012808	0.0355915	0.196685	1.30186	up	hsa_circRNA_402113		25242744	chr19	-	46324641	46327133	exonic	NM_004819	SYMPK	TTACACAACATTGACTCCGTGAAGTGCGACATGAAATCCATCATCAAAGATCCGAGGAAT	215.25	207.333	8.21281	7.83223	275.5	538	68	206	110	94	418.5	300	107	59	291	68.5	8.17867	8.22118	7.86673	8.70186	8.06625	8.24218	8.18774	7.81347	7.70931	7.94511	7.86994	7.46783
ASCRP3004429	0.0357356	0.197159	1.10638	up	hsa_circRNA_008264	hsa_circ_0008264	circBase	chr1	+	201786215	201786413	exonic	NM_020443	NAV1	CAGTCAAAGACAGCACCCCAAGTTCTCTGGACTCAGATCCTCTGGTCCATGGACAGAAAG	77.4167	76.9167	7.275	7.12915	92.5	183	41	46	60	42	89	113	60	34.5	111	54	7.1915	7.24917	7.33657	7.17817	7.36059	7.33399	6.93715	7.10638	7.24721	7.23563	7.06605	7.18249
ASCRP3007585	0.0357764	0.197253	1.06988	up	hsa_circRNA_104989	hsa_circ_0090142	circBase	chrX	+	24717541	24722586	exonic	NM_016937	POLA1	GAAGATGATGCCCTTGATGCTGATGAGAAAGCTCTGTCAGATTCAGGGAGTTTTGTATCT	31.0833	28.9167	6.73928	6.64183	34	50	24	32	24.5	22	42	33	23	21.5	32	22	6.65049	6.60092	6.84142	6.89311	6.71802	6.73171	6.64193	6.59782	6.66077	6.69213	6.63952	6.61882
ASCRP3010024	0.0360625	0.198005	1.08113	up	hsa_circRNA_038516	hsa_circ_0038516	circBase	chr16	+	22324940	22326529	exonic	NM_018119	POLR3E	GTCCACCTGCATTACTATGGCCTGAGGGTGAGCTCCACCTGACACCTTTACATGGCATCC	68.9167	67.9167	7.10283	6.99029	89.5	179	32	45	35	33	120.5	92.5	42	27	90.5	35	7.121	7.22174	7.16602	7.14113	6.95996	7.00714	7.08307	6.98615	6.97369	7.00386	6.98547	6.90948
ASCRP3009374	0.0360731	0.198005	1.18273	up	hsa_circRNA_001547	hsa_circ_0001874	circBase	chr9	-	95500310	95500614	intronic	ENST00000356884	BICD2	GGAAGTGGGCAGGGCAGTGGGTGGGAGGGTGCAGGCACTGGCCTGGGGCTGCTCTTCAAG	71.8333	66.75	7.31403	7.07192	86	108	32	87	63	55	79	79	51	33	103	55.5	7.12886	6.90505	7.03257	7.72455	7.46581	7.62737	6.88884	6.89383	7.06784	7.29963	7.06605	7.21532
ASCRP3005030	0.0361293	0.198107	1.16179	up	hsa_circRNA_049886	hsa_circ_0049886	circBase	chr19	-	16504761	16506278	exonic	NM_021235	EPS15L1	CCAGAATGACCCCTTTGCAGAACAGCAGACAACTTCAACAGGATGATCCTTTCAAAAATA	84.75	80.0833	7.35376	7.13741	84.5	212	40	70	52	50	143	115	64	32	79.5	47	7.1066	7.32826	7.38435	7.53558	7.24937	7.51841	7.17754	7.08307	7.32584	7.21674	6.92963	7.09161
ASCRP3011320	0.0361377	0.198107	1.19346	up	hsa_circRNA_405647		25070500	chr18	-	346294	357522	exonic	NM_130386	COLEC12	TCCAAGCATGGTCAGCTCATCAAGAATTTTACAATACTACAAGGTATTCAGGAAGGAACA	64.8333	61.1667	7.09138	6.83623	88	154	28	36	51	32	152	87	27.5	23	57	20.5	7.13881	7.1113	6.99718	6.95889	7.29868	7.04342	7.24093	6.95947	6.7132	6.72386	6.8124	6.56752
ASCRP3005272	0.0362206	0.198335	1.18948	up	hsa_circRNA_082317	hsa_circ_0082317	circBase	chr7	-	129519407	129520811	exonic	NM_003344	UBE2H	CCCTTTCAAATCTCCATCTATAGCATCGAGAGTAAACATGAGGTTACGATCCTGGGAGGA	121.083	128.5	7.71601	7.46568	210	222.5	56	97.5	73.5	67	207.5	209	85	41	163.5	65	7.87761	7.3689	7.72327	7.87148	7.59063	7.86416	7.49937	7.5076	7.53286	7.52703	7.3432	7.38399
ASCRP3004173	0.0362706	0.198496	1.34896	up	hsa_circRNA_104469	hsa_circ_0082140	circBase	chr7	+	127447537	127528065	exonic	NM_014390	SND1	CAGAGGCCAGGATAAGAACAAGAAACTGCGTCCCCTGTATGACATTCCTTACATGTTTGA	297	284.083	8.49515	8.0633	597	671.5	95.5	207	131	80	791	330.5	127.5	46.5	323	86	9.03077	8.50281	8.35513	8.73643	8.27658	8.06917	9.13106	7.8912	7.95313	7.71196	7.99593	7.69652
ASCRP3005609	0.0363452	0.198683	1.42319	up	hsa_circRNA_102413	hsa_circ_0003745	circBase	chr19	-	3656402	3661999	exonic	NM_012398	PIP5K1C	CGAGTTCCTGCAGAAGCTGCTCCCTGGCTACTACATGACCACCTCCTCCACCCTGAAGGG	791.667	636	9.88182	9.37269	685	2099	383.5	659.5	467	456	615	891	719	341	813	437	9.16392	10.1716	9.90499	10.2149	9.75315	10.0824	8.69092	8.91383	9.93907	9.98879	9.0816	9.6219
ASCRP3010666	0.0363619	0.198683	1.48581	up	hsa_circRNA_002124	hsa_circ_0002124	circBase	chr15	+	41667909	41669502	exonic	NM_016359	NUSAP1	TACAAACAACCCCATCTCCAGACAAATTATTACCCCATTCAAGTTGACAACTGAGGCAAC	3886.75	3473.5	11.9811	11.4098	6443	7866	1694	2949.5	2319	2049	2354	9779	2083	1019.5	4783	822.5	12.0768	12.5984	11.5606	12.1571	11.7244	11.769	11.4429	12.0768	11.2251	11.1379	11.947	10.6292
ASCRP3011481	0.0363887	0.198683	1.11062	up	hsa_circRNA_101705	hsa_circ_0037866	circBase	chr16	-	11778020	11830089	exonic	NM_015914	TXNDC11	TCGATCGTCTTCCTACTGTCTTGTTTTTTCCCTGCAACAGTCGAGCAAAAGATGTGATAA	48.6667	46	6.98817	6.83679	59	81	27	54	40	31	61	66.5	32	27.5	58	31	6.9143	6.77245	6.92228	7.30228	7.05083	6.96684	6.7914	6.84404	6.79163	7.02823	6.76048	6.80497
ASCRP3007791	0.0364083	0.198683	1.16694	up	hsa_circRNA_100754	hsa_circ_0021087	circBase	chr11	-	8248521	8252051	exonic	NM_002315	LMO1	GACAACGTGTATCACCTCGACTGCTTCGCCTGCCAGCTCTGCAACCAGAGGCGTGCCGAT	94.25	84.3333	7.26699	7.04427	260	158	36	42.5	36	33	230	74	39	26	103	34	8.08609	7.12612	7.25075	7.09161	6.97157	7.07583	7.59776	6.87069	6.9328	6.95685	7.05959	6.84792
ASCRP3009845	0.0364626	0.198866	1.10183	up	hsa_circRNA_060915	hsa_circ_0060915	circBase	chr20	-	52183609	52199707	exonic	uc002xwq.4	ZNF217	GTAAATATAGATTTGGTGTTTTGCAAGGTTTGGAAATCCCTTGTCTCCAGGTTGCTGGGA	53.0833	49.75	7.06639	6.92648	60	100	37	43	43	35.5	48.5	62	51	33	65	39	6.89484	6.86713	7.16602	7.121	7.17962	7.16973	6.69329	6.80205	7.06784	7.15623	6.87574	6.96375
ASCRP3011934	0.0365507	0.198996	1.20571	up	hsa_circRNA_092418	hsa_circ_0000598	circBase	chr15	+	45009906	45009989	intronic	ENST00000561424	B2M	TGAGTGCTGTCTCCATGTTTGATGTATCTGAGCAGGGTTATAATAATGTTAACATGGACA	72.9167	72.9167	7.40592	7.13604	105	94	47	70.5	73	48	88	94	49	37.5	117	52	7.25934	6.84509	7.56589	7.57141	7.65115	7.54267	6.92154	6.98146	7.09595	7.42485	7.16931	7.22312
ASCRP3002063	0.0365693	0.198996	1.13223	up	hsa_circRNA_101147	hsa_circ_0028255	circBase	chr12	-	111923074	111948386	exonic	NM_002973	ATXN2	AGCCAAGACATATAGAGCAGTTCCAAGATTATCCCCTAAAACTCATAGACCCAGGTCTCC	93.5	96.3333	7.44626	7.26709	124.5	225	38.5	52.5	74	46.5	148.5	147.5	53	34	146	49	7.40332	7.40332	7.37379	7.32639	7.66559	7.50514	7.23563	7.2773	7.18353	7.40632	7.30826	7.1915
ASCRP3004596	0.0367015	0.199053	1.21524	up	hsa_circRNA_092454	hsa_circ_0000863	circBase	chr19	-	694845	694932	sense overlapping	NM_214710	PRSS57	CATCACTGCGGAGGCTTCCTGCTGCGAGCCCGCTGGGTGACCCCCCACTCCAGGCCCTAC	163	138.167	7.98129	7.70005	167	431	78	132	92	78	130	211.5	143	71.5	185	88	7.65421	7.98162	8.10841	8.2044	7.86994	8.06917	7.12569	7.52703	8.09811	8.26021	7.47708	7.71217
ASCRP3001846	0.0367151	0.199053	1.08493	up	hsa_circRNA_047040	hsa_circ_0047040	circBase	chr18	+	13387339	13438383	exonic	NM_181481	LDLRAD4	AGAGAACTGTCTCCTGGTGACCGAGCACCCGCCTCCGGGCATCTTCAACTTTTCAGAGGC	101	119.75	7.62137	7.50377	123	208	54	97	70	54	185	148	89	42	169	85.5	7.433	7.34007	7.76474	7.90666	7.60007	7.68369	7.41438	7.26923	7.57815	7.66087	7.41509	7.68492
ASCRP3010843	0.0367344	0.199053	1.21695	up	hsa_circRNA_001772	hsa_circ_0001390	circBase	chr4	-	2258718	2258811	intronic	ENST00000337190	MXD4	TAGAGGCCACAGAGGTGGGGGCAGGGACAGAACGCAGTGTTCTCTGAGGAACTGCACTTC	60.9167	56.9167	7.24614	6.96288	84	74	40.5	69	48	50	86	72	42.5	34	68	39	7.11651	6.73952	7.3238	7.5145	7.22868	7.55386	6.90998	6.88434	6.9328	7.21674	6.86966	6.96375
ASCRP3000735	0.0367482	0.199053	1.09202	up	hsa_circRNA_405713		25070500	chr19	+	2189730	2194576	exonic	NM_032482	DOT1L	AAGTGGATGAAATGGTATGGAAAAAAGCATGCAGAATACACACTTCGAGAGCATGCAGAG	44.4167	42.4167	6.85967	6.73267	50	96.5	23.5	36	31.5	29	66	51	28.5	21	58	30	6.79163	6.84142	6.82001	6.95889	6.84971	6.89636	6.80044	6.71997	6.7132	6.63297	6.76731	6.76214
ASCRP3000264	0.0367638	0.199053	1.07482	up	hsa_circRNA_000521	hsa_circ_0000521	circBase	chr14	+	20924072	20925019	exonic	NM_001641	APEX1	AAAGTTTCTTACGGCATAGAGCCAGAGGCCAAGAAGAGTAAGACGGCCGCAAAGAAAAAT	35	26.4167	6.71404	6.60995	29	92	23	23	23	20	31	34	22	20	32	19.5	6.62934	6.82501	6.7999	6.74505	6.64484	6.64012	6.58369	6.61673	6.57373	6.72386	6.60551	6.55617
ASCRP3009130	0.0368079	0.199053	1.54411	up	hsa_circRNA_100623	hsa_circ_0018824	circBase	chr10	-	75302560	75302889	exonic	NM_152586	USP54	GCCTTTCATCCAGATGGTACATTATATCTCCACCACTTCCCTTTGGAAAACCTCCTGATG	246.25	214.5	8.51838	7.89161	315	478	113.5	291	135	145	507	279	123.5	47.5	230	100	8.30111	8.07553	8.50765	9.19074	8.31008	8.72517	8.4524	7.74729	7.90641	7.72744	7.69969	7.8164
ASCRP3006848	0.0368851	0.199134	1.24584	up	hsa_circRNA_102448	hsa_circ_0002579	circBase	chr19	+	11223953	11224438	exonic	NM_000527	LDLR	CTGTTCATGGGCTCCATCGCCTACCTCTTCTTCACCAACCGGCACGAGGTCAGGAAGATG	204.833	180.417	8.27178	7.95467	200	497	124	165	120	123	212	207	172	101.5	266	124	7.83936	8.12436	8.55973	8.40947	8.16544	8.53234	7.53359	7.50152	8.24358	8.59762	7.80011	8.05159
ASCRP3005024	0.0369491	0.199367	1.30953	up	hsa_circRNA_102404	hsa_circ_0048259	circBase	chr19	-	1510148	1510916	exonic	uc010dsl.2	ADAMTSL5	CCAGAAGACCTACCAGTGGGTGCCCTTCCATGGGGGCCCCACCTCTTCCAGAACCTCCTG	143.167	112	7.9989	7.60985	106.5	289.5	101	150	107	105	92	135	146	86.5	113.5	99	7.2723	7.60177	8.37001	8.33517	8.06198	8.35218	6.95449	7.20649	8.08874	8.44384	7.13734	7.82819
ASCRP3012168	0.0370207	0.199641	1.05221	up	hsa_circRNA_406069		25070500	chr2	+	242099746	242102816	exonic	NM_002712	PPP1R7	TGCGCTCACCAACCTGACAGTCCTCAGTATGCAGGATTCTAGATATTTCTTTTAATCTGC	43.1667	44	6.88516	6.81174	59	85	26.5	29.5	33	26	74	57	30	23	52	28	6.90998	6.80842	6.94149	6.8592	6.93497	6.85691	6.84195	6.78574	6.81978	6.87421	6.7752	6.77355
ASCRP3000647	0.0370632	0.199677	1.13803	up	hsa_circRNA_104396	hsa_circ_0002690	circBase	chr7	+	73510951	73511519	exonic	NM_002314	LIMK1	AAGCTGTACTGGTGTTGTGACTGCAGTGCCTCCCTGTCGCACCAGTACTATGAGAAGGAT	77.6667	78.6667	7.31427	7.12773	108.5	142	42	74	52	47.5	99	114	59	33	116	51	7.30228	7.06026	7.19597	7.55098	7.30676	7.46935	7.01314	7.09966	7.17179	7.1986	7.12569	7.15749
ASCRP3009693	0.0372973	0.200381	1.57164	up	hsa_circRNA_103124	hsa_circ_0001187	circBase	chr21	+	37619814	37620866	exonic	NM_005128	DOPEY2	GGGATCCTCTTCCGTTTACTTTAAAACCACCAAACACAACCTCCAAGAGGGAAAACATTT	921.167	833.75	10.1165	9.46424	1220	1857	501	839	742.5	367.5	1584	1174	383	172	1429	260.5	9.94485	9.96405	10.1147	10.5293	10.333	9.81316	10.3007	9.2306	9.20091	9.20423	9.86617	8.98284
ASCRP3000229	0.037321	0.200381	1.38306	up	hsa_circRNA_102923	hsa_circ_0058451	circBase	chr2	+	223782763	223789313	exonic	NM_004457	ACSL3	AAAGGACGTAATACTCCACTGTGCGACAGTTGTTACATTATATGCCACTCTAGGAGGTCC	111	98.0833	7.64979	7.18192	183	181	83	118	61	40	248.5	115	50	31	106	38	7.77271	7.22807	8.17194	8.06333	7.43559	7.22709	7.65908	7.11456	7.09595	7.1986	7.05959	6.96375
ASCRP3012290	0.0373492	0.200381	1.15299	up	hsa_circRNA_102457	hsa_circ_0049586	circBase	chr19	-	12825860	12825983	exonic	NM_013433	TNPO2	TGGAAGTGCGGATTGACAGGCTCATCCCCCACATGCACAGCATCATCCAGCACCTATTTG	177.917	176.25	8.00124	7.79586	223.5	498	72	104	102	68	294	237.5	119	55.5	265	86.5	7.94469	8.13051	8.01377	7.95064	8.04625	7.9216	7.81061	7.61144	7.87442	7.96993	7.80519	7.70357
ASCRP3010329	0.0373775	0.200381	1.30542	up	hsa_circRNA_100822	hsa_circ_0022168	circBase	chr11	+	57460082	57463515	exonic	NM_015457	ZDHHC5	GTTACACAGGGTTGCGAACACACCTCGGCTTGGCTACTAATGAGGGTTACGGGTAAATTC	174.417	152.167	7.92508	7.54057	196	505	53	127.5	89	76	312	181	78	40	238	64	7.82687	8.13372	7.63566	8.14855	7.80306	8.00262	7.88684	7.40878	7.45086	7.49871	7.65983	7.33841
ASCRP3001753	0.0375639	0.200381	1.03121	up	hsa_circRNA_104125	hsa_circ_0076794	circBase	chr6	-	53138017	53156761	exonic	NM_021814	ELOVL5	AGAAGTACATCACTCAGGGGCAGCTGATACTAGAGTAAAAGGATGGTTTCTTCTGGACAA	34.1667	31.6667	6.71497	6.67064	41	78	21	23.5	22.5	19	49.5	40	25.5	18	38	19	6.71435	6.76482	6.7999	6.73284	6.70357	6.57437	6.70525	6.66255	6.74369	6.66137	6.68347	6.56752
ASCRP3004591	0.0376347	0.200381	1.45925	up	hsa_circRNA_402670		25242744	chr21	-	44492094	44493451	exonic	NM_000071	CBS	CATCACCACACTGCCCCGATCCCATGACAGATTCTGTTGTCACGTCTCCTTACAGAGTTT	814.167	779.167	9.75618	9.21095	1199	2289	256.5	300	425	415.5	679	2464	327	202	747	256	9.91784	10.2923	9.51152	9.21869	9.63266	9.96405	8.8455	10.0847	9.03523	9.37778	8.97982	8.94264
ASCRP3005892	0.037786	0.200724	1.10098	up	hsa_circRNA_103165	hsa_circ_0062390	circBase	chr22	-	21161649	21167794	exonic	NM_058004	PI4KA	CTACCTGACCATGTTCAAGATGCTGCGTGACACTCTGTACTACATGAAGGCCTCCTGCTT	58.9167	53.3333	6.99726	6.85847	63	156	27.5	38	39	30	94	69	34	24	63	36	6.9186	7.1113	6.97724	7.01081	6.99876	6.96684	6.98122	6.85305	6.80151	6.84509	6.76048	6.90948
ASCRP3007487	0.0379178	0.201201	1.42379	up	hsa_circRNA_000407	hsa_circ_0000407	circBase	chr12	+	56558216	56558309	antisense	NM_003075	SMARCC2	GAACGGGAGATGGTGGTGATGCCCATGCAGGTTAGGATGTAGAGGGTTCGCCATGGACAC	75.4167	46.5833	7.43611	6.92638	56	68	35	136.5	69	88	61	48	38	38.5	49	45	6.83493	6.68781	7.19597	8.23835	7.52038	8.13923	6.76786	6.69096	6.8921	7.43938	6.69213	7.07583
ASCRP3000823	0.0379613	0.201279	1.07982	up	hsa_circRNA_406971		25070500	chr7	+	79818266	79842185	exonic	NM_002069	GNAI1	AATCAAAAAGAGCCCTCTCACTATATGCTATCCAGAATATGCAGGTGCTGGTGAATCTGG	55.75	55.75	7.07905	6.96825	75	114.5	35	39	40	31	72	78	47	29	72	36.5	7.07226	6.93497	7.25075	7.06181	7.11109	7.04342	6.84195	6.89798	7.10247	7.08965	6.92228	6.95519
ASCRP3009907	0.0379743	0.201279	1.22579	up	hsa_circRNA_006703	hsa_circ_0006703	circBase	chr15	+	28874411	28874587	exonic	ENST00000529537	HERC2P9	GTAGATGCCTCCTCTGTGTAGCTCTCCGACGTCTCATAAGCTTTTGTGTGGTCCTCTGAG	263.083	286.667	8.60452	8.31081	365	498	114.5	210	215.5	175.5	425	449	183	90	396	177	8.45834	8.12631	8.50765	8.73021	8.82966	8.97493	8.21479	8.18774	8.3442	8.48149	8.1625	8.47411
ASCRP3005837	0.0380214	0.201346	1.14499	up	hsa_circRNA_003237	hsa_circ_0003237	circBase	chr4	+	186168447	186209236	exonic	NM_031953	SNX25	CTACAATTAGCAGCTTTCCCCAACTGAAGAGGCACAAAGAGTCCTGTGTATGGAAACTCA	72.9167	72.4167	7.19501	6.99967	85	179	31	54	48.5	40	133	91	40	25	111.5	34	7.13881	7.21593	7.08415	7.25856	7.17962	7.29298	7.18311	6.98289	6.92472	7.00386	7.07736	6.82607
ASCRP3003531	0.0381253	0.201585	1.20043	up	hsa_circRNA_073270	hsa_circ_0073270	circBase	chr5	-	88024309	88047860	exonic	NM_002397	MEF2C	CAACAGCAACACCTACATAACATGCCACCATCTGCCCTCAGTCAGTTGGGGCTGTTCCAC	116.833	105.583	7.67714	7.41358	139.5	273	57	74.5	84	73	124	138	91.5	49	159	72	7.51024	7.53059	7.74185	7.59451	7.75466	7.93097	7.1066	7.20001	7.605	7.74219	7.35985	7.46783
ASCRP3006286	0.038137	0.201585	1.3828	up	hsa_circRNA_060118	hsa_circ_0060118	circBase	chr20	-	34218360	34220845	exonic	NM_003915	CPNE1	CTCGCATGAATTTGCCTTGAATTTCAACCCCAGTAACCCCTACTGTGCAGATGGCCCACT	131.583	117.417	7.83366	7.36607	139	250	60	181	90.5	69	164	216	68	37	159	60.5	7.51204	7.48226	7.76474	8.533	7.82634	7.8836	7.30321	7.53929	7.35018	7.37145	7.31782	7.31445
ASCRP3009582	0.0381654	0.201624	1.05042	up	hsa_circRNA_004262	hsa_circ_0004262	circBase	chr4	-	87808910	87812746	exonic	NM_144645	C4orf36	GGCCAGCCGGTTTGAGAAGACCTCTTCCATCTAAATGACAGTAAAGTGAACAGAGTTATC	49	51.0833	6.98743	6.91646	58	103	27	35	37	34	64.5	67	38	24	75	38	6.86812	6.88935	6.99718	6.99108	7.07226	7.1066	6.77794	6.84142	6.97369	7.00386	6.93813	6.96375
ASCRP3004647	0.0381959	0.20165	1.0517	up	hsa_circRNA_102589	hsa_circ_0051861	circBase	chr19	+	49838970	49842193	exonic	NM_001774	CD37	CATCTACCGCGAGGTCCTCGGCAGCCTGATCTTCTGCTTCGGCATCTGGATCCTCATTGA	33.5833	27.6667	6.68827	6.61554	31	72	22.5	23	29	24	30	32	24	21	34	25	6.62934	6.71124	6.70813	6.65372	6.78706	6.64012	6.56752	6.607	6.66077	6.60762	6.60551	6.64484
ASCRP3009937	0.0382124	0.20165	1.07676	up	hsa_circRNA_090311	hsa_circ_0090311	circBase	chrX	+	43515408	43606068	sense overlapping	NM_000240	MAOA	GTATGGTACTGTTTTGTTTGTTAATAAAGTGCACTGCCACCCCCAATGCAGGGCGCTCCC	38	31.6667	6.7741	6.6674	36	88	27	28	25	24	37	40	28	22	39	24	6.70385	6.79674	6.95947	6.79751	6.70357	6.68347	6.64844	6.67015	6.72249	6.60762	6.69841	6.6573
ASCRP3013178	0.0382902	0.201949	1.09537	up	hsa_circRNA_038011	hsa_circ_0038011	circBase	chr16	+	15120499	15123913	exonic	NM_015027	PDXDC1	TTGATGACCGCAGCAGGTGGAAGATGAGCTCAGCTCCCCAGTGGTGGTGTTCAGATTTTT	69	70.4167	7.22339	7.09197	91	150	37	52	48	36	112	85	51.5	33	101	40	7.17302	7.09727	7.31014	7.28345	7.24937	7.22709	7.0551	6.94393	7.13267	7.37145	7.06605	6.98265
ASCRP3006002	0.0383937	0.202384	1.10762	up	hsa_circRNA_101857	hsa_circ_0040148	circBase	chr16	+	70178323	70180131	exonic	NM_017990	PDPR	CTATGACTCCAGACCACTTCCCAAGCCTCTTTTGCAAGTTTCTTCATGATCTCTCCAACC	98.1667	100.75	7.47928	7.33181	127.5	223.5	42	76	67	53	130.5	138	76	37	161	62	7.41195	7.37934	7.33657	7.62178	7.5417	7.58434	7.15351	7.22669	7.43439	7.46783	7.37576	7.3327
ASCRP3001928	0.0384588	0.202443	1.07726	up	hsa_circRNA_045989	hsa_circ_0045989	circBase	chr17	-	78115117	78115647	exonic	NM_014740	EIF4A3	AGATCCAGAAGGTCTCAGTCCGGCACAGGAAAAACAGCCACCTTCAGTATCTCAGTCCTC	46.3333	39.9167	6.83317	6.72581	52	123.5	23	28	26	25.5	62	56	27	20	46.5	28	6.83	6.96161	6.7999	6.79751	6.73228	6.87775	6.78574	6.74673	6.74369	6.60762	6.7539	6.71716
ASCRP3006110	0.038554	0.202672	1.3821	up	hsa_circRNA_075501	hsa_circ_0075501	circBase	chr6	-	3284085	3298452	exonic	NM_015482	SLC22A23	CTCAGCGTGTTCTTCTGTGCGGAGATCACCCCGACGGTGATAAGGATATTCCCCGAGTCC	121.083	101.333	7.71987	7.25301	173	211	45	156	65	76.5	207	128	64	34	128	47	7.6826	7.35531	7.43594	8.36853	7.48009	7.99675	7.5145	7.16952	7.27885	7.29963	7.16393	7.09161
ASCRP3012145	0.0385786	0.202691	1.05052	up	hsa_circRNA_021417	hsa_circ_0021417	circBase	chr11	-	18108412	18108601	exonic	NM_138421	SAAL1	TGCCTCACAGACTGAGCAAGAGTATCTAAAGATAGAAAAAGTACATTGTCCTGACACTGG	37.8333	33.6667	6.73923	6.66813	40	87	23	22	26	29	47	48	27	19	33	28	6.67158	6.76482	6.7999	6.64133	6.66137	6.89636	6.67595	6.67595	6.77245	6.53424	6.62152	6.72864
ASCRP3011365	0.0386439	0.202812	1.06753	up	hsa_circRNA_103055	hsa_circ_0005523	circBase	chr20	-	35315894	35317187	exonic	NM_022477	NDRG3	TCCCAACAGGGAACATGATATAGAAACAACTCATGGTGTGGTCCACGTCACTATAAGAGG	37.8333	34.75	6.74273	6.64845	44	79	21	30	28.5	24.5	44.5	46	24	22	45	27	6.77245	6.76758	6.57815	6.79751	6.74505	6.79566	6.68768	6.68289	6.60638	6.56498	6.65432	6.69445
ASCRP3008823	0.0387	0.202813	1.1143	up	hsa_circRNA_404887		25070500	chr11	+	57439492	57450015	exonic	NM_015457	ZDHHC5	GATTTTCCCTCGAGGTGAGACACAGTAACCTGGTTGAACTCTGCATCTGGAAAGCTGAAG	63.5833	64.6667	7.08363	6.92748	93	152.5	28	39	39	30	153	74.5	35	22.5	70	33	7.1633	7.1016	6.99718	7.09161	7.07226	7.07583	7.23729	6.8921	6.90677	6.75803	6.90107	6.86966
ASCRP3010291	0.0387074	0.202813	1.1897	up	hsa_circRNA_404850		25070500	chr11	+	12539258	12539962	intronic	ENST00000334956	PARVA	GTGTGCAATGGTAAGGAGAAGGGACATCAAGGGAGGCCCCCTAGCCCACATCCCCTGACT	87.1667	71.5	7.46737	7.21677	84	183	48.5	90.5	64	53	67	91.5	69	56	87.5	58	7.12569	7.2527	7.51303	7.77305	7.51237	7.62737	6.79674	6.99436	7.33841	7.89915	6.97369	7.2983
ASCRP3001212	0.0387467	0.202907	1.12934	up	hsa_circRNA_003613	hsa_circ_0003613	circBase	chr1	-	52283737	52299842	exonic	NM_002525	NRD1	ACATGGGCACTTCCTCCTCAACAGCAACATTACAGTGGTATTCATGGGTAGTTTGAAATA	124.417	139	7.71699	7.54151	147	312	64	80	86	57.5	242	209.5	96	40	173.5	73	7.55815	7.67982	7.85058	7.68333	7.83818	7.6919	7.62948	7.5145	7.65376	7.51343	7.42242	7.51548
ASCRP3010309	0.0388431	0.203068	1.12552	up	hsa_circRNA_084051	hsa_circ_0084051	circBase	chr8	+	38947565	38948865	exonic	NM_003816	ADAM9	GTGTTCCTCGACATGTTTCTCCAGTGACACCTCCCAGAGAAGTTAAATGAATACTGCATT	82.25	89.6667	7.35949	7.1889	97.5	175	39.5	66.5	64	51	125	136	56	34	137	50	7.20771	7.19638	7.26458	7.48976	7.48009	7.51841	7.12569	7.20649	7.19919	7.2562	7.22012	7.12569
ASCRP3008470	0.0390211	0.203678	1.06309	up	hsa_circRNA_407167		25070500	chr9	+	33270620	33278223	exonic	NM_016410	CHMP5	GATACAAAAAACAAGGTATGAGCAGCAGCGGGACAATCTTGCCCAACAGTCATTCAACAT	49.4167	46.5833	6.92407	6.8358	49	126	27	35	33	26.5	66	60	32	25	66	30.5	6.80097	6.99318	6.94149	6.95889	6.93497	6.9149	6.78574	6.78574	6.80151	6.95685	6.86966	6.81529
ASCRP3000473	0.0390946	0.203906	1.12383	up	hsa_circRNA_005593	hsa_circ_0005593	circBase	chr5	+	52899281	52900725	exonic	ENST00000502423	NDUFS4	AACTAATCCTGAGGACTTCATCCGGTCACCATCTACCTATTCTTCAAATGGTCGTTGAGG	43.75	38.6667	6.98545	6.81703	39	76.5	28	43	41	35	41	48	33	28	53	29	6.72362	6.75223	7.03257	7.15309	7.11109	7.14009	6.64844	6.70385	6.85769	7.13331	6.79674	6.76214
ASCRP3002488	0.0391285	0.203906	1.29809	up	hsa_circRNA_000281	hsa_circ_0000281	circBase	chr11	+	22304372	22304688	sense overlapping	NM_213599	ANO5	AGTGTGGTTTAATTGGTATGAGATACCTGCTTCCTCCTCCTCAAAGGGAATCTATTGTTT	462.083	419.083	9.22637	8.84998	580	1083.5	241	383	273	212	452	551	502	210	550	249.5	9.00931	9.06848	9.42809	9.51557	9.09654	9.24025	8.28464	8.4016	9.53475	9.42289	8.54618	8.90982
ASCRP3000484	0.0391949	0.204131	1.04728	up	hsa_circRNA_406886		25070500	chr6	+	157469757	157471987	sense overlapping	NM_017519	ARID1B	AACTATGGCAACTCTCAGGCTCCCATGGTGCACCAGCCTGACCAGTACGGGTAACTACTC	36.3333	31.5833	6.70433	6.63768	40	84.5	22.5	22	24	25	38	42	25	19.5	41	24	6.70837	6.76758	6.78036	6.64133	6.64484	6.68347	6.62091	6.64278	6.72249	6.51909	6.67595	6.64484
ASCRP3007744	0.0392143	0.204131	1.08858	up	hsa_circRNA_041099	hsa_circ_0041099	circBase	chr16	+	89961445	89975491	exonic	uc002fpc.2	TCF25	GAATGTACAAGCGCTTGCGTGTCGGCCTCTGTGGCAGGTTCTGCTCCAGACGAGCCCTTA	57.5833	55.25	7.05536	6.93291	73	130.5	25	47	35	35	96	73	38	25	65	34.5	7.04772	7.01613	6.92228	7.21634	6.95996	7.16973	6.98122	6.88935	6.95685	7.00386	6.86636	6.89981
ASCRP3013160	0.0393428	0.204246	1.0824	up	hsa_circRNA_029375	hsa_circ_0029375	circBase	chr12	+	125587224	125603311	exonic	NM_023928	AACS	TTGACAGGATAGGGGTGTGCTGGACCGGTTTTCTCAAATTCAGCCAAAGCTCATCTTCTC	51	47	6.89068	6.77644	57	128	24	34	34	29	85	58	25	21	62	31	6.88434	7.00178	6.7539	6.94776	6.85994	6.89636	6.9154	6.76482	6.6823	6.72386	6.76731	6.80497
ASCRP3011675	0.0394265	0.204349	1.20815	up	hsa_circRNA_100982	hsa_circ_0024758	circBase	chr11	+	125465775	125467014	exonic	NM_152713	STT3A	TCTGTTTGCTGTCCTGAGATTTGAAAGTGTTATCCATGAGTTTGATCCCTGATCGTCGTG	50.6667	44.5	7.03989	6.76709	61.5	80	30	59.5	42	31	75.5	65.5	27	23	46	30	6.9186	6.74976	7.06739	7.35859	7.1016	7.04342	6.85994	6.81978	6.6823	6.78597	6.67015	6.78442
ASCRP3006673	0.0395174	0.204599	1.05631	up	hsa_circRNA_102196	hsa_circ_0045737	circBase	chr17	-	73897062	73898235	exonic	NM_032478	MRPL38	CTGGAGCCAGATGCTGAGTACCTCCACTGGCTGCTATCCCAAAGAGAAGATTGATATTGG	36.3333	32.8333	6.80363	6.72459	42	74	24	28	26	24	42	40	26	21	43	25	6.74121	6.73952	6.92228	6.84792	6.7752	6.79566	6.64844	6.68756	6.7132	6.84509	6.7132	6.74008
ASCRP3010818	0.0396645	0.204901	1.08409	up	hsa_circRNA_001046	hsa_circ_0000395	circBase	chr12	-	46622935	46624417	sense overlapping	NM_030674	SLC38A1	TACTTTTTCTCCTGGCTGAATTGTTCCCATCTCAAGTCCTATTTTCCCCATGGAGAAGAC	33.1667	30.25	6.76541	6.64892	34	67	25	24.5	25	23.5	33.5	34	22	21	44	27	6.62934	6.71124	6.92228	6.73284	6.76048	6.83625	6.62518	6.61673	6.61673	6.60762	6.71009	6.71716
ASCRP3004386	0.039785	0.204901	1.10117	up	hsa_circRNA_405955		25070500	chr2	+	122797769	122798857	intergenic			CAGGGGTGATGGAGTGCAGGAATCAGGAAAATATAAACTGCTTGAAGTACCAGTCTTCTT	36.4167	28.0833	6.83871	6.69967	33	61	20.5	42	31	31	32	33	23	25	28.5	27	6.66196	6.65815	6.73228	7.09966	6.83678	7.04342	6.58369	6.58369	6.6823	7.04837	6.60551	6.69445
ASCRP3007454	0.0398047	0.204901	1.07349	up	hsa_circRNA_102408	hsa_circ_0048430	circBase	chr19	+	2790418	2811732	exonic	NM_003249	THOP1	GAACAGCAAGCCTGTGCAGGAGACATGGCGGACGCAGCATCTCCGTGCTCTGTGGTAAAC	38.5833	32.5833	6.74	6.63769	35	97	24	25	25.5	25	44.5	38	24	23	41	25	6.66196	6.85431	6.7539	6.70755	6.68897	6.77328	6.67477	6.64989	6.57373	6.63297	6.67595	6.61882
ASCRP3012035	0.0400656	0.205496	1.45626	up	hsa_circRNA_042359	hsa_circ_0042359	circBase	chr17	+	18770594	18781183	exonic	NM_002767	PRPSAP2	TGCAAAGCTGGCGGCTAGGGGTGGAGATGGGCAAAGTGCAGGTTTACCAGGAACCTAACA	147.917	125.167	7.96656	7.42429	136	255	43.5	153	204	96	154.5	192	67.5	35	233	69	7.51565	7.49174	7.39659	8.36313	8.75183	8.28042	7.25875	7.45034	7.35457	7.3375	7.69969	7.44488
ASCRP3003438	0.0400952	0.205496	1.36303	up	hsa_circRNA_103605	hsa_circ_0009006	circBase	chr4	-	16587544	16597498	exonic	NM_001290	LDB2	CAAACTTCACCCTCAACTACCTCAGGCTATCGGCAGGACCCTCATCCCCCGTTACTTTAG	446	384.917	9.24264	8.79582	411	1005	272	370	299	319	311.5	490	488	238	453	329	8.588	8.98121	9.5587	9.46511	9.20666	9.65616	7.86801	8.27247	9.49626	9.56585	8.31663	9.25572
ASCRP3010394	0.040096	0.205496	1.297	up	hsa_circRNA_026399	hsa_circ_0026399	circBase	chr12	-	52840434	52845910	exonic	NM_005555	KRT6B	GTTCTGTTGAATAAAGCATATTGAGAATGTGAACGCCTCCAGCCTCTCACACTCTCCTAA	265.333	224.583	8.58328	8.20811	246	643.5	158	212.5	174	158	216	294.5	235.5	135	292	174.5	8.04147	8.42927	8.88998	8.73903	8.55661	8.84332	7.54202	7.79458	8.63371	8.96219	7.863	8.45314
ASCRP3004546	0.0401266	0.205496	1.08145	up	hsa_circRNA_102514	hsa_circ_0050490	circBase	chr19	+	34868407	34887562	exonic	NM_000175	GPI	CATACGGAAGGGTCTGCATCACAAGCGTGTCCGGAGCGGTGACTGGAAGGGGTACACAGG	53.0833	52.4167	7.0404	6.92743	50	118.5	34	44	39	33	80	67	39	28	62	38.5	6.83	6.97417	7.16602	7.17817	7.01818	7.07583	6.88884	6.86304	6.92472	7.04837	6.8474	6.99223
ASCRP3004492	0.040164	0.205509	1.29547	up	hsa_circRNA_104016	hsa_circ_0075048	circBase	chr5	+	172336669	172341841	exonic	NM_001031711	ERGIC1	CAGTTCAGCATCAACAAGTGTGAACGAGCTCTATGTCGATGACCCAGACAAGGACAGCGG	165.667	127.5	7.63972	7.26624	233.5	545	42	60	68.5	45	355	145	49	29	147	40	7.9853	8.23257	7.33657	7.37235	7.56448	7.34706	8.0059	7.25211	7.08307	7.06893	7.26884	6.9186
ASCRP3003620	0.0402953	0.205961	1.18682	up	hsa_circRNA_104298	hsa_circ_0079330	circBase	chr7	-	6094176	6094335	exonic	NM_014413	EIF2AK1	CAAGACAGGTGTTTAAGCAATCTGATGTTCCAGCAGAAATCCAGGTGTTAAAAGAACCCC	60.5833	52.4167	7.02793	6.78083	86	122	28.5	61	36.5	29.5	102	72	23.5	23	66	28	7.11651	6.95283	6.86304	7.3911	6.94776	6.89636	7.01314	6.8592	6.56435	6.72386	6.83	6.69445
ASCRP3002519	0.0403711	0.205994	2.8692	up	hsa_circRNA_004045	hsa_circ_0004045	circBase	chr18	-	43668074	43675097	exonic	NM_004046	ATP5A1	AGTTGGTGAAGAGACTTACAGATGCAGGTCTCCAGAAATGCTTTGGGTTCATCTTTCATT	525.167	218.583	9.42011	7.89946	452	181	242.5	1218	621	436.5	253	396	109	57	388.5	108	8.71623	7.22807	9.42809	10.9989	10.0996	10.0498	7.68667	8.0723	7.77024	7.82118	8.14674	7.89964
ASCRP3000218	0.0403877	0.205994	1.08578	up	hsa_circRNA_406294		25070500	chr3	-	65729590	65731263	intronic	ENST00000330909	MAGI1	AAAGCCCACACATAATCATGGTGTCTTGGTAAGGAATTACATTTGGTTCTGCCTGGTTTC	34.1667	31	6.71932	6.6006	34.5	67	22	31	26	24.5	48	38	21.5	19	37.5	22	6.68781	6.70467	6.61612	6.79751	6.67359	6.83625	6.68347	6.63698	6.54512	6.56498	6.60551	6.56752
ASCRP3005922	0.040472	0.206315	1.08336	up	hsa_circRNA_101785	hsa_circ_0038821	circBase	chr16	-	28181070	28181230	exonic	NM_015171	XPO6	CTACTGGACCAGGTGCAGACAGTGCTTGGGCTACTGACAGTTGATCCAGTCCCCTGTGAC	52.0833	52	6.96891	6.8534	65	112	26	38.5	40	31	85	70	36	24	64	33	6.97157	6.92228	6.88507	6.96897	7.04049	7.02506	6.94079	6.8474	6.8921	6.84509	6.79005	6.80497
ASCRP3005195	0.0405518	0.206612	1.12352	up	hsa_circRNA_104660	hsa_circ_0085061	circBase	chr8	+	100146859	100182391	exonic	NM_015243	VPS13B	CCCCACATGCTGCTCACAGAAATGCAAGTTGAGAGTAGTTATTACAGTCCACAGAAAGTA	88.4167	97.6667	7.38459	7.21656	138	182	55.5	50	66	39	172	145.5	64	32	125	47.5	7.46884	7.24486	7.65531	7.21634	7.49508	7.22709	7.33841	7.24721	7.26167	7.17736	7.2073	7.06739
ASCRP3009761	0.0406025	0.20674	1.07219	up	hsa_circRNA_102581	hsa_circ_0005188	circBase	chr19	+	47858295	47858607	exonic	NM_014681	DHX34	GGTACAGGTGCCTGGGAGGCTGTTCCCCATCACGGTCGGCTACCAGATCCGCTTTGAGAG	53.9167	52.5	6.95167	6.85111	55.5	136.5	27	37.5	35	32	76	61	33	25	82	38	6.88434	7.03892	6.95947	6.94776	6.91269	6.96684	6.85431	6.78574	6.87574	6.78597	6.87574	6.92914
ASCRP3003905	0.0407594	0.206818	1.05742	up	hsa_circRNA_035855	hsa_circ_0035855	circBase	chr15	-	65114464	65116553	exonic	NM_025049	PIF1	CACCACCCTCCATGCCTTTGCAGACCAGCAGAGGCGGTGACGATGCTCTCGGGCATAGAG	57.75	54.4167	6.9894	6.90885	65.5	151.5	28.5	40	31	30	60.5	88	37	29	76	36	6.96684	7.1016	6.90433	7.06181	6.93497	6.96684	6.77794	6.96375	6.87574	7.00386	6.94197	6.88985
ASCRP3006667	0.0407669	0.206818	1.10117	up	hsa_circRNA_405430		25070500	chr16	+	2663960	2732801	sense overlapping	NM_018992	KCTD5	CTGGACTCAGACAAGGATGAAACAGGCGCCTATTTAATCGACAGAGACCCCACCTACTTT	46.8333	42.25	6.89604	6.75701	54	101	25	42	31	28	72	54	32	23	46.5	26	6.87801	6.88027	6.7999	7.06181	6.85994	6.89636	6.84792	6.76482	6.79163	6.72386	6.74369	6.67015
ASCRP3008669	0.0408353	0.206818	1.18487	up	hsa_circRNA_055078	hsa_circ_0055078	circBase	chr2	-	69732700	69734710	exonic	NM_014911	AAK1	GATGCTTTTGCTACGACCTCATTTTCTGCTGGAACTGGTCTGCAACCACCACTCCATCAG	52.75	48.9167	7.03963	6.79491	59	98.5	38.5	51.5	39	30	91	58	32.5	22	60	30	6.9186	6.83835	7.26458	7.23363	7.05083	6.93181	6.95996	6.77222	6.79163	6.72386	6.78169	6.74008
ASCRP3007472	0.0408637	0.206818	1.60692	up	hsa_circRNA_001244	hsa_circ_0001244	circBase	chr22	-	43557070	43558907	antisense	NM_000714	TSPO	GAACCACAGCCTTCTCTGTGAAGCCTCCCAGCTCTTTCCAGACCAGGTAGGGGTAGAGCA	2639.58	1895.25	11.4952	10.8109	3318.5	4257.5	1215	3869	2046	1131.5	1812	2956	2263.5	920	2673	747	11.1665	11.4346	11.0756	12.6081	11.5789	11.1073	10.7004	10.3544	11.3243	11.0357	10.9827	10.4677
ASCRP3007179	0.0408723	0.206818	1.03782	up	hsa_circRNA_101882	hsa_circ_0040573	circBase	chr16	+	78458766	78466649	exonic	NM_016373	WWOX	CTTTCACCAAGTCCATGGCCTCTTCATGTGCTTGTGTGCAACGCAGCAACTTTTGCTCTA	33.6667	33	6.73853	6.68498	40	68	24	24	23	23	44.5	40	28	21	38	26.5	6.73284	6.69841	6.84142	6.6672	6.71802	6.77328	6.6573	6.66255	6.72249	6.69213	6.67015	6.70525
ASCRP3000078	0.0409508	0.206997	1.1746	up	hsa_circRNA_006116	hsa_circ_0006116	circBase	chr7	-	98718265	98718826	exonic	ENST00000472627	SMURF1	AAAAGCTGCTGCTGAGTGGGGCTTCCAGAATTCAAGGTCTAAATTGACATATTTGGGAAG	49.25	47	7.12781	6.89565	60	62	34.5	56	42	41	67	59	40.5	26	52	37.5	6.90031	6.67015	7.29375	7.38123	7.15037	7.37108	6.81689	6.78574	6.96375	7.08965	6.78169	6.93617
ASCRP3004088	0.0410538	0.207299	1.05092	up	hsa_circRNA_102609	hsa_circ_0008847	circBase	chr2	-	9028147	9098771	exonic	NM_138799	MBOAT2	CAGAAGATCACTAGTTTGGCTTGCGAAATTCATGATGGTCAACTTTGTAGTGTGCCAACT	38.6667	36	6.7436	6.67195	59	74	23.5	29	23.5	23	62	50	24	21	34	25	6.90555	6.71663	6.78036	6.74505	6.63055	6.68347	6.78059	6.71997	6.61673	6.66137	6.60823	6.64484
ASCRP3009939	0.0411636	0.207554	1.40103	up	hsa_circRNA_036188	hsa_circ_0036188	circBase	chr15	-	72491369	72513625	exonic	NM_001206796	PKM	GTATGTCAATAAACAACAGCTGAAGCACCCTCTCCAGGGCACACCGTATTCAGCTCTGAG	168	121.25	8.17506	7.68858	129	344	133	174	120	108	93	166	158.5	112	109	89	7.46884	7.76976	8.70998	8.51183	8.16544	8.42453	6.95996	7.3432	8.19332	8.78828	7.11046	7.73624
ASCRP3010737	0.0411691	0.207554	1.2183	up	hsa_circRNA_103363	hsa_circ_0065299	circBase	chr3	-	47762155	47777616	exonic	NM_003074	SMARCC1	TACCCAGACAGAACAATTGTTTGACCAGACCCAACATCTACCTCATTCCAGACATTGATC	219.25	242.25	8.31639	8.03152	290	505.5	103.5	184	148.5	84	443	409	142	55	299	105.5	8.23338	8.14366	8.38671	8.57167	8.40209	8.16082	8.25823	8.09954	8.07006	7.92135	7.92679	7.91316
ASCRP3006575	0.0412322	0.207647	1.18493	up	hsa_circRNA_101758	hsa_circ_0038508	circBase	chr16	+	22319468	22320831	exonic	NM_018119	POLR3E	CTGCACTCTACAGGCAAGTACCCTGTGCGTCCAGCCTCGATGACCTACGATGACATTCCG	81	72.25	7.22159	6.97679	104	217	31.5	52.5	40	41	145.5	85.5	44	26	92.5	40	7.21532	7.35091	7.03257	7.27502	7.07226	7.38347	7.19801	6.92228	6.97369	6.84509	7.01221	6.90948
ASCRP3012941	0.0412741	0.207647	1.30771	up	hsa_circRNA_013177	hsa_circ_0013177	circBase	chr1	+	93297593	93307481	exonic	NM_000969	RPL5	TTCAGATATAGATAATAAACTTATGAACAGCAACTAGGCCCTTTTCCCACCCCCTAGCGC	244.167	181.25	8.34272	7.95568	192	748	106	178	131	110	158	261	185	97	261	125.5	7.78376	8.62076	8.4284	8.52677	8.26523	8.43142	7.26884	7.68711	8.34811	8.56891	7.78566	8.07542
ASCRP3006933	0.0412775	0.207647	1.17133	up	hsa_circRNA_001754	hsa_circ_0000559	circBase	chr14	-	89747293	89750866	exonic	ENST00000557718	FOXN3	CTTCAAGAGAAATGGAGCCCTTCTCCAAGGGAAGGATGACTAAGAGTTTAGTGCTGGAAG	73.3333	65.6667	7.30722	7.07907	75	149	43	60	63	50	59	87	48	42	110	48	7.03892	7.10247	7.36148	7.38123	7.46581	7.49341	6.76482	6.95947	7.03781	7.52703	7.05959	7.12569
ASCRP3009534	0.0413632	0.207647	1.44675	up	hsa_circRNA_066331	hsa_circ_0066331	circBase	chr3	+	58095302	58112489	exonic	NM_001457	FLNB	GGATTACGATGTTAATATCACATATGGAGGAGCCCACATCCCCGGTCAACATCGGGCAAG	300.917	289.417	8.67657	8.14375	403.5	642.5	109.5	318	199.5	132.5	619	427	144	63	388.5	95	8.56041	8.43277	8.44809	9.29998	8.71215	8.60599	8.70186	8.14674	8.07006	8.05758	8.12674	7.7595
ASCRP3005730	0.0413823	0.207647	1.08782	up	hsa_circRNA_402744		25242744	chr22	-	41652024	41657584	exonic	NM_002883	RANGAP1	CGTCCCTCAGATCCTGGCTGCAGCTCTGACCGAATGTCACCGGAAATCCAGTGCCCAAGG	65	62.25	7.04686	6.92542	76.5	174	31	40	35.5	33	105	79.5	35	26	89	39	7.09205	7.2073	6.99718	7.0414	6.89981	7.04342	7.04049	6.93813	6.85769	6.84509	6.94197	6.92914
ASCRP3004381	0.0414538	0.207845	1.23371	up	hsa_circRNA_404617		25070500	chr1	+	179054762	179057224	exonic	NM_022371	TOR3A	CAGGGCTGAGTCTCCATGGACTATCTTTCTGTTTCTCAGGCTTAGAGTGGGACCTGAATG	81.5	79.4167	7.47383	7.17083	106	115	46	95.5	77.5	49	118	115	50	36	116.5	41	7.26671	6.94197	7.46868	7.8893	7.73364	7.54267	7.08022	7.11692	7.15665	7.46783	7.14533	7.05801
ASCRP3011745	0.041465	0.207845	1.26182	up	hsa_circRNA_103447	hsa_circ_0067013	circBase	chr3	+	122808014	122811289	exonic	NM_006810	PDIA5	TGAAAGGACAAGGGACCATCTGCTGGGTGGACTGTGGGTGGTCCTGCCATCATGGCTGTC	75.3333	65.1667	7.29192	6.95641	95.5	140	32.5	84	50	50	147	81	36	27	69	31	7.1633	7.04544	7.11778	7.7126	7.16973	7.54267	7.22709	6.91319	6.87574	7.04837	6.83678	6.8373
ASCRP3008222	0.041882	0.209272	1.10453	up	hsa_circRNA_000639	hsa_circ_0000844	circBase	chr18	+	42269709	42269921	intronic	ENST00000282030	SETBP1	GAGCAGGTGGGTATGGAGCAGCAGGGAAGATCATCCATTTGGGAATGTAGAGGGAGAAAG	37.3333	32.1667	6.82925	6.68582	42	65	23	30	34	30	41	42	24	24	36	26	6.73284	6.63952	6.7539	6.89311	6.91269	7.04342	6.62873	6.63698	6.6823	6.81796	6.63176	6.71716
ASCRP3004590	0.0419584	0.209334	1.49172	up	hsa_circRNA_028143	hsa_circ_0028143	circBase	chr12	+	110028575	110032986	exonic	NM_000431	MVK	CATCACACTCCTCAAGCCAGGTCGCCAGCTCTCCAGATCCTGCTGACCAACACCAAAGTC	379.167	323.583	9.12603	8.54905	432	667	275	258	363	280	293	451.5	272	196	550	179	8.66436	8.49696	9.59956	9.00528	9.44664	9.54336	7.82224	8.20634	8.84159	9.35674	8.55973	8.50765
ASCRP3002843	0.0421084	0.209956	1.18525	up	hsa_circRNA_402893		25242744	chr3	+	62177142	62204657	exonic	NM_002841	PTPRG	ATCCTTCTCATTGCTGTGCTCGTTTACTGGAGTTTGCAGCTCTCCACCCATCCACATGAA	109.25	96	7.62078	7.37559	105	280.5	61	78	77	54	104	125	84	50	152	61	7.28538	7.57266	7.80313	7.68333	7.69652	7.68369	7.01314	7.1552	7.53286	7.87519	7.33252	7.34466
ASCRP3000569	0.0421654	0.209956	1.13547	up	hsa_circRNA_401988		25242744	chr18	+	60497267	60497464	exonic	NM_194449	PHLPP1	AAGACAGCTTGACCGGAAAGATGCATGTTCTGCCACTAATTGGTGGAAAAGAAAACCTCA	46.9167	41.8333	6.90094	6.71765	63	89	27	40	33	29.5	87	49	32	20	38	25	6.92497	6.79674	6.99718	7.0414	6.84971	6.79566	6.92154	6.71205	6.78114	6.56498	6.63176	6.69445
ASCRP3009398	0.042199	0.209956	1.18796	up	hsa_circRNA_000372	hsa_circ_0000372	circBase	chr11	+	129979323	129980556	exonic	NM_001642	APLP2	GGACAAAAAGCAATGCAAGAGTCGCTTTGTTACACCTTTCAAGTGTCTCGGCTCTTGCAG	63.5	58.75	7.13849	6.89	126	89	28	69	37	32	129	73.5	34	25	62	29	7.41438	6.80205	6.95947	7.52136	7.07226	7.06139	7.13903	6.88027	6.78114	6.90157	6.85357	6.78442
ASCRP3005807	0.0422219	0.209956	1.17918	up	hsa_circRNA_051287	hsa_circ_0051287	circBase	chr19	-	42801184	42801517	exonic	NM_002573	PAFAH1B3	CTAAGCATCCTGCTGCCTTCCCACAACATTAAACTCTCCTTCCTCAGTGGGCCTGCTTCC	138.5	140.583	7.92695	7.68917	172	265.5	73	125.5	100	95	175.5	187.5	108	73	202.5	97	7.69825	7.52525	7.97388	8.14855	7.95204	8.26376	7.37072	7.4252	7.7227	8.26592	7.54668	7.80379
ASCRP3004176	0.0422443	0.209956	1.26475	up	hsa_circRNA_101832	hsa_circ_0039857	circBase	chr16	-	67761229	67771938	exonic	NM_020850	RANBP10	CAGAGGGAACCTGTGTGTGCTGCCCTCAACAGCGCCATTTTAGGTATAGCCTTCACAGAC	56	43.6667	7.13042	6.79157	50	95	26	69	43	53	59	56	27	26	60	34	6.79163	6.84142	6.88507	7.52591	7.11109	7.62737	6.73952	6.74393	6.72249	6.90157	6.81583	6.82607
ASCRP3010009	0.042258	0.209956	1.27996	up	hsa_circRNA_001464	hsa_circ_0001464	circBase	chr5	-	1085346	1087148	exonic	NM_006598	SLC12A7	GTCATCAAGTCTGCCTTCGACCCCCCGGACATCCCCTGGCGGGTCCTACTACATGATATC	1338.33	1243.17	10.5004	10.1443	1904	3360	553.5	926.5	678	608	1247	2663	965	519	1411	654	10.4588	11.0511	10.2338	10.6731	10.2106	10.3752	9.89679	10.2083	10.333	10.4012	9.85213	10.1746
ASCRP3007070	0.0423817	0.210353	1.06943	up	hsa_circRNA_401882		25242744	chr17	-	74043986	74053624	exonic	NM_014230	SRP68	CTTGAAGGAGAGCCAGGGAAGGTGTCTAATCTTCAATACTTGCATAGGCTTTGATCACTC	49.1667	50	6.91308	6.81624	55.5	116.5	24	36	32	31	84	70	32	22	61	31	6.84404	6.91611	6.90433	6.93448	6.91269	6.96684	6.90505	6.8592	6.78114	6.78597	6.78169	6.78442
ASCRP3004752	0.0424383	0.210444	1.22309	up	hsa_circRNA_000458	hsa_circ_0000458	circBase	chr12	+	124071293	124074996	exonic	NM_006815	TMED2	CATGGAAGTCCGGGAGAGAATACACAGAGCCAATTACAGGACCAGATAACAAAGGAATTT	145.333	155	7.91401	7.62348	185	302.5	61	141	112	70.5	251	225	75	41	238	100	7.74296	7.63355	7.81399	8.27901	8.10261	7.91191	7.66853	7.56748	7.40492	7.55815	7.71887	7.8229
ASCRP3006735	0.042577	0.210777	1.03161	up	hsa_circRNA_405717		25070500	chr19	-	4446940	4447546	intronic	ENST00000301281	UBXN6	CTGGGTGGGGTGTGGCCAGGCCATGGAGGAAGCCAGGGGCCCCCAGTGGGCGTGCCTTCT	33.3333	32.5833	6.72497	6.68007	34	62.5	24	29	27	23.5	38	36	26	22	46.5	27	6.64073	6.67217	6.7539	6.78574	6.74505	6.75223	6.64193	6.62934	6.63892	6.72386	6.72921	6.71716
ASCRP3010096	0.0426184	0.210873	1.05636	up	hsa_circRNA_401884		25242744	chr17	+	74734363	74750169	exonic	NM_024311	MFSD11	GTCTGCCCAGAACAATCTGACAAAGGCAGTAGATGCTTTTAGATTGTCAGTGGCTTCGCC	36.5833	36.5	6.77755	6.69845	48	58	25	29	31.5	28	54	46	24.5	23	43.5	28	6.82267	6.65138	6.7539	6.76048	6.74505	6.93181	6.73952	6.67595	6.66077	6.72386	6.65049	6.74008
ASCRP3007284	0.04267	0.210924	1.12948	up	hsa_circRNA_104109	hsa_circ_0076413	circBase	chr6	+	42819829	42821476	exonic	NM_015349	GLTSCR1L	GAAAAAGTAGTTGGATCATCTCCTGGCCATCCAGCTGTGCAGGCTCAGAAAAAATGTCTG	78	84.25	7.38134	7.20568	87	159	48	64	62	48	113	122	68	36	120.5	46	7.15393	7.14198	7.54428	7.47438	7.48009	7.49341	7.06026	7.13713	7.35949	7.42485	7.17653	7.07583
ASCRP3001893	0.0426888	0.210924	1.18563	up	hsa_circRNA_104148	hsa_circ_0008236	circBase	chr6	-	83667030	83754378	exonic	NM_198920	UBE3D	AGAGTAATGCCAATCTGCCTTCATCCCTTCGCCGTGTGAATTCCTTTCAGGAAGCTCCTC	112.5	110.25	7.65081	7.40516	142	252	55	67	86.5	72.5	118.5	166	84	46	173	74	7.52216	7.47759	7.65531	7.49723	7.79296	7.95959	7.1094	7.3432	7.52184	7.58784	7.40085	7.46783
ASCRP3007355	0.0427064	0.210924	1.18853	up	hsa_circRNA_063408	hsa_circ_0063408	circBase	chr22	+	40666125	40669604	exonic	NM_001024843	TNRC6B	GAAAGAAACAAATGAAGTCTGGAGCAAAAGCACACCACCTGCTCCAGATAATGGTACTTC	77.8333	55.25	7.25865	7.00948	61	226.5	45.5	52	43	39	60	76.5	50	37	71	37	6.90555	7.39695	7.51303	7.30228	7.14113	7.29298	6.75803	6.8921	7.1197	7.43938	6.90107	6.94658
ASCRP3006415	0.0427967	0.21116	1.2347	up	hsa_circRNA_000046	hsa_circ_0000059	circBase	chr1	+	40506473	40506637	intronic	ENST00000340450	CAP1	CTCTTGGGCGCGGTCTCTTGAGGTGAGGGTGTGCAGCTTGGTAGGGATTGGGGTCCCTTC	72.6667	68.4167	7.45782	7.15365	74	89	57	80.5	70	65.5	83	74	63	45	88	57.5	7.04297	6.82501	7.73273	7.69703	7.57706	7.87212	6.88884	6.88935	7.28995	7.58784	6.98709	7.27885
ASCRP3005302	0.0431029	0.21198	1.49112	up	hsa_circRNA_403717		25242744	chr6	+	138559645	138566728	exonic	NM_020340	ARFGEF3	CCGCCATAAAGTGTGCATTGAGACGTACATAAGCAGCTGTCACCAGCGTAGCATAAACAC	150.25	106.167	7.68781	7.11142	124.5	506	61	70	103	37	291	114.5	36.5	23	140	32	7.42765	8.14855	7.80313	7.55098	7.99899	7.1976	7.80306	7.10766	6.9149	6.72386	7.24937	6.86966
ASCRP3012101	0.0431538	0.21198	1.11679	up	hsa_circRNA_103784	hsa_circ_0008903	circBase	chr5	+	6737622	6746540	exonic	NM_006999	PAPD7	TGCATTGAGGACCCCCTGCTGCCAGACTACATGAGGAAATAATTGACTTTTATAACTTCA	100.75	105.417	7.54744	7.38808	137	226	54.5	76	56	55	135	163	80.5	46	143	65	7.48576	7.40632	7.69001	7.63957	7.36059	7.70242	7.13903	7.32397	7.49341	7.67249	7.28995	7.40965
ASCRP3008809	0.0432337	0.21198	1.03687	up	hsa_circRNA_100733	hsa_circ_0006467	circBase	chr11	-	224077	233215	exonic	NM_012239	SIRT3	GATTTCCCCATGGCAGATCTGCTGCTCATCCTTGGGACCTCCCTGGAGATCGCCGGGGAG	42.25	43.75	6.83585	6.78361	44	92	29	30	29.5	29	53	62	34	26	53.5	34	6.74505	6.83053	6.92228	6.84792	6.8124	6.85691	6.73228	6.80367	6.81978	6.84509	6.69585	6.80497
ASCRP3013533	0.0432741	0.21198	1.07461	up	hsa_circRNA_104291	hsa_circ_0001671	circBase	chr7	+	2404006	2406083	exonic	NM_003751	EIF3B	TTTTCACTGTGAGAGCTCAGCCCATTGGCCTATTTTTAAAGATGGACAGAGACGTATGTG	54.9167	59.3333	7.00591	6.9021	73	121	29	41	35	30.5	97	86	33.5	23.5	77	39	7.03892	6.96375	7.03257	7.06181	6.97157	6.96684	6.99856	6.96161	6.79163	6.87421	6.85743	6.92914
ASCRP3005813	0.0432969	0.21198	1.25404	up	hsa_circRNA_102421	hsa_circ_0048683	circBase	chr19	+	5016267	5047680	exonic	NM_015015	KDM4B	CTAAGTCCTGGAACCATCACTGTTGCTGGAGGCACCTGACAAATCCTAGCGAATTTTTGG	118.25	118	7.63759	7.31101	166	290.5	72	70	59	52	281.5	118	70	32.5	163.5	42.5	7.64749	7.60393	7.98559	7.5145	7.46581	7.60823	7.76935	7.09966	7.37379	7.1986	7.39413	7.03053
ASCRP3007428	0.0433208	0.21198	1.16736	up	hsa_circRNA_023828	hsa_circ_0023828	circBase	chr11	-	78433712	78926954	exonic	NM_001098816	TENM4	GAAATGTCACCAACATCCTAGAGCTGAGAAAAGATCCCGCACCATCCTCCAGGATCCAAT	97	84.5	7.51228	7.28903	81.5	252	60	70.5	67	51	80	100	86	46	131	64	7.09727	7.49174	7.74185	7.55752	7.57706	7.60823	6.88129	7.02516	7.51024	7.69565	7.22491	7.39695
ASCRP3010203	0.0433428	0.21198	1.15983	up	hsa_circRNA_071095	hsa_circ_0071095	circBase	chr4	-	147425000	147431201	exonic	NM_032128	SLC10A7	GTGGAAATGAGGAGCTGACCAGTGCTTTGGTGCATCTAAAACTGCATCTTTTTATTCAGA	52.3333	52.0833	7.08116	6.86725	65	95	35	50	38	31	71	61.5	36	22	90	32	6.95401	6.84509	7.31014	7.28345	7.05083	7.04342	6.81978	6.81978	6.90677	6.78597	7.01221	6.85898
ASCRP3007869	0.0434511	0.21198	1.22894	up	hsa_circRNA_104757	hsa_circ_0008344	circBase	chr9	-	33935836	33941860	exonic	NM_018449	UBAP2	GACATGGTGGTGGTCGAAGTCAGCAGACACTAGACATGAGCCTTTGAATACATCTTTATC	58.25	47.6667	7.15876	6.86134	71.5	83	26	71	48	50	69	62	31	30	59	35	7.00145	6.77794	6.84142	7.58097	7.20812	7.54267	6.81978	6.79403	6.80151	7.13331	6.74976	6.86966
ASCRP3000614	0.043468	0.21198	1.27849	up	hsa_circRNA_066970	hsa_circ_0066970	circBase	chr3	+	121563299	121576003	exonic	NM_018456	EAF2	AAGATGTCCCCAGCATCTCCAATAGATGATATCGAAAGAGATGACTTCAAACCTGCTTCT	1643	1537.67	10.8491	10.4947	2179.5	3692	867	1216	1029.5	874	1579	2787	1100	688.5	2343	728.5	10.6419	11.2149	10.6796	11.0064	10.7503	10.8017	10.2923	10.2601	10.5168	10.7415	10.7366	10.4207
ASCRP3005512	0.0434715	0.21198	1.19933	up	hsa_circRNA_049954	hsa_circ_0049954	circBase	chr19	+	17313650	17317185	exonic	NM_004145	MYO9B	CCTTCGCACAGTACGGCGACTTCCTCCGAGCCGTCGCAGAGCAAAGCTCAGAAGAAGAAG	89.9167	70.8333	7.32151	7.05928	81	264.5	36	80	43	35	115	88.5	48.5	30	103	40	7.1016	7.51841	7.25075	7.68333	7.13245	7.2425	7.06026	6.95685	7.11046	7.13331	7.09205	7.00272
ASCRP3009262	0.0434718	0.21198	1.16614	up	hsa_circRNA_000181	hsa_circ_0000181	circBase	chr1	+	212977661	212981190	exonic	NM_001042552	TATDN3	GCTGGGTACTTCTTCTCAATTCCCCCTTCTATCATAAGAAGTGGACAGGTTGGACTAGAT	74.4167	71.5	7.27349	7.05175	110.5	146.5	37.5	46	56	50	83	118	46	31	105	46	7.30228	7.0647	7.27885	7.14113	7.36059	7.49341	6.9154	7.11046	7.05129	7.13331	7.05959	7.04049
ASCRP3010356	0.0434871	0.21198	1.07286	up	hsa_circRNA_400322		25242744	chr1	-	151849476	151860859	exonic	NM_053055	THEM4	GTTCAGAGTGTTGATGAGAAGACCCTATACTCAGAGGCGACAAATTCATTCATGGAGGTG	37.0833	33.1667	6.7797	6.67823	38	77	23	34	25.5	25	44	45	24	22	38	26	6.70385	6.74121	6.7999	6.9144	6.70357	6.81529	6.66636	6.71663	6.63892	6.66137	6.68089	6.70525
ASCRP3007677	0.0435507	0.21198	1.14971	up	hsa_circRNA_011206	hsa_circ_0011206	circBase	chr1	-	31205314	31230683	exonic	NM_006762	LAPTM5	GAAGTTTCAATAAAGCAGCAACAAGCTTCTGGAGGGCAGCCAGCAGCTTCCCCTTCTCTG	75.5	63.25	7.26174	7.06047	71.5	176.5	40	60	57	48	67	65	55.5	38	106	48	7.03394	7.20387	7.2366	7.37235	7.31556	7.40809	6.83027	6.80367	7.13267	7.48342	7.02116	7.09161
ASCRP3003088	0.0435594	0.21198	1.09054	up	hsa_circRNA_100208	hsa_circ_0012283	circBase	chr1	+	46383010	46425149	exonic	uc001coz.1	MAST2	ATGGCCACACAGAATCTCTACCCTTTGCCGAGGAGCTGAAGTAAACCAGCACATGTTTTC	41.5	40.0833	6.90075	6.77571	50	78	26	34	30	31	66	48	29	25	46.5	26	6.80949	6.75446	6.95947	6.92497	6.91269	7.04342	6.77794	6.71997	6.79163	6.90157	6.72305	6.74008
ASCRP3010862	0.0435851	0.21198	1.11695	up	hsa_circRNA_100409	hsa_circ_0015438	circBase	chr1	+	179306971	179310445	exonic	NM_003101	SOAT1	TAGCATATACACTGCCACCAGCTTCCCGGTTCATCATTATATTCGAGCAGGGATTTGAGA	171.167	204.75	8.01619	7.85662	276	380.5	84	115	101.5	70	422.5	292	110	54	260	90	8.15891	7.85149	8.16491	8.02044	7.97041	7.93097	8.20154	7.77653	7.77024	7.87519	7.79	7.72624
ASCRP3010116	0.0436372	0.21198	1.12894	up	hsa_circRNA_089652	hsa_circ_0089652	circBase	chr9	-	140086068	140086817	exonic	NM_001128228	TPRN	GTCTTTCCTGCCTCTGATGATGGACTCAATAAACAGCACTGGACAAGGCTGCCTGTCCAG	49.5833	46.5	6.96368	6.78871	63	98.5	27	38	37	34	70.5	60	35.5	23	61	29	6.90998	6.86304	6.84142	7.0414	6.98615	7.14009	6.81003	6.74393	6.88434	6.72386	6.83	6.74008
ASCRP3001864	0.0437244	0.212189	1.33371	up	hsa_circRNA_103465	hsa_circ_0067231	circBase	chr3	-	128356641	128363826	exonic	NM_002950	RPN1	AGAGATGTGCCTGCCTATAGTCAGGTAAAGGGAGAAGATGAGGAAGAGAACAATTTGGAA	81	67.1667	7.43615	7.0207	105	114	43	123	55	46	132	89.5	42	27	75	37.5	7.2723	6.93764	7.39659	8.13688	7.38006	7.49341	7.13245	6.97321	7.03781	7.06893	6.93813	6.97369
ASCRP3012078	0.0438337	0.212612	1.0274	up	hsa_circRNA_001518	hsa_circ_0001518	circBase	chr5	-	107684099	107703654	exonic	NM_001163315	FBXL17	TGCAGGAAAACAAATTAATATTTTCCAATTTGTCACTGGATGAGCGTTGCCTTTCCGCAT	29.6667	27.9167	6.6441	6.6051	35	53	22	23	24	21	40	28.5	22	19	34	24	6.67158	6.62518	6.63952	6.61428	6.63055	6.68347	6.61008	6.56968	6.55617	6.60762	6.64218	6.64484
ASCRP3002326	0.0438795	0.212727	1.07718	up	hsa_circRNA_101795	hsa_circ_0000688	circBase	chr16	+	29845053	29845387	exonic	NM_005115	MVP	AGGGTGACAGGACATCACACCCCTGCAGGTGGTTCTGCCCAACACTGCCCTCCATCTAAA	68.75	69.75	7.16756	7.06031	63	173.5	38.5	54	49	34.5	74	89	52.5	32	120	51	6.97157	7.20103	7.26458	7.30228	7.19008	7.07583	6.85253	6.97629	7.13267	7.13331	7.13374	7.13331
ASCRP3003561	0.043951	0.212932	1.14746	up	hsa_circRNA_009366	hsa_circ_0009366	circBase	chr1	+	2066700	2087531	exonic	NM_002744	PRKCZ	CAACCCCTTCCTGGTCGGATTACACTCCTGCTTCCAGACGACAAGTCGAATCTATCTACC	116.833	115.917	7.54594	7.3475	151	322	41	70	59	58	179	176	59.5	35	188	58	7.56716	7.6903	7.33657	7.58097	7.39818	7.70242	7.37576	7.38683	7.22491	7.35494	7.48809	7.25445
ASCRP3010254	0.0439662	0.212932	1.51451	up	hsa_circRNA_004077	hsa_circ_0004077	circBase	chr16	+	77850817	77859358	exonic	NM_020927	VAT1L	GTGGGGGCGTGTGGATTAAACTTCATTGACTTGATGGTGCGACAAGGGAATATTGACAAC	128.5	96.75	7.92101	7.32216	230	67	59	185	128	102	169	116	61	49	124	61.5	7.97829	6.68172	7.74185	8.56318	8.22446	8.33658	7.3327	7.11692	7.22491	7.77051	7.1552	7.3327
ASCRP3004725	0.0441609	0.213577	1.15262	up	hsa_circRNA_406561		25070500	chr4	+	174169134	174169591	sense overlapping	NM_017423	GALNT7	CATGATCTCACTGGACCGCAGCGTCAATGACTTACGCCAAGAAGAACAGAGATGTCAATG	78.0833	84	7.23231	7.0274	130	172	32	57	41	36.5	221	102	32	26	83.5	39.5	7.47355	7.20649	7.08415	7.38123	7.05083	7.1976	7.56716	7.04635	6.80151	6.90157	6.8926	6.95519
ASCRP3005456	0.0441771	0.213577	1.09088	up	hsa_circRNA_103171	hsa_circ_0008870	circBase	chr22	-	22160138	22162135	exonic	NM_002745	MAPK1	CCTGCTGCTCAACACCACCTGTGATCTCAAGCTCTGCTTATGATAATGTCAACAAAGTTC	90.5	100.083	7.42489	7.2994	119.5	211.5	43	59	61	49	167	145.5	63	40	123	62	7.36818	7.33602	7.43594	7.43095	7.43559	7.54267	7.31877	7.24721	7.28422	7.46783	7.16393	7.31445
ASCRP3007721	0.0441883	0.213577	1.24271	up	hsa_circRNA_407197		25070500	chr9	-	88648196	88655783	exonic	NM_016548	GOLM1	GAATGACAGAAACATAGATGGAGCCAGTGCATCAATCAGATGAAGGAGGTGAAGGAACAG	76.4167	72.25	7.25393	6.94044	130	141	34	46	74	33.5	199	87	33	21	62	31.5	7.42068	7.04049	7.16602	7.17817	7.62661	7.09161	7.45936	6.93083	6.84814	6.78597	6.82267	6.79566
ASCRP3011729	0.0442275	0.213594	1.23588	up	hsa_circRNA_407279		25070500	chrX	+	37892786	37893261	exonic	NM_138780	SYTL5	TGAAAAAAGTGGAGGACAAGAGAATAAGTGTTTTCTGCATTCTCTCCCAGCGGATCTGAT	159.5	145.667	8.04598	7.74044	147	363	83	104	140	120	114	161	138	67.5	267.5	126	7.55066	7.80119	8.15342	7.95064	8.31804	8.50193	7.07092	7.31904	8.04671	8.12674	7.79863	8.0806
ASCRP3001824	0.0443271	0.213836	1.07637	up	hsa_circRNA_046298	hsa_circ_0046298	circBase	chr17	-	79977183	79977257	exonic	NM_001271007	STRA13	AGACGCGCTCCGTGTGGACGTGGACCAGCTGGAGAAGAAGCAGCAGTCCGCGGCGTGCGG	39.3333	32	6.76419	6.65801	39.5	90	21	32.5	26	27	39	38	23.5	23	44	24.5	6.72362	6.81476	6.61612	6.87018	6.70357	6.85691	6.67015	6.64989	6.60638	6.81796	6.62152	6.58218
ASCRP3006734	0.0444715	0.214298	1.25164	up	hsa_circRNA_000947	hsa_circ_0000947	circBase	chr19	+	48949251	48953623	sense overlapping	NM_031485	GRWD1	CTGGGTGAAGAGCCTGTGGCTGGGGTGTGGTCAGAGAAGGGCCAGAGGGTTCGAAGATGG	69.6667	63.1667	7.31936	6.99554	65	115	36	96	57	49	95.5	64	41.5	28	107	43	6.97157	6.94727	7.22471	7.8485	7.36059	7.56352	6.95685	6.8232	6.99809	7.00386	7.09966	7.09161
ASCRP3010380	0.0445642	0.214345	1.08395	up	hsa_circRNA_049279	hsa_circ_0049279	circBase	chr19	-	10685092	10685705	exonic	NM_005498	AP1M2	GTTCGCTACATCACCCAGAGTGGCGGGGGGCAAGGAGTACTTGATGCGAGCCCACTTTGG	43.8333	40.4167	6.8945	6.77821	57	79	27	31	36	33	53	49.5	31	26	49	34	6.87801	6.73952	6.95947	6.84792	6.93497	7.00714	6.71435	6.71997	6.78114	6.90157	6.72614	6.82607
ASCRP3002089	0.0445706	0.214345	1.06515	up	hsa_circRNA_006230	hsa_circ_0006230	circBase	chr7	+	157013382	157047004	exonic	NM_014671	UBE3C	AGCCTAGAGGACCTAAAATCCTTTACAAACTATTCAGGTCACTCAGCTCTATGTGCCAGC	56.1667	52.9167	6.91519	6.82413	73.5	144.5	29	34	30	26	90	86	29.5	23	58	31	7.01795	7.06181	6.88507	6.89311	6.85994	6.77328	6.94658	6.95401	6.69271	6.72386	6.82267	6.80497
ASCRP3010474	0.0446426	0.214477	1.15969	up	hsa_circRNA_100960	hsa_circ_0007372	circBase	chr11	-	118422500	118430579	exonic	NM_020153	IFT46	GTTTGAAGAGCTTTTGGGCAAGGACTTCCTCGTTCTGCCCATCTTCCTAACAAGGCTATG	116.167	120.25	7.75455	7.5408	114	249	72	88	102	72	125.5	154.5	106.5	55.5	197	82.5	7.34743	7.48409	7.99758	7.7523	7.99899	7.94688	7.13734	7.28538	7.7635	7.88842	7.54267	7.62753
ASCRP3004890	0.0446726	0.214513	1.30842	up	hsa_circRNA_101725	hsa_circ_0008255	circBase	chr16	+	16200594	16205439	exonic	NM_004996	ABCC1	CATTTCACAAGACAGCTCAGCAGCTCCTCCTCCTATAGTGGGGACATCAGCAGGCACCAC	536	455	9.30437	8.91654	731	1407	222	326	298	232	563	643.5	424	192	658	249.5	9.24693	9.4367	9.31556	9.32128	9.19473	9.311	8.59363	8.56625	9.3479	9.32539	8.76349	8.90255
ASCRP3007794	0.0447559	0.214698	1.22556	up	hsa_circRNA_103553	hsa_circ_0001377	circBase	chr3	-	195605123	195615477	exonic	NM_005781	TNK2	GACAAGCTGCACATCCAGATGAATGATGTCATCACCGTCATCGAGGGAAGAGGCTGGGAG	157.167	131.667	7.75271	7.45926	185	492	53	85	76	52	210	169	73	35	228	75	7.77271	8.10327	7.64495	7.72455	7.6434	7.62737	7.50152	7.33804	7.40492	7.3375	7.665	7.50859
ASCRP3008227	0.044909	0.215098	1.35275	up	hsa_circRNA_103403	hsa_circ_0066367	circBase	chr3	+	58131647	58135954	exonic	NM_001457	FLNB	GAGCATTTGTGACCTGAACCTGAAAATCCCAGAGAGCCCACTCCAGTTCTACGTGAACTA	298.25	250.917	8.44347	8.00758	347.5	922	80.5	198	132	109.5	457	362	137	55	413	81.5	8.41508	8.87923	8.08874	8.62992	8.25957	8.38828	8.30899	7.97388	8.02165	7.94511	8.20675	7.58909
ASCRP3006946	0.0450082	0.21513	1.05204	up	hsa_circRNA_401641		25242744	chr16	+	70502751	70505255	exonic	NM_145059	FUK	CTTCACCCTCGTTGGCCGTCTGGACAGCTGGGAGGTCTCTGGGGTTGTCTTCTTCTCTGT	44.4167	47.1667	6.90877	6.83559	59	89.5	23	31	35	29	69	63	34	20	66	31	6.9186	6.82267	6.86304	6.9144	6.98615	6.94776	6.80313	6.81689	6.8921	6.78597	6.88935	6.82607
ASCRP3003130	0.0450751	0.215154	1.06885	up	hsa_circRNA_055629	hsa_circ_0055629	circBase	chr2	-	96860695	96861287	exonic	NM_020151	STARD7	ATGTGACACCTCGGCAGTTCTTCAATGTTCAGATCTATTAATGAGATGAAGCGGTTGGAA	57.3333	59.3333	7.03612	6.94006	75.5	125.5	30.5	48	35	29.5	100	84	36.5	24	77	34.5	7.05083	6.98615	6.97724	7.22669	6.98615	6.98967	6.99856	6.95401	6.89909	6.95685	6.94197	6.88985
ASCRP3006687	0.0450957	0.215154	1.27665	up	hsa_circRNA_038737	hsa_circ_0038737	circBase	chr16	-	27473614	27474913	exonic	NM_001520	GTF3C1	CTGGAGTTGCTCCAGGGTTCACAGAGAGTTTCGGAGCTGCCAACATCTCCCAGGCAGCAC	265.833	253.5	8.65849	8.30613	253	562	172	207	223	178	189	273	265	129.5	465.5	199	8.07565	8.2865	8.99884	8.71098	8.8912	8.9878	7.41579	7.71716	8.81155	8.92679	8.34932	8.61618
ASCRP3006363	0.0451471	0.215154	1.35248	up	hsa_circRNA_024517	hsa_circ_0024517	circBase	chr11	-	118898337	118898434	exonic	uc001pus.2	SLC37A4	CTCTGAGGGCAAGAAGGGTGGTTGTCTCCTTCCTCTGTCTCCTGCTCATCCACAATGAAC	1876.33	1717.5	11.1153	10.6796	2344	2087	1526	2301	1709	1291	1304	2361	2300	939.5	2079.5	1321	10.7193	10.1602	11.3481	11.8001	11.4078	11.2562	9.96903	10.0013	11.354	11.0601	10.5105	11.1829
ASCRP3009182	0.0451646	0.215154	1.13437	up	hsa_circRNA_000410	hsa_circ_0001500	circBase	chr5	-	77299605	77299759	intronic	ENST00000255194	AP3B1	GCTAGTTTTGCTTTTAGTTCCGTGTAATCAGTAGGTTCCTGTCCTCTTCCTTCATGACCC	95.5833	93.0833	7.53474	7.35285	98	204.5	53	83	75	60	85	114.5	96	45	142	76	7.21912	7.31904	7.61456	7.70214	7.65115	7.70242	6.90505	7.10247	7.64794	7.69565	7.25738	7.50859
ASCRP3005661	0.0452701	0.21555	1.074	up	hsa_circRNA_103276	hsa_circ_0064136	circBase	chr3	+	9482139	9506356	exonic	NM_001080517	SETD5	CGCTGCAACACTCCTCTACAGTTTGAGAATTCTCCCTCTGAAGCACAGAATTTAGATGAG	61.1667	65.8333	7.13402	7.03103	76	140	38	41	41	31	102	85	46	30.5	97	34.5	7.06303	7.0551	7.33657	7.14113	7.13245	7.07583	7.00111	6.94776	7.08307	7.17736	7.04072	6.93617
ASCRP3000962	0.0453208	0.215577	1.12599	up	hsa_circRNA_400038	hsa_circ_0092373	circBase	chr17	+	75085353	75085553	intronic	ENST00000392476	SEC14L1	AATTTGCAGTAACAGGTGTGAGCATTCTAGCAGCAGTTTGATGATCGTATGTCAAGCATG	39.25	35	6.88463	6.71344	50	67	26	39.5	26	27	56	49	28	21	35	21	6.80097	6.68347	6.99718	7.07226	6.78706	6.96684	6.73952	6.74393	6.7627	6.78597	6.65432	6.5942
ASCRP3007241	0.0455678	0.216374	1.0468	up	hsa_circRNA_406714		25070500	chr5	-	171785557	171785759	intronic	ENST00000311601	SH3PXD2B	CTTTGGTAGCAACCTATCCTCTGCTCACTGGGGAGGACCTGTGCAGTCATCGCCTATACT	35.4167	34.9167	6.75817	6.69218	43	71	23	25	24.5	26	45	45	25.5	22	44	28	6.76159	6.72111	6.7999	6.72054	6.68897	6.85691	6.68347	6.70385	6.62787	6.66137	6.69213	6.78442
ASCRP3011764	0.0456173	0.216398	1.06914	up	hsa_circRNA_404828		25070500	chr11	+	596922	597570	exonic	NM_020901	PHRF1	TGAACCGGAACCGGATCTCCACGGCCAGGAGGGTCCAGGTACCACATGGAATGCTTGGAC	53.3333	50.6667	6.97272	6.87627	52	137	28	36	36	31	71	62	37	28	65	41	6.85357	7.04277	6.97724	6.94776	6.97157	7.04342	6.83678	6.80949	6.8921	6.95685	6.81583	6.94658
ASCRP3001827	0.045664	0.216398	1.10986	up	hsa_circRNA_000860	hsa_circ_0000860	circBase	chr18	+	77455224	77457988	exonic	NM_004715	CTDP1	AGACGTTGATTCACACAACCGAGCAGCACTGTCAGCAGATGTCGAATAAAAGCGGTTCTG	118.917	129.083	7.56661	7.41623	192	293.5	47	74	58	49	291	168	57	34	150.5	74	7.78783	7.59482	7.49341	7.60084	7.38006	7.54267	7.79728	7.34891	7.19919	7.31931	7.30228	7.53043
ASCRP3011842	0.0457198	0.216398	1.14992	up	hsa_circRNA_100009	hsa_circ_0009344	circBase	chr1	-	1721833	1724750	exonic	NM_002074	GNB1	TGACATCAATGCCATTTGCGTTACCTGTCCTGCTGCCGATTCCTGGATGACAATCAGATC	93	92.8333	7.49932	7.29779	101	206	44	98	66	43	170.5	125	65	39	102.5	55	7.264	7.3375	7.52362	7.91862	7.5556	7.39659	7.34081	7.17302	7.33841	7.57266	7.09205	7.26979
ASCRP3005473	0.0458217	0.216398	1.22545	up	hsa_circRNA_102419	hsa_circ_0048682	circBase	chr19	+	5016267	5033042	exonic	NM_015015	KDM4B	CCTGGCCAAGGAACCATCACTGTTGCTGGAGGCACCTGACAAATCCTAGCGAATTTTTGG	110.75	107.833	7.54073	7.24742	139	296	58	60.5	60	51	237.5	111.5	57	30	166	45	7.51204	7.60991	7.76474	7.39961	7.41544	7.54267	7.62465	7.07977	7.21173	7.13331	7.35202	7.08307
ASCRP3001797	0.0458633	0.216398	1.12001	up	hsa_circRNA_103143	hsa_circ_0003342	circBase	chr21	+	45497573	45500008	exonic	NM_003274	TRAPPC10	AGACAGCCCAGGATTTGTCCCATGCCACCATTGAAATGTATACAAGCATTGGGAGGATTC	72	76.4167	7.21424	7.05074	111	139.5	35	57	52.5	37	135	100	53.5	29	96	45	7.28995	7.03414	7.14976	7.33511	7.30676	7.16973	7.18825	7.00272	7.1197	6.95685	6.97888	7.05801
ASCRP3005623	0.0458766	0.216398	1.13951	up	hsa_circRNA_101433	hsa_circ_0033049	circBase	chr14	+	94008811	94009042	exonic	NM_020818	UNC79	CGATGTCATGGTCATGTGCCTTCTTCCTAAACCCATGGAATTTGCCAGGGTGAGCCTCTG	50.4167	49.25	7.09935	6.91094	70	74.5	35	41	46	36	61	63	40	27	74	30.5	7.0048	6.74505	7.27885	7.14113	7.22868	7.1976	6.75803	6.81453	6.97369	7.13331	6.93813	6.84792
ASCRP3010199	0.0459238	0.216514	1.0743	up	hsa_circRNA_102127	hsa_circ_0044646	circBase	chr17	-	49067810	49071296	exonic	NM_003971	SPAG9	GTGCTTCTCCAGTGATGGATAAACCACCAGGAACAGCAGAAGGAGTTAAAAAATCAAGAA	59.9167	64.6667	7.08648	6.98309	86	119	33	40	44.5	37	93.5	94	41	29.5	88	42	7.11651	6.94197	7.11778	7.06181	7.11109	7.16973	6.99412	6.99856	6.95685	7.02823	6.93813	6.98265
ASCRP3009638	0.0461618	0.217316	1.09694	up	hsa_circRNA_407239		25070500	chr9	-	127446879	127447265	intronic	ENST00000344523	NR6A1	GGCTGCTCTCTGGGGAGGAATTTATTTTAATTGCCAGTAAGAAGAAGTTTCCTATTGGCC	37	36.25	6.85856	6.72507	44	50.5	30	35	33.5	29	51	42.5	29	24	43	28	6.77245	6.58155	6.95947	6.93448	6.97157	6.93181	6.69841	6.66577	6.74369	6.72386	6.72305	6.79566
ASCRP3011478	0.04621	0.217436	1.09209	up	hsa_circRNA_000421	hsa_circ_0000421	circBase	chr12	+	74932094	74932288	sense overlapping	NM_001136262	ATXN7L3B	TCGAGGAGTAAGCTAAGTAGAAAAAAGTAGAAAAATCAGACAAAAGAGCGTGCCGCCTCC	29.8333	25.3333	6.68633	6.55924	29	48	20	28.5	28	25.5	32.5	30	17	20	30.5	22	6.58958	6.54667	6.61612	6.80949	6.76048	6.79566	6.57815	6.57373	6.45869	6.66137	6.58494	6.49858
ASCRP3009358	0.0463968	0.218101	1.40099	up	hsa_circRNA_008676	hsa_circ_0008676	circBase	chr4	+	72205086	72222904	exonic	NM_001098484	SLC4A4	GGAAGACAGTCTCCAGTGCAAGTAGGATGTTTACCAACCCTGATAATGTCTCTCCTGCTG	141	121.75	7.80057	7.31413	260.5	295	75	31	111	73.5	341.5	149	54	26	102	58	8.09877	7.62722	8.06917	6.89311	8.09068	8.02449	7.96825	7.26923	7.19919	7.04837	7.08022	7.3195
ASCRP3005077	0.0464281	0.218141	1.06387	up	hsa_circRNA_103856	hsa_circ_0072684	circBase	chr5	-	64587155	64769779	exonic	NM_197941	ADAMTS6	CCAGTATGGAGCAACCTCCCGCCAATGTAAATATGGGGTTAAAAAATGGCCATACTTTAG	40.3333	37.3333	6.8432	6.75388	50	82	26	30	28	26	41	52.5	28	22	51.5	29	6.8391	6.78059	6.92228	6.84792	6.8124	6.85691	6.65372	6.74673	6.72249	6.84509	6.77085	6.78442
ASCRP3005749	0.0464959	0.218141	1.07247	up	hsa_circRNA_101685	hsa_circ_0037516	circBase	chr16	-	2369581	2369841	exonic	NM_001089	ABCA3	CGTGCTGTCGTGCAGGAGAAGGAAAGGAGGCTGAAGGGTACATCCGGGAAGGCTTCCTGG	29.25	27.4167	6.72259	6.62165	31	49	22	26	24.5	23	33.5	37	22	19	31	22	6.68781	6.58958	6.86304	6.82267	6.68897	6.68347	6.59296	6.64989	6.63892	6.69213	6.61218	6.54383
ASCRP3004698	0.0465846	0.218153	1.28375	up	hsa_circRNA_000001	hsa_circ_0000001	circBase	chr1	-	1080738	1080845	intergenic			CATGAAGGTGGTGGGGGTCATGAGGTCACAAGGGGGTCGGCCATGTGATGGGGTTGGGTC	67.1667	50.6667	7.37108	7.01071	62.5	74	38	95	65.5	68	60	54	37	47	59	47	6.9186	6.71663	7.31014	7.8485	7.53399	7.89864	6.75803	6.7267	6.92472	7.74219	6.80497	7.10766
ASCRP3008993	0.0466122	0.218153	1.92115	up	hsa_circRNA_008882	hsa_circ_0008882	circBase	chrM	+	13418	13499	sense overlapping	uc004cox.4	MTND5	GCATTAGCAGGAATACCTTTCCTCACAGGACTACTCAAAACCATACCTCTCACTTCAACC	1295.58	774.167	10.413	9.47105	1051	2623	235	2387.5	860	617	893	1217	537.5	256	1454.5	287	9.69429	10.5645	9.36751	11.8905	10.5168	10.4445	9.33512	9.26466	9.61464	9.64965	9.88953	9.07272
ASCRP3002890	0.0467298	0.21849	1.32245	up	hsa_circRNA_101930	hsa_circ_0006105	circBase	chr17	-	1257504	1265302	exonic	NM_006761	YWHAE	ATCTGACACTATGGACTTCAGACATGCAGGGTGACGGTTGAGACTGAGCTAAAGTTAATC	87	80.5833	7.54561	7.14239	101	130.5	54	101	78	57.5	137	127	61	29	84.5	45	7.23563	7.00386	7.67792	7.92974	7.71217	7.71432	7.17385	7.1602	7.26699	7.17736	6.97629	7.09966
ASCRP3005889	0.0468645	0.219013	1.10498	up	hsa_circRNA_101139	hsa_circ_0028173	circBase	chr12	+	110764194	110780253	exonic	NM_001681	ATP2A2	CTACCTCATCTCGTCCAACGTCGGGGAAGTTGTCTGGTGAATCTGTCTCTGTCATCAAGC	113.083	117.417	7.53445	7.39043	131	317.5	52.5	77	55.5	45	194.5	199	66	41	141	63	7.44701	7.68433	7.6653	7.61403	7.38791	7.40809	7.44726	7.47776	7.28422	7.49871	7.28995	7.34466
ASCRP3008418	0.046977	0.219325	1.0362	up	hsa_circRNA_406181		25070500	chr22	+	31042584	31045240	intronic	ENST00000451479	SLC35E4	GAGTGAGGAAGGAGGTGCCCTGCTGCAGGAGGAGAGGCTGGACGCGGTGACCCTGCTTTA	30.75	29.4167	6.736	6.6847	30	50	21.5	31	27	25	32	33.5	26	23	36	26	6.63625	6.60092	6.78036	6.8592	6.78706	6.75223	6.58369	6.61673	6.70188	6.84509	6.66636	6.69445
ASCRP3000374	0.0470395	0.21951	1.11809	up	hsa_circRNA_040831	hsa_circ_0040831	circBase	chr16	+	88694029	88695262	exonic	NM_144604	ZC3H18	AACACATCCCCAGACCGAGGTCCCTGAGCGTGAGCAGCGTCTCCTCAGTGTCCAGTGCTA	84.25	84.75	7.39687	7.23583	78	204	40	57	72.5	54	92	95.5	62	38	157	64	7.04772	7.29791	7.40853	7.39961	7.60007	7.62737	6.92154	6.99436	7.30059	7.49871	7.3432	7.35659
ASCRP3013601	0.0471027	0.219698	1.43793	up	hsa_circRNA_091244	hsa_circ_0091244	circBase	chrX	+	100381697	100403150	exonic	NM_006733	CENPI	TTTTTGCTACAGGGAATGCAGCCTCATCTCCAGGCTTTGTTGTCACTGTATAAGTTCTTT	286.167	284.583	8.77211	8.24812	442	419	159	263	243	191	310	534	170	98	465.5	130	8.69009	7.96092	8.90381	8.99884	8.97493	9.10408	7.88271	8.36459	8.24581	8.55146	8.33517	8.10896
ASCRP3001393	0.0472186	0.219868	1.0454	up	hsa_circRNA_405912		25070500	chr2	+	73477044	73477365	intronic	ENST00000258091	CCT7	ACCTGAGTGAAGAATGTAAGAGCAGCTGCTGAGTGTTGGGGGGGCTGGCAGTGAGCCGTG	31.8333	27	6.72452	6.66046	29	57	23	31	25	26	33	29	27	24	26	23	6.60762	6.61882	6.7539	6.84792	6.70357	6.81529	6.57221	6.607	6.69271	6.84509	6.57563	6.67015
ASCRP3007478	0.0474086	0.219868	1.09186	up	hsa_circRNA_102645	hsa_circ_0053063	circBase	chr2	-	26453059	26457223	exonic	NM_000182	HADHA	GAACCCCTGGCATGTTAGCCGCTTGCAAGACCCTTCAAGAAGTAACACAGCTATCACAAG	68.4167	71.75	7.1658	7.03902	77	170	35	50	47	31.5	115	97	41	28	103.5	46	7.06303	7.17736	7.25075	7.25211	7.20812	7.04342	7.06226	7.0136	6.95685	7.08965	7.04433	7.06739
ASCRP3008292	0.0474542	0.219868	1.02804	up	hsa_circRNA_001223	hsa_circ_0001223	circBase	chr22	-	35948707	35948901	antisense	NM_014310	RASD2	GAGGAACGCGGTCAGGAGGAAGGCGTCCCGGGTGGAGGCCGTGGATCTGAACTGGGTGAG	31.9167	31.75	6.69004	6.65015	33	67.5	22	22	24	23	36.5	35	24	23	48	24	6.65049	6.69668	6.66196	6.69585	6.70357	6.73171	6.62518	6.63698	6.60638	6.66137	6.72614	6.64484
ASCRP3000944	0.0474725	0.219868	1.18522	up	hsa_circRNA_403150		25242744	chr4	-	77977114	77987558	exonic	NM_006835	CCNI	AATTGGGATCTTCACACAGCCACACCATTGGATTTTCTTCATATTGTAGCTACAGCAAGC	401.417	447.583	8.95563	8.71048	557	1010	167.5	290	236	148	706	865	230.5	95	578	211	8.93875	8.98557	8.96035	9.17158	8.93436	8.74318	8.90604	8.88109	8.61552	8.55973	8.59052	8.70998
ASCRP3008386	0.0475485	0.219928	1.05488	up	hsa_circRNA_406040		25070500	chr2	+	207025605	207025856	intronic	ENST00000236957	EEF1B2	GAGTAAATCATAAACAGGTAGAACATGGACAGCAGCAATTCAACTTTTCCCCACACTGCC	31.5	27.9167	6.69688	6.6198	32	59	22.5	25	27.5	23	30	33	22	21	40.5	21	6.64073	6.64484	6.63952	6.69585	6.74505	6.81529	6.57437	6.61673	6.57373	6.66137	6.69841	6.5942
ASCRP3001344	0.0475644	0.219928	1.33822	up	hsa_circRNA_103523	hsa_circ_0068142	circBase	chr3	+	182602540	182605501	exonic	NM_014616	ATP11B	ACCCTCATGTGTTACAAAATAAGCCCACCCTTTATCGGAATCATGGGTAAAGAAGGAAGA	100	94.3333	7.62797	7.20765	132	158.5	66	118.5	83	42	186	141	61	28.5	106.5	43	7.47793	7.14429	7.95851	8.09844	7.74157	7.34706	7.39925	7.24093	7.30059	7.15623	7.09966	7.04927
ASCRP3000878	0.047628	0.22	1.1475	up	hsa_circRNA_104205	hsa_circ_0007769	circBase	chr6	+	144086397	144086935	exonic	NM_014721	PHACTR2	AATGCAAAATGCTGGCTCCTCTCATTCAAAAAAAACAACTGGCTCTAAAGCATCAGCTTC	118.167	126.917	7.74395	7.54545	118.5	247	61	99	110.5	73	157	170	91	52.5	198	93	7.36402	7.46615	7.72327	7.87148	8.07921	7.95959	7.27346	7.35949	7.59031	7.80399	7.51923	7.72624
ASCRP3003238	0.0476486	0.22	1.1145	up	hsa_circRNA_101205	hsa_circ_0006078	circBase	chr12	+	125587224	125591814	exonic	NM_023928	AACS	ATTCCGCTGGGGGTGTGCTGGACCGGTTTTCTCAAATTCAGCCAAAGCTCATCTTCTCTG	63.0833	64.8333	7.14971	6.99331	86	136	29.5	41	43	43	106.5	94	40	25	85	38.5	7.14491	7.04049	7.08415	7.09966	7.13245	7.39659	7.04772	7.0136	7.00503	6.95685	6.98146	6.95519
ASCRP3002993	0.0477726	0.220215	1.05544	up	hsa_circRNA_005708	hsa_circ_0005708	circBase	chr9	+	134308003	134330553	exonic	NM_013318	PRRC2B	ATGATGAAGAGGAGGAAGAAGTTGTGAAGGACGGCAGGCCAAAGTGTTATTCCTAGACAT	38.1667	39.1667	6.78797	6.71012	41	72	25	32	32	27	55	43	28	22.5	56	30.5	6.73284	6.72111	6.73228	6.84792	6.83678	6.85691	6.72249	6.67595	6.70188	6.63297	6.7539	6.77355
ASCRP3008854	0.0480462	0.220562	1.02837	up	hsa_circRNA_084135	hsa_circ_0084135	circBase	chr8	-	42716887	42743014	exonic	NM_030954	RNF170	GCAACCCAGATCTACCTGGAATGGCCAAATATCAAGGTGAAGTTCAAAGTTTGAAACTGG	47	52.1667	6.93742	6.89706	57	98	28	36	35	28	72	69.5	38	25	76	32.5	6.90555	6.8712	7.0136	6.99108	6.98615	6.85691	6.83027	6.8676	6.9328	7.00386	6.93255	6.81529
ASCRP3000241	0.0481714	0.220926	1.17976	up	hsa_circRNA_030448	hsa_circ_0030448	circBase	chr13	+	76301164	76415337	exonic	NM_005358	LMO7	AAAGGGCCAAACAGGAGGCAGAGAGAGAGAATTCCAAGTACTTGGATGAGTTTGATTAAT	43	35.1667	7.04187	6.80338	30	62	29.5	52	41	43.5	41	39	31	27	41	32	6.61734	6.65815	7.08415	7.35859	7.11109	7.42189	6.64193	6.65551	6.85769	7.08965	6.70582	6.86966
ASCRP3004622	0.0484245	0.221874	1.59387	up	hsa_circRNA_103383	hsa_circ_0065871	circBase	chr3	+	50677796	50679763	exonic	NM_004635	MAPKAPK3	CATCCAGTTTCTGCACAGCCATAACATTGCCCACCGAGATGTCAAGCTCCTGTATGACAG	537.167	402.833	9.22005	8.54752	575.5	1515	162	583.5	200	187	741.5	606.5	184	83	649	153	9.0066	9.56585	8.92896	10.0401	8.73829	9.04052	8.9878	8.51493	8.33611	8.38828	8.7528	8.3052
ASCRP3004449	0.0485567	0.222162	1.04594	up	hsa_circRNA_403202		25242744	chr4	-	111026652	111119523	exonic	NM_001130721	ELOVL6	CAGTCTTCAGAGAACACGTAGCGACTCCGAAGATCAGCCCCAATGAACATGTCAGTGTTG	36.5833	34	6.76359	6.69878	45.5	75	21	29	27	22	45	45	26	21	46	21	6.7763	6.73454	6.7999	6.87018	6.76048	6.64012	6.66636	6.71205	6.70188	6.72386	6.74369	6.64484
ASCRP3006112	0.0486169	0.222331	1.02857	up	hsa_circRNA_103144	hsa_circ_0061936	circBase	chr21	+	45506682	45509814	exonic	NM_003274	TRAPPC10	CTCAGGAACACGATAGCCTTCTGGCAGGCATTCCTCAGAGAGTCAAGTTCACTGTCACTA	32.6667	29.5	6.73194	6.6913	30	75	21	25	23	22	43	35	24	19.5	32.5	23	6.65049	6.75446	6.7539	6.79751	6.70357	6.73171	6.67158	6.65551	6.70188	6.75803	6.66636	6.69445
ASCRP3004339	0.0488335	0.222897	1.20504	up	hsa_circRNA_100908	hsa_circ_0023881	circBase	chr11	-	85685750	85687725	exonic	NM_007166	PICALM	CAGGAGCACAGGCACCCCCTGTAATGGCCTATCCTGCTACTACACCAACAGGCATGATAG	127.333	127.583	7.68646	7.41738	170	307	55	108	80	44	268	185	63.5	38	146	65	7.6826	7.66117	7.67792	7.97864	7.69652	7.42189	7.74394	7.428	7.30657	7.37145	7.25738	7.39695
ASCRP3006125	0.0488871	0.22293	1.1106	up	hsa_circRNA_104758	hsa_circ_0002976	circBase	chr9	-	33948371	33948585	exonic	NM_018449	UBAP2	CTCAGTCATCTTGTCATCCGTCCTTGGCTCAGGATTTGGAGAGCTTGCACCACCAAAAAT	104.417	109.083	7.46027	7.30894	115.5	294	43	64	60	50	141	167	73	35	181.5	57	7.37181	7.62192	7.42154	7.42364	7.38006	7.54267	7.20124	7.3327	7.37379	7.31931	7.41928	7.2073
ASCRP3005172	0.0489422	0.223075	1.16407	up	hsa_circRNA_000675	hsa_circ_0001117	circBase	chr2	+	240910625	240910719	antisense	NM_004544	NDUFA10	CCCAGGTACATCGCAAGGGTCTCCAAGTAGATATATCTCAGGAAATGTCATTCAGGAGAA	50.8333	42.5	6.99106	6.77189	68	93.5	27	32.5	43	41	49	59	35	21	61	30	6.95401	6.82267	6.88507	6.8592	7.13245	7.29298	6.69096	6.76758	6.88434	6.72386	6.8474	6.71716
ASCRP3007452	0.0489744	0.223116	1.12529	up	hsa_circRNA_406108		25070500	chr20	+	35842162	35854205	exonic	NM_002951	RPN2	GAACACTGGTGCTGAACTCACTCCTCACCAGGGATGTTTTTGAACTAAATTTCATGAACG	49.9167	42.1667	6.94932	6.77902	74	98	28	46.5	26	27	73.5	56	27	22	46.5	28	7.03892	6.85431	6.99718	7.21634	6.73228	6.85691	6.83392	6.77222	6.74369	6.78597	6.7539	6.78442
ASCRP3009831	0.0490173	0.223158	1.06347	up	hsa_circRNA_025162	hsa_circ_0025162	circBase	chr12	+	6630963	6632512	exonic	NM_014865	NCAPD2	GGTTGGGACCATTCAGTGTCTTGAGGAAATTGCCCAGCAGCTTCCACACAAGAAAAGAAT	41.1667	40.9167	6.86311	6.77433	45	78	27	38	29	30	52	51	32	26	54.5	30	6.74121	6.73454	6.88507	6.99108	6.85994	6.96684	6.71435	6.75088	6.69271	6.90157	6.80205	6.78442
ASCRP3009900	0.0490765	0.223158	1.11351	up	hsa_circRNA_400522		25242744	chr10	-	17199439	17210916	exonic	NM_004412	TRDMT1	GTAGAAGGTCCGTGTGCTTTACCAAAGGGGCATTACACTCGAAGAGTTTGACAGATTATC	41.5833	41.3333	6.92242	6.76731	56	61	27.5	40	36	29	68	47	38	22	46	27	6.86812	6.65138	7.0136	7.0414	7.02823	6.93181	6.81978	6.68756	6.94128	6.72386	6.72614	6.70525
ASCRP3008577	0.0491516	0.223351	1.08532	up	hsa_circRNA_100042	hsa_circ_0009610	circBase	chr1	-	8922945	8923402	exonic	NM_001428	ENO1	GATCTGAGCGCTTGGCCAAGTACAACCAGCTCCTCAGGTGCAAGCTGGCCCAGGCCAATG	48.9167	38.3333	6.8678	6.74968	39	140.5	25	40	25	24	46	56	27.5	23	50	27.5	6.73284	7.05242	6.84142	7.06181	6.74505	6.77328	6.67158	6.76758	6.72249	6.84509	6.72921	6.76214
ASCRP3008504	0.0491656	0.223351	1.08657	up	hsa_circRNA_074410	hsa_circ_0074410	circBase	chr5	-	145533296	145533373	exonic	NM_020117	LARS	GATATTGCTGCCCTCAGAGACTTGAAGAAAAAGCAAGCACTGGTGTGGTTACAAGTGTTC	39.0833	36.9167	6.80297	6.68318	47	78.5	24	33	27	25	68	47	24	20.5	40	22	6.79163	6.75803	6.82001	6.9144	6.76048	6.77328	6.81476	6.71997	6.61673	6.63297	6.69585	6.61882
ASCRP3011345	0.0492601	0.223463	1.06165	up	hsa_circRNA_405228		25070500	chr14	-	50929382	50952912	exonic	NM_006575	MAP4K5	TCCAGATAACCACGCACATTACACTGAAGCAGATGACGATGACTTTGAGGAGATGATTTT	56.75	62.8333	7.04225	6.95594	67	129.5	31	37	43.5	32.5	83	102	42	25	79	46	7.0048	7.00734	7.06739	6.98075	7.1016	7.09161	6.89859	7.05197	6.98194	6.90157	6.88935	7.01221
ASCRP3004804	0.0494381	0.223883	1.12289	up	hsa_circRNA_406326		25070500	chr3	+	113795789	113798724	intronic	ENST00000281273	QTRTD1	CATTAAAAGGACTTTCTGATTTCCTTCCTTGCATTGTCCTCATGCCAGTGTTCGGTTAGG	53.8333	48	7.05474	6.88753	54	109	30	47	41	42	58	59	48	27	56.5	39.5	6.81872	6.89484	7.03257	7.19801	7.06161	7.32267	6.76786	6.7914	7.06784	7.00386	6.75803	6.93617
ASCRP3007084	0.0495566	0.223883	1.10477	up	hsa_circRNA_028628	hsa_circ_0028628	circBase	chr12	+	118456876	118460164	exonic	NM_007370	RFC5	CTTGAGAAGAGGGTTGAAAAATACCGGCCACAGACCCTGAATGATCTCATTTCTCATCAG	44.6667	42.9167	6.87197	6.72822	42.5	104	25	33	31	32.5	54	58	30.5	23	59	33	6.76703	6.88608	6.84142	6.87018	6.76048	7.1066	6.74673	6.75803	6.77245	6.60762	6.73284	6.75167
ASCRP3010640	0.0496808	0.224206	1.1655	up	hsa_circRNA_104483	hsa_circ_0082316	circBase	chr7	-	129497350	129520811	exonic	NM_003344	UBE2H	TAATCAAACTTGGACAGCTCTCTATGCATCGAGAGTAAACATGAGGTTACGATCCTGGGA	62.6667	60.25	7.12057	6.89962	89	119.5	35	60	40.5	32	132	80	37	24	56.5	32	7.14491	6.95449	7.19597	7.39961	7.06161	6.96684	7.1662	6.9186	6.92472	6.84509	6.73816	6.80497
ASCRP3008138	0.0497989	0.224633	1.08703	up	hsa_circRNA_000578	hsa_circ_0000487	circBase	chr13	-	50655754	50656296	intronic	ENST00000425586	DLEU2	GAGAGACGGGGCTGAGGGGGGAGGGTTGGAGTTTGCGCATGCGTAAAAATGTCGGGAAAG	36.25	31	6.81	6.68961	32	55	25.5	39	35	31	32	34	27	27	35	31	6.61734	6.58958	6.78036	7.0414	6.93497	6.89636	6.60489	6.57373	6.70188	6.90157	6.61551	6.74008
ASCRP3012205	0.0498665	0.22471	1.19548	up	hsa_circRNA_102237	hsa_circ_0046419	circBase	chr17	+	80417867	80430574	exonic	NM_012336	NARF	TGCTGACCTCTGCCTGTCCTGGAATGTAGTAAGAAAACAAAAACTGATGACCAAGAGAAT	121.75	136	7.84049	7.5829	173	189	67.5	126	98.5	76.5	192	202	94.5	54.5	197	76	7.69594	7.28212	7.92568	8.15548	7.95923	8.02449	7.428	7.49207	7.63942	7.86416	7.53688	7.53688
ASCRP3004741	0.0499969	0.224787	1.09305	up	hsa_circRNA_104909	hsa_circ_0088457	circBase	chr9	-	126371714	126641300	exonic	NM_020946	DENND1A	CATGCCCTACCTCATAGGAATCCATTTAAGTTTAATGGAGGCAGAATCCAGAGACCACAT	101.667	106.5	7.44419	7.31583	115.5	278	52	61	60.5	43	156	148	71	39.5	171	53.5	7.35055	7.57062	7.56589	7.42364	7.40738	7.34706	7.27346	7.26632	7.37379	7.45359	7.37036	7.15749
ASCRP3000966	0.0500901	0.22489	1.12634	up	hsa_circRNA_070397	hsa_circ_0070397	circBase	chr4	+	88362980	88370405	exonic	NM_024047	NUDT9	AATTTGTTGCAATAAAAAGGAAAGACTGTGGAGAATGGGCAATCCCAGGGAAATCCTGCA	43.25	42.9167	6.96863	6.797	52.5	71.5	30.5	44	34	27	63.5	60	32	22	50	30	6.87421	6.72864	7.08415	7.19801	6.95996	6.96684	6.80313	6.80205	6.8391	6.78597	6.76731	6.78442
ASCRP3009945	0.0501682	0.225135	1.07368	up	hsa_circRNA_000294	hsa_circ_0000961	circBase	chr19	+	56167366	56167744	intronic	ENST00000308924	U2AF2	GTATTAGGAAACAGTGTCCTGGGGAAGCAATAACGTTTACTGAGGGGAGGAAGAGGGATC	35.6667	33.5	6.7635	6.66094	40	62	22	35	26	29	48.5	35	24	23.5	45	25	6.75167	6.65815	6.70813	6.89311	6.67359	6.89636	6.71997	6.61969	6.59482	6.75803	6.65432	6.61882
ASCRP3007986	0.050317	0.225522	1.0838	up	hsa_circRNA_102235	hsa_circ_0046377	circBase	chr17	-	80085567	80086473	exonic	NM_198082	CCDC57	GACTCAACTCCAGGACGCCAAGAGTGCCGAGGATGAGGCTCCTTCCAGACACTTGGGAAA	47.4167	42.6667	6.87213	6.75602	50	113	26.5	34	30	31	64	45	31.5	21.5	63	31	6.83493	6.92963	6.7999	6.9144	6.78706	6.96684	6.80497	6.69668	6.80151	6.69213	6.76731	6.77355
ASCRP3004912	0.0503559	0.225522	1.12423	up	hsa_circRNA_001169	hsa_circ_0001169	circBase	chr20	+	48804894	48805015	antisense	NR_125739	CEBPB-AS1	CATTTTGCCTAAGAACACACAGCAAATCCTCCAATTAGCTTCAGTTCCCCCATATCTCCC	84.75	83.0833	7.42022	7.25128	77	191	50	71	59	60.5	71	92	86.5	45	142	62	7.06303	7.26671	7.56589	7.53558	7.39818	7.6919	6.82713	6.96684	7.49341	7.61372	7.27385	7.3327
ASCRP3006516	0.0504131	0.225525	1.07692	up	hsa_circRNA_103153	hsa_circ_0062163	circBase	chr22	+	17982113	17984048	exonic	NM_001290046	CECR2	CTGAGATCTGCAACATGATCGCCCAGAAGTGAAAAGCAGGAAGAAAATTCCTTGGCATCC	32.9167	33.0833	6.78086	6.67394	42	53.5	24	27	26	25	45	33	26.5	20	51	23	6.73284	6.60613	6.84142	6.84792	6.76048	6.89636	6.64193	6.59782	6.72249	6.66137	6.7752	6.64484
ASCRP3008145	0.0504429	0.225525	1.09249	up	hsa_circRNA_080719	hsa_circ_0080719	circBase	chr7	-	75190632	75197560	exonic	NM_005338	HIP1	GAGAGATCAGTGGATTGAAGGCACAGCTAGAAAACATGAAGACTGAGGCCTCCCAGCTGA	43.25	39.1667	6.88678	6.75915	44	84	29	45	28.5	29	51	52	29	24	45	34	6.78114	6.76048	6.95947	7.17817	6.74505	6.89636	6.71997	6.74393	6.74369	6.84509	6.65432	6.84792
ASCRP3002904	0.0505146	0.225571	1.15705	up	hsa_circRNA_100387	hsa_circ_0003644	circBase	chr1	+	171492359	171496983	exonic	NM_015172	PRRC2C	ATCTTCACATCTGCCACCACCTCCAAAGTTGCTTGCACAGCAGAGGCCTTCGAGGAAGAG	148.167	140.75	7.86881	7.65835	157	397	61	108	93.5	72.5	186	225	91	65	193.5	84	7.62192	7.90503	7.83791	7.97864	7.90266	7.96669	7.40853	7.58191	7.61067	8.1604	7.53189	7.65672
ASCRP3008964	0.0505417	0.225571	1.19476	up	hsa_circRNA_100789	hsa_circ_0021652	circBase	chr11	+	34110941	34112225	exonic	NM_005898	CAPRIN1	GCAGTGGAATCAATGTAAATGCAGCTCCATTCCAATCCATGCAAACGTTCATTCTGAATC	198.75	213.083	8.17078	7.91406	261	475.5	87	168.5	134.5	66	374.5	355	119	53	274	103	8.10201	8.07965	8.22022	8.46992	8.28872	7.86416	8.07029	7.96705	7.86133	7.87519	7.84093	7.86955
ASCRP3006909	0.0505607	0.225571	1.10836	up	hsa_circRNA_400305		25242744	chr1	+	116926635	116944277	exonic	NM_000701	ATP1A1	CTTAGGATGTATCCCCTCAAGTTGGACGTGATAAGTATGAGCCTGCAGCTGTTTCAGAAC	88.25	88.4167	7.29656	7.14813	185	183	39	48.5	41	33	197	99	44	29	117	44.5	7.74785	7.22807	7.33657	7.24191	7.1016	7.12335	7.44488	7.01081	7.05129	7.17736	7.1552	7.04927
ASCRP3000604	0.0505707	0.225571	1.1246	up	hsa_circRNA_406336		25070500	chr3	+	122808014	122825688	exonic	NM_006810	PDIA5	AAGATCCTGGAGCCAAAGATGTTGTCCACCTTGACAGTGAAAAGGTGGTCCTGCCATCAT	57.75	50.8333	7.02454	6.85512	66.5	141	26	47	33	33	102	61	30	24	59	29	6.92963	7.04791	6.95947	7.19801	6.88884	7.12335	7.0246	6.7914	6.81978	6.90157	6.80896	6.78442
ASCRP3008900	0.0505949	0.225574	1.24653	up	hsa_circRNA_406075		25070500	chr2	+	243056789	243064606	exonic	NR_024437	LOC728323	GCACTGCAGACTCAGCTGAGCACTGATACAAAGAAAGACAAACATCTATCTTAAATAGCG	79.9167	76.1667	7.34997	7.03205	95	154.5	42	96	47	45	147.5	111	46.5	31	90	31	7.23563	7.11692	7.36148	7.81353	7.15037	7.42189	7.23563	7.06826	7.00503	7.08965	6.99809	6.79566
ASCRP3006578	0.0506894	0.225785	1.11107	up	hsa_circRNA_101590	hsa_circ_0036254	circBase	chr15	+	73991926	73996813	exonic	NM_025240	CD276	CTGCAGCAGGATGCGCACGGCTCTGTCACCATCACAGGCAGGGGCAGCCTTCCACCACGG	65.5	54.0833	7.08624	6.9343	62	186	29	50.5	34.5	31	64	80.5	49	25	75	31	6.94197	7.25836	7.06739	7.25856	6.94776	7.04342	6.77794	6.9154	7.12621	7.00386	6.91269	6.86966
ASCRP3009787	0.0507719	0.225986	1.03804	up	hsa_circRNA_103590	hsa_circ_0002429	circBase	chr4	+	3317796	3319778	exonic	NM_002926	RGS12	GGTCCCCATCGAAATGTTCGAAAGACTAAGGAAGATAAAAAGGGCACTGTTTGAAGAAGC	59.25	66.25	7.04953	6.99566	84	129	30.5	43	37	32	114.5	92	43	24	84	40	7.1094	7.00178	7.08415	7.07226	6.98615	7.04342	7.07583	6.99856	6.96375	6.95685	6.97629	7.00272
ASCRP3000475	0.0508574	0.225986	1.09414	up	hsa_circRNA_061900	hsa_circ_0061900	circBase	chr21	+	45165959	45172510	exonic	NM_003681	PDXK	AACTACCTGATTGTGCTGGGGAGTCAGAGGAGGATGTGTGATCCAGTCTTGGGTGACAAG	55.0833	57.4167	7.09946	6.96967	73	98	29.5	49	45	36	96	75	38	29	68	38.5	7.06303	6.8712	7.0136	7.25211	7.16973	7.22709	7.00386	6.9186	6.90677	7.13331	6.8818	6.97369
ASCRP3000809	0.050916	0.225986	1.11086	up	hsa_circRNA_024596	hsa_circ_0024596	circBase	chr11	-	119545868	119549475	exonic	NM_002855	PVRL1	AATATCACAGGCGTCCACTCCCAGGTGGTCCAGGTGAACGACTCCATGTATGGCTTCATC	72.4167	69.6667	7.20377	7.05208	88	183.5	38	46	40	39	98.5	89	44	31.5	113	42	7.1633	7.2527	7.25075	7.14113	7.09205	7.32267	6.97772	6.97629	7.00503	7.15623	7.13924	7.05801
ASCRP3012977	0.0509423	0.225986	1.12576	up	hsa_circRNA_077101	hsa_circ_0077101	circBase	chr6	+	76550301	76551095	exonic	NM_004999	MYO6	TTCATTTGAGTTCACCAGATAATTTTCGGCTAACCCACTCCTAGAAGCCTTTGGAAATGC	45.6667	41.3333	6.89158	6.72067	39	114	34	31	29	27	57	60.5	31	21	54.5	24	6.71435	6.9143	7.21033	6.89311	6.76048	6.85691	6.725	6.79403	6.78114	6.66137	6.74369	6.61882
ASCRP3002835	0.0509494	0.225986	1.53069	up	hsa_circRNA_405813		25070500	chr19	+	54245398	54251644	sense overlapping	NR_030215	MIR520H	ATCCTGCCCTATTCTCTTGGTGAAATATAAGATTCCATTTTGGATGCTTCCATCGGGACT	604.083	546.25	9.67297	9.05879	883	658	354.5	508.5	724	496.5	492.5	977	378.5	159	932	338.5	9.44141	8.46228	9.81316	9.86287	10.3073	10.1508	8.41901	8.99992	9.19473	9.16873	9.27321	9.29712
ASCRP3007848	0.0509935	0.225986	1.06408	up	hsa_circRNA_102587	hsa_circ_0051732	circBase	chr19	-	48660270	48660397	exonic	NM_000234	LIG1	GACAGTTCCCCATCAGGGATTCCGAAGCGTCGCACAGAAGCCTGCCCTGGACTGCTCACA	57.6667	56.3333	7.05169	6.96209	66	153	28	36	31	32	82	79	43	23	76	35	7.0048	7.13459	7.06739	7.06181	6.93497	7.1066	6.90505	6.93497	7.05129	7.00386	6.94825	6.92914
ASCRP3010313	0.0510664	0.226076	1.11111	up	hsa_circRNA_101042	hsa_circ_0025841	circBase	chr12	+	32480394	32481489	exonic	NM_001714	BICD1	GTGTTGAAAGCCAACAAGCAGGTAGAGCGGGAAAAGGCCATTCTTTTGGCCAACCTACAG	49.4167	37.9167	6.8381	6.6861	46	136	31	27.5	34	22	71.5	43	24.5	22	44	22.5	6.77245	7.02685	6.84142	6.73284	6.97157	6.68347	6.81003	6.68289	6.63892	6.69213	6.69841	6.5942
ASCRP3005601	0.0511079	0.226076	1.12508	up	hsa_circRNA_103281	hsa_circ_0064195	circBase	chr3	-	10015311	10016172	exonic	NM_018447	EMC3	CGAGCTACTCACATTAGATGCATCCTGATCCTACTATGTTGACAGACATGATGAAAGGGA	47.0833	47.1667	6.95348	6.78344	63	78	31	45	35	30.5	85	55	26	23	63	31	6.96161	6.76048	6.99718	7.14113	6.91269	6.94776	6.9328	6.76482	6.69271	6.72386	6.80205	6.78442
ASCRP3002952	0.0511751	0.226269	1.08037	up	hsa_circRNA_103395	hsa_circ_0008107	circBase	chr3	-	57561274	57570191	exonic	NM_001660	ARF4	ATGACAGATAAACTAGGGCTTCAGTCTCTTCGTAACAGAACATTGGATTGGATGCTGCTG	44.0833	42.9167	6.8816	6.77008	45	94.5	25	37	34	29	59	54	31.5	22	58	33	6.79163	6.83835	6.86304	6.95889	6.95996	6.87775	6.76214	6.76482	6.77245	6.66137	6.79005	6.86966
ASCRP3005368	0.0513252	0.226724	1.31072	up	hsa_circRNA_401351		25242744	chr15	+	25328542	25339121	exonic	uc001yxh.1	SNURF-SNRPN	CCTCAGGATGGTGGTGTTGGCATGAGGAAAGGAGGTATCTTCGAGGGACAATCTTCTTCT	120.25	104	7.70912	7.31876	110	271.5	46	131	81	82	205.5	138	62	40.5	120	58	7.31369	7.53303	7.43594	8.17867	7.71217	8.08121	7.51237	7.20649	7.27308	7.52703	7.1552	7.23837
ASCRP3004082	0.0513764	0.226845	1.1829	up	hsa_circRNA_024246	hsa_circ_0024246	circBase	chr11	+	108559662	108577564	exonic	NM_004398	DDX10	CAGAAGAAAGTACCTGTGAAGGAAATCAACACCCCTGCCACTTTGGAACAGAACTACATA	94.1667	75.4167	7.41935	7.17702	87	260.5	49.5	60	60	48	84	104	64.5	42	111	47	7.1662	7.50473	7.53496	7.38123	7.43559	7.49341	6.92154	7.0551	7.27308	7.58784	7.11692	7.10766
ASCRP3007881	0.0514656	0.22707	1.256	up	hsa_circRNA_103217	hsa_circ_0063266	circBase	chr22	+	38270376	38272018	exonic	NM_016091	EIF3L	GACCAAGAGCATGTTCCAGAGGACCACGTACAAGTATGAGATGGTGACCCTGAGAGTGTG	127.917	120.167	7.65801	7.32916	128	365	70	95.5	56	53	227	217	64	33	132	48	7.41438	7.8229	7.93097	7.81919	7.32305	7.63754	7.57407	7.54363	7.28995	7.21674	7.22491	7.12569
ASCRP3001508	0.0514746	0.22707	1.14375	up	hsa_circRNA_101486	hsa_circ_0034682	circBase	chr15	+	41535864	41555081	exonic	NM_007236	CHP1	ACTCAACAGCCGAAGCAACAAACTGCACTTTTCCCACAGTCAAATCACTCGCCTCTACAG	93.5	80.6667	7.27524	7.08146	102	279	33	60	49	38	133.5	102	45	31	132.5	40	7.21173	7.56147	7.13545	7.36493	7.20812	7.16973	7.16393	7.03689	6.98194	7.08965	7.19496	7.0214
ASCRP3005697	0.0515741	0.227405	1.12673	up	hsa_circRNA_001498	hsa_circ_0000916	circBase	chr19	+	19574204	19574328	intronic	ENST00000252577	GATAD2A	CGGGGGCGGGGAGGGACACCGTAGCATTCCTCACCTCCCCCAGAGAAGTGAGGCCATGAC	69	59.6667	7.23147	7.05933	63.5	159	38.5	59	51	43	58	78.5	56.5	42	74	49	6.94776	7.15351	7.33657	7.39961	7.22868	7.32267	6.76214	6.90998	7.1917	7.52703	6.85743	7.10766
ASCRP3006788	0.0516391	0.227435	1.17994	up	hsa_circRNA_100002	hsa_circ_0009205	circBase	chr1	-	891302	892653	exonic	NM_015658	NOC2L	CTGTCTCCAGAAGCTGCTGTTTGGAAAGGTGGCAAAGGATAGCAGCAGCCGGCGTAAAGG	58.5	53.8333	7.13412	6.89541	71.5	105.5	30	65	42	37	89	78	37	22	69	28	6.98591	6.88935	7.09966	7.46749	7.1016	7.26069	6.92154	6.9186	6.94776	6.90157	6.87801	6.80497
ASCRP3007449	0.0516459	0.227435	1.14195	up	hsa_circRNA_007192	hsa_circ_0007192	circBase	chr11	+	12159936	12183966	exonic	NM_014632	MICAL2	GAACACCAAGGAACATGGCAACCCGTGTGTGTCTCATCCCAGAAAGAGAAGACTTTAACC	63.0833	61.6667	7.21993	7.02843	74.5	97	34	76	51	46	90	63.5	55	34	80	47.5	7.05083	6.84509	7.13545	7.60778	7.25856	7.42189	6.95449	6.80788	7.18353	7.2562	6.90107	7.06739
ASCRP3005405	0.051861	0.228105	1.47826	up	hsa_circRNA_092512	hsa_circ_0001201	circBase	chr21	+	46306732	46308705	antisense	NM_000211	ITGB2	CCTCTGAGTCCCTCTCCTTGCAGATGACCAGCAGGAGAATGCCGATCAGCACGATGCCTG	1641.25	1501.67	10.9382	10.3743	2392	2291	1345.5	1328	1342	1149	983.5	3493.5	1222	900	1674	737	10.7415	10.3007	11.2149	11.1424	11.1073	11.1227	9.50019	10.5338	10.6621	11.0064	10.1147	10.429
ASCRP3004559	0.0518955	0.228105	1.19725	up	hsa_circRNA_100089	hsa_circ_0010501	circBase	chr1	-	21553651	21554534	exonic	NM_001397	ECE1	CATAGGTGTCGTCGTGGGCCATGAGCTGACTCATGCTTTTGATGATCAAGGTGGAGCATG	72.3333	65.75	7.23331	6.97359	89.5	157	35	79	38	35.5	120.5	81	41	24	87.5	40.5	7.1662	7.14009	7.19597	7.6454	7.04049	7.21173	7.09444	6.91319	6.94128	6.90157	6.97888	7.01221
ASCRP3009077	0.0518993	0.228105	1.09311	up	hsa_circRNA_403068		25242744	chr4	-	289226	289944	exonic	NM_001137608	ZNF732	GCCCTACAAAGTGAAGATACATGAGACAGTAGCCAAACACCCAGGAACTCTTAACATTCA	57.3333	62	7.0073	6.87886	87	119	24	36	44	34	125	80.5	35.5	23	74	34	7.13881	6.93764	6.88507	6.9144	7.09205	7.07583	7.121	6.90505	6.88434	6.66137	6.88608	6.81529
ASCRP3001163	0.0520739	0.228587	1.26737	up	hsa_circRNA_405952		25070500	chr2	-	122125405	122135069	sense overlapping	NM_015282	CLASP1	ACAGTGTGCTGTGCTGCAGGTTATCCCTAGGCTAAAAGAGAACTCTGTATGAGTTAAATG	50.3333	36.75	7.09732	6.75549	45.5	62	26	72.5	49	47	54	41.5	31	24	39	31	6.76703	6.62518	6.92228	7.57141	7.22868	7.46935	6.725	6.65253	6.80151	6.87421	6.63176	6.84792
ASCRP3011155	0.0521193	0.228587	1.24816	up	hsa_circRNA_405069		25070500	chr12	-	111150126	111152952	intergenic			TCAATGTGTGTGTATCTATAAGCCACCCAATTAGCACAGTATCAAACACCATGTCTCCCA	56.25	41.25	7.10711	6.7873	53	87.5	28	80	40	49	42	48.5	34	24.5	58.5	40	6.81872	6.7627	6.92228	7.62178	6.99876	7.51841	6.62873	6.7013	6.8391	6.78597	6.80497	6.96375
ASCRP3011026	0.0522069	0.228724	1.20857	up	hsa_circRNA_100007	hsa_circ_0009252	circBase	chr1	-	1198725	1203372	exonic	NM_058167	UBE2J2	TATGTCGTCCGAGGCCCAGAGATGACCCCTTATGAAGATGAGCAGCACCAGCAGTAAGAG	150.583	174	7.83637	7.56306	281	319.5	55	98	89	61	465	213	79	33	191	63	8.19384	7.68318	7.67792	7.87148	7.82224	7.76955	8.33802	7.5145	7.45784	7.23563	7.49971	7.3327
ASCRP3011660	0.052236	0.228747	1.10508	up	hsa_circRNA_102005	hsa_circ_0042472	circBase	chr17	-	20921254	20931987	exonic	NM_015276	USP22	TCTGGTCTGTGAGATGTCCTCACTGTTTCAGGAGGCCAAGTCCTGTATCTGCCATGTCTG	79.75	89.25	7.27158	7.12743	109	179	35	55	61	39.5	161.5	123	52	27	124	48	7.34211	7.23463	7.13545	7.30228	7.38791	7.22709	7.28786	7.1552	7.14094	6.93181	7.14113	7.10766
ASCRP3010780	0.0523793	0.229166	1.08131	up	hsa_circRNA_400563		25242744	chr10	-	64976966	64979743	exonic	NM_032776	JMJD1C	TACTCATCATGATCTCTTCACCCGCACCATGATCGTTATGAATGATCAGGACGACATAGA	58.5	54.0833	7.01262	6.89984	70	145	30	37	37	32	95	68.5	34	28	61	38	7.01314	7.06181	7.03257	7.00111	6.95996	7.00714	6.98122	6.83392	6.8391	7.04837	6.76731	6.92914
ASCRP3001298	0.0525312	0.22962	1.06683	up	hsa_circRNA_087331	hsa_circ_0087331	circBase	chr9	-	84267098	84300811	exonic	NM_001303103	TLE1	ACCAGGTCTACCTCCTACACCTTAAATTGGAATGTGAGAAACTGGCAAGTGAAAAGACAG	44.5833	40.25	6.832	6.73867	46	113.5	25	26	30	27	51.5	50.5	28	23	59.5	29	6.80097	6.91611	6.92228	6.69585	6.7999	6.85691	6.69841	6.71663	6.7539	6.72386	6.79913	6.74008
ASCRP3009781	0.0525577	0.229632	1.20168	up	hsa_circRNA_001842	hsa_circ_0001842	circBase	chr9	-	33053120	33053221	sense overlapping	NM_018225	SMU1	GGTCATCATGAACATGCAGGGGCAGATATTACCGTCAACAGTGTGATTCTACTTCCTAAA	39.3333	32.9167	6.89185	6.62681	43	55	25	47	40	26	48	44	25.5	20	34	26	6.80497	6.61882	6.84142	7.17817	7.05083	6.85691	6.69643	6.67015	6.66077	6.50642	6.60823	6.61882
ASCRP3012975	0.0526732	0.229877	1.06697	up	hsa_circRNA_003454	hsa_circ_0003454	circBase	chr15	-	72208710	72231268	exonic	NM_006901	MYO9A	TTCATTTACACAAGAAGAAAAAACCTCCCAGCATCAGTGCCCAGTTTCAGGTATAACCCG	48.8333	47	6.93287	6.83935	48	128	28	33	30	26	59.5	60	35	25	74	28.5	6.83	7.00734	7.08415	6.95889	6.85994	6.85691	6.7539	6.80949	6.90677	6.90157	6.91269	6.75167
ASCRP3004272	0.0527119	0.229887	1.03776	up	hsa_circRNA_101509	hsa_circ_0035072	circBase	chr15	-	44859621	44861703	exonic	NM_025137	SPG11	CAGCCCTGGGGTACGGCTCCTCACTGGCATTGGAAGGTACAACGAGATGACATACATATT	67.9167	81	7.17124	7.11776	92.5	146	34	51	43	41	119	107	48	32	126	54	7.17715	7.09444	7.13545	7.21634	7.11109	7.29298	7.09205	7.07226	7.05129	7.13331	7.15037	7.2073
ASCRP3008429	0.0529442	0.230424	1.11027	up	hsa_circRNA_404449		25070500	chr1	+	20964334	20966485	exonic	NM_032409	PINK1	GAGTGGCCTTGGCTGGGGAGTATGGAGCAGTCACTTACAGGCAATTTTTACCCAGAAAAG	129.167	147.833	7.7535	7.60259	192.5	280	50	101	82.5	69	284	222.5	80	46.5	181	73	7.7993	7.57062	7.58815	7.92974	7.74959	7.8836	7.7753	7.57062	7.49871	7.79216	7.45613	7.52264
ASCRP3003808	0.0533635	0.230945	1.26789	up	hsa_circRNA_101595	hsa_circ_0000633	circBase	chr15	-	74963795	74967483	exonic	NM_025083	EDC3	CACAACTCCTTGGTCTCACGTGTGAAACATGGCTACAGATTGGCTGGGAAGTATTGTGTC	111.167	108.5	7.7085	7.36608	139	191	52	149	64	72	178	184	69	40	121	59	7.50152	7.27866	7.65531	8.34355	7.51237	7.95959	7.37072	7.40878	7.35949	7.55815	7.17983	7.3195
ASCRP3004192	0.0534198	0.231085	1.20354	up	hsa_circRNA_004843	hsa_circ_0004843	circBase	chr12	-	56997142	56999111	exonic	NM_013449	BAZ2A	CAGATAGAAAAACTCAGCAAGCCCCTGCCTGACTTCTCACGAGTCCCTGGTCTGACATTG	314.75	297.917	8.69696	8.42968	386	809.5	144	224	184	141	336	459	243	126.5	428	195	8.52099	8.71973	8.80512	8.80328	8.62893	8.70372	7.94688	8.22022	8.67502	8.90876	8.24924	8.57795
ASCRP3008032	0.0537899	0.23192	1.08227	up	hsa_circRNA_003582	hsa_circ_0003582	circBase	chr5	+	153674375	153709298	exonic	NM_198321	GALNT10	GACTTCAGTGATCGAGGGCTCACACAGTCGACAAAAGAAAACGTTTTTCTTGGGAGATGG	49	40.0833	6.83866	6.72461	52	135	23	27	28	29	58	51.5	28	20.5	51.5	31	6.8391	7.0246	6.7539	6.78574	6.73228	6.89636	6.76482	6.74121	6.72249	6.58494	6.74976	6.78442
ASCRP3012939	0.0538286	0.23192	1.45404	up	hsa_circRNA_104670	hsa_circ_0001818	circBase	chr8	-	103299660	103300494	exonic	NM_015902	UBR5	TTCAGAAGCAGGTTGAGGTGGTGGAGGGTGTGGCTGGAGAAGAGGATCATCATGATGAAC	134.167	98.5	7.95431	7.41424	114	106.5	49	268	139.5	128	135	112	59	78	136	71	7.31369	6.88332	7.58815	9.03186	8.32314	8.58567	7.1602	7.07736	7.22491	8.32606	7.24349	7.45342
ASCRP3009592	0.0538534	0.23192	1.06754	up	hsa_circRNA_022767	hsa_circ_0022767	circBase	chr11	+	64877953	64879180	sense overlapping	NM_013265	VPS51	GGCCTAATAAACATGTGTGGCCTCCTCGTGGGGCTCCTGTACGAAGAGGGTGTTCGCAAG	71.75	78	7.23821	7.14392	89	161.5	38	49	49	44	100.5	100	55	35	121.5	56	7.15978	7.13734	7.27885	7.21634	7.24036	7.39659	7.00111	7.03053	7.17179	7.29963	7.13734	7.22312
ASCRP3007623	0.0538545	0.23192	1.05207	up	hsa_circRNA_003252	hsa_circ_0003252	circBase	chr15	+	92459222	92459688	exonic	NM_013272	SLCO3A1	GAAGGACTCCTCGCTCTATATAGGTGAGCGTCCTGACCACCCTGGAGCGTAGGTTCAACC	33.8333	30.5833	6.68333	6.61009	34	77	22	26	22	22	38	38	22	22	39.5	24	6.67158	6.75446	6.7539	6.72054	6.55936	6.64012	6.63625	6.65993	6.60638	6.58494	6.60551	6.56752
ASCRP3008738	0.0539934	0.232197	1.09388	up	hsa_circRNA_104908	hsa_circ_0088441	circBase	chr9	-	126219626	126220176	exonic	NM_020946	DENND1A	GATGTTTTTGAAGAGGAAATCAACATGGGCGAGTACGCTGGAGGAGCCGATCACTTTCTG	79.5833	73.75	7.14194	7.01249	95	232.5	32	44	43	31	133.5	113	41	26	86	43	7.16973	7.40904	7.03257	7.14113	7.09205	7.00714	7.17242	7.10247	6.97369	6.90157	6.93255	6.99223
ASCRP3004377	0.0540298	0.232197	1.24353	up	hsa_circRNA_404905		25070500	chr11	+	71942238	71942518	intronic	ENST00000298229	INPPL1	CAGGGCAGTGGGGGGGTCATCTTGTCCAGGACCCTGTCCTCACACACCACCTCCAAACTA	102.083	85.5833	7.70349	7.38905	98	159.5	74	129	85	67	77	101	85.5	73	90	87	7.19919	7.13881	8.05091	8.15548	7.79296	7.8836	6.85898	7.02516	7.52591	8.23106	7.00827	7.68492
ASCRP3009773	0.0540984	0.232241	1.4182	up	hsa_circRNA_000676	hsa_circ_0001234	circBase	chr22	+	41620952	41622347	sense overlapping	NM_031488	L3MBTL2	GGTCAAGTCAGGCCCCAGAACTGTCCCATTCCTTTAAGGTACGAGCAGTCTACACAGAAG	183.833	145.333	8.33009	7.82602	185	277	147	168	163.5	162.5	130	159.5	163	114	183.5	122	7.77899	7.56716	8.83111	8.43251	8.49696	8.87377	7.14387	7.31782	8.21296	8.78013	7.45613	8.04523
ASCRP3007700	0.0541438	0.232318	1.21245	up	hsa_circRNA_100790	hsa_circ_0000288	circBase	chr11	+	34111725	34112225	exonic	NM_005898	CAPRIN1	GAATCAATGTAAATGCAGCTCCATTCCAATCCATGCAAACGGTTCCTTTGGTATCATCCA	217.667	228.333	8.26125	7.98332	279	528	96	201	137.5	64.5	393	383	126	58	301	109	8.18464	8.19507	8.3213	8.66338	8.33097	7.87212	8.11781	8.0291	7.91515	7.96993	7.94127	7.92666
ASCRP3003848	0.0542756	0.232552	1.03703	up	hsa_circRNA_400487		25242744	chr10	+	225933	295028	exonic	NM_006624	ZMYND11	CACAGCACAAGCAACTGATTTCTCAGACCAAGAAGAAGCAGTGGCTAAAGAAGTAAACAG	41.75	39.6667	6.76033	6.70788	50	102	25.5	25	25	23	67	51	24	22	48	26	6.81872	6.8712	6.73228	6.69585	6.76048	6.68347	6.80313	6.75088	6.61673	6.66137	6.74505	6.67015
ASCRP3009359	0.054348	0.232552	1.11937	up	hsa_circRNA_101115	hsa_circ_0027774	circBase	chr12	+	95879654	95897937	exonic	NM_006838	METAP2	GGAAGACATATCAAGCAAAAGTTCAAACAGACCCTCCCTCAGTTCCAATATGTGACCTGT	179	183.167	8.01893	7.85625	223.5	480.5	70	129	91	80	228	320	134	69	254	94	7.92568	8.09151	7.94365	8.18547	7.89814	8.06917	7.57062	7.86094	7.97292	8.18381	7.78431	7.76488
ASCRP3001454	0.0543604	0.232552	1.21768	up	hsa_circRNA_100685	hsa_circ_0020080	circBase	chr10	+	116590610	116608496	exonic	NM_020940	FAM160B1	ACGCTCATAGGCAGCTTGCACCTTCTCTTCCTTTACAAGAAGATTTTGTTTATCACTGGA	147.167	139.667	7.97309	7.68895	163	309	78	118	113	102	161.5	194.5	119	72	191	100	7.61403	7.65197	8.11537	8.06333	8.08487	8.30899	7.26671	7.45342	7.87442	8.25306	7.48809	7.79802
ASCRP3009917	0.0544026	0.232552	1.14564	up	hsa_circRNA_001131	hsa_circ_0001049	circBase	chr2	-	98276327	98276412	intronic	ENST00000289228	ACTR1B	GTAGGTCAGGGGGCACAGGTGGAGGCAGCATGTCAGTGCAAACAGGGGACTGGTGAGGAC	50.4167	47.4167	7.09108	6.89493	61	73	33.5	45	47	43	66.5	56	36	28	58	40	6.9328	6.72614	7.08415	7.14113	7.24036	7.42189	6.78333	6.75803	6.85769	7.13331	6.81583	7.0214
ASCRP3011969	0.054417	0.232552	1.74394	up	hsa_circRNA_101491	hsa_circ_0034762	circBase	chr15	+	42103080	42105299	exonic	NM_014994	MAPKBP1	TGATCGAAGGCTTTTGGACAAGTGGGTGGAGCTGAGGGTGTGTGGTTGTGTTGTTCAATC	172.583	78.3333	8.0859	7.28355	80	98	50	512.5	128	167	120	71	59	73.5	87.5	59	7.07933	6.83053	7.58815	9.88551	8.21611	8.91577	7.08307	6.8474	7.24721	8.26592	6.97888	7.27885
ASCRP3008183	0.0547765	0.233274	1.08169	up	hsa_circRNA_001240	hsa_circ_0000507	circBase	chr13	+	113869721	113869956	intronic	ENST00000326335	CUL4A	GAGATCTCTGTGTGACTATGGAGGTCACGTCCCATGTGGCTGTGGAGGTCGCTGTGTGAC	31.4167	29.5833	6.70103	6.58774	29	57.5	22	28	26	26	38.5	33	22	20	41	23	6.5957	6.65138	6.7539	6.74505	6.64484	6.81529	6.63237	6.58369	6.57373	6.56498	6.61551	6.55617
ASCRP3010058	0.0548562	0.23351	1.19671	up	hsa_circRNA_405872		25070500	chr2	+	46067518	46070202	exonic	uc002ruu.3	PRKCE	GTCGGGTGAAGGGGCTGGTGAGGGTCAGCACTAGTGGTGAGAATTCTGGAGAACATTTTC	54.25	42.4167	7.12927	6.8702	44	73	33	92	48.5	35	53	49	36.5	31	52	33	6.75167	6.71124	7.13545	7.81353	7.24036	7.12335	6.71435	6.73952	6.9328	7.17736	6.76731	6.88985
ASCRP3005102	0.0548945	0.233546	1.43041	up	hsa_circRNA_406487		25070500	chr4	+	68664356	68668137	intronic	ENST00000500538	UBA6-AS1	CCATCCTCTCCTGAGTGCTGAGTAAGAAGTTTTCTAGCAATCAGTGTCTGACCAGATGAT	3890.33	3288.42	11.9695	11.453	4935	9119	2574	2528	2227	1959	2118.5	7700	2599	1562	4690	1061	11.6368	12.8986	11.9859	11.947	11.648	11.7004	11.1151	11.6017	11.5174	11.6171	11.9013	10.9656
ASCRP3006121	0.0549134	0.233546	1.03951	up	hsa_circRNA_103059	hsa_circ_0005759	circBase	chr20	+	35812582	35812776	exonic	NM_002951	RPN2	CTCAGGTGCCAGATGCAAAGGTTCAAGCACTGTCTTCCTGTTGGCCCTGACAATCATAGC	43.6667	45.5833	6.87294	6.81704	49	89	29	36	31	28	59	58	37	25	65	29.5	6.79163	6.79674	6.99718	6.9144	6.85994	6.87775	6.76786	6.78574	6.88434	6.78597	6.86304	6.81529
ASCRP3003181	0.055086	0.233832	1.48421	up	hsa_circRNA_101916	hsa_circ_0002507	circBase	chr16	+	89958600	89962491	exonic	NM_014972	TCF25	ATTACCGCAGACCCGAGAACAGGCCACGGCAGAGACAACGTGTGTACCCCAAGTGCACAT	213.333	114.5	7.93915	7.36945	133	811	46.5	72.5	126	91	189	160	72	38	169	59	7.45051	8.73021	7.44864	7.57141	8.21611	8.21803	7.38612	7.32138	7.39659	7.40632	7.40085	7.30545
ASCRP3007839	0.0551307	0.233832	1.09687	up	hsa_circRNA_102403	hsa_circ_0048234	circBase	chr19	+	1417498	1432689	exonic	NM_018959	DAZAP1	GACAGCTCAGCCAGACTTCCCCTATGGTCAGTATGGAAGCTCTTCGTGGGCGGTCTTGAC	69	65.8333	7.15719	7.0238	91	169	36	40	39	39	96	78	44	31	97	49	7.18086	7.18169	7.25075	7.06181	7.00734	7.26069	6.98122	6.91319	7.00503	7.1094	7.00827	7.12569
ASCRP3004795	0.0551374	0.233832	1.12923	up	hsa_circRNA_407285		25070500	chrX	+	47056423	47058174	intronic	ENST00000335972	UBA1	CATGTGCTCCAGGGTCAGTCAGAGAGTCAGTAAATGGAAAATATGGTTCACCTTTGTCTC	73.1667	67.9167	7.16975	6.99442	92	183	35	54.5	37.5	37	140.5	74	51	26	81	35	7.17302	7.24917	7.09966	7.25856	7.04049	7.1976	7.21033	6.87574	7.06784	6.95685	6.96588	6.88985
ASCRP3006628	0.055138	0.233832	1.13611	up	hsa_circRNA_005454	hsa_circ_0005454	circBase	chr19	-	2761457	2763755	exonic	NM_003021	SGTA	CTGCTGAACAACCCTGGCTTCATGAGCATGAGCCGCAGCCTACAGCAAACTCGGCAACTA	55.3333	53.1667	6.99159	6.80749	64	129	24	46	37	32	85.5	81.5	29	24	69	30	6.95401	7.00527	6.7999	7.1608	6.98615	7.04342	6.92448	6.9328	6.74369	6.69213	6.85743	6.69445
ASCRP3012213	0.0551444	0.233832	1.08508	up	hsa_circRNA_400100	hsa_circ_0092364	circBase	chr9	+	135930936	135931156	intronic	ENST00000342018	GTF3C5	TGCTGCACGGGCGGGCTCACATGGCTGGGTACGGAAAGGAGAGAGCAAACACTCACTAAG	44.25	41.9167	6.91702	6.79922	46	94	24	29	34	38.5	57	45	28.5	25	55	41	6.78574	6.81476	6.84142	6.87018	6.91269	7.2773	6.73952	6.67595	6.74369	6.90157	6.77085	6.96375
ASCRP3011005	0.055151	0.233832	1.06833	up	hsa_circRNA_407202		25070500	chr9	-	98231032	98232213	exonic	NM_000264	PTCH1	TATGCTCCTTTCCTCTTGAAACCAAAAGCCAAGGCAGCGGTAGTAGTGGTGTTCAATTTT	59.0833	59.1667	7.07227	6.97691	70.5	130	34	48	39	33	78	87	41	32	83	34	7.01795	7.00178	7.06739	7.17817	7.02823	7.14009	6.86863	6.95947	6.94128	7.21674	6.96588	6.90948
ASCRP3002647	0.055275	0.234125	1.21028	up	hsa_circRNA_100787	hsa_circ_0021647	circBase	chr11	+	34107610	34112225	exonic	NM_005898	CAPRIN1	ATAGCAGTGGAATCAATGTAAATGCAGCTCCATTCCAATCCATGCAAACGGTGGTAAATT	207.083	215.333	8.17763	7.90229	252	532	82.5	181	126	69	381	356	111	52	287	105	8.06322	8.21351	8.14025	8.54487	8.19203	7.91191	8.10201	7.96435	7.7993	7.82118	7.84928	7.87761
ASCRP3010488	0.0553299	0.234125	1.41541	up	hsa_circRNA_001405	hsa_circ_0001167	circBase	chr20	-	47316514	47316617	intronic	ENST00000371941	PREX1	GTTTGGGAGGTGAATGGATGGTAGATGGAGGCAGGTGCATGTGTGATGGGAAGTGTGGTG	60.9167	34.25	7.25867	6.75745	33	59	31	129.5	58	55	41	39	33	29.5	31.5	31.5	6.61734	6.61551	7.03257	8.18381	7.43559	7.66721	6.62091	6.62934	6.78114	7.00386	6.65049	6.85898
ASCRP3006236	0.0553422	0.234125	1.09275	up	hsa_circRNA_103270	hsa_circ_0064018	circBase	chr22	-	51214199	51216409	exonic	NM_007081	RABL2B	CTCCTACTACCACAAGGCCCACGCCTGCATCATGACTCATGGAGAGATTTCTCATGGATG	68.8333	63.1667	7.06944	6.94148	68.5	203	30	42	36.5	33	91	94	35	28	96	35	6.98967	7.30583	6.99718	7.08177	6.99876	7.04342	6.95996	6.99436	6.80151	6.95685	7.04635	6.88985
ASCRP3009750	0.0554888	0.234381	1.12034	up	hsa_circRNA_104652	hsa_circ_0084984	circBase	chr8	+	97318671	97321850	exonic	NM_014754	PTDSS1	GGGTGTTTGGCTGACTGAGTTGAATACCTTCTTCTTGAAGCATATCTTTGTGTTCCAAGC	56.5	55.6667	7.05439	6.89046	93	103.5	25.5	46	34	37	109	68	37	23	63	34	7.19597	6.88884	6.86304	7.18825	6.94776	7.2425	7.0551	6.84404	6.8921	6.84509	6.83678	6.86966
ASCRP3002116	0.0555964	0.234381	1.35856	up	hsa_circRNA_405906		25070500	chr2	-	69754347	69759294	exonic	NM_014911	AAK1	AGCTACTCAAGAAAGAGTGCCCAATTCCAAATGTACAGGTTGAAAACATCCTCTTGCATG	178.667	141.333	7.87973	7.43765	183.5	580.5	89	116	65	38	327	199	69	34	175	44	7.76935	8.32314	8.26473	8.08648	7.5417	7.29298	7.92783	7.47776	7.37379	7.37145	7.44453	7.03053
ASCRP3006631	0.0556114	0.234381	1.25914	up	hsa_circRNA_102396	hsa_circ_0048122	circBase	chr19	-	1011578	1011662	exonic	NM_033420	TMEM259	CTGCTGACCGTCATCCTGGCCCTCGTCGTGGACCTGCTGCAGATGCTGGAGATGAACATG	362.083	298.167	8.67243	8.33999	399.5	1144	114	230	155	130	451.5	436.5	185	92	454	170	8.55026	9.14666	8.49216	8.82966	8.44327	8.57255	8.29084	8.16518	8.31663	8.50106	8.327	8.43923
ASCRP3011146	0.0557117	0.23454	1.1675	up	hsa_circRNA_029929	hsa_circ_0029929	circBase	chr13	+	32893213	32900750	exonic	NM_000059	BRCA2	TCAAGTTCTTTAGCTACACCACCCACCCTTAGTTCTACTGTGCTCATAGATTTAGGACCA	114	90.0833	7.45506	7.23164	97	374.5	42	63	60	47.5	100	152	65	37.5	136	50	7.20771	7.83458	7.33657	7.43095	7.41544	7.50514	6.99412	7.27424	7.3122	7.45359	7.23877	7.11692
ASCRP3003712	0.0557336	0.23454	1.07977	up	hsa_circRNA_100362	hsa_circ_0000142	circBase	chr1	-	156286956	156287338	exonic	NM_005998	CCT3	CAATAATCGCATTGCTAGACTGACATTGAGATTACACGAGAGGAGGACTTCACCCGAATT	39.5	36.25	6.77504	6.66431	46	82	26	33	26	24	56.5	43	26.5	21.5	46	24	6.76159	6.78333	6.7999	6.87018	6.70357	6.73171	6.73454	6.68289	6.67145	6.56498	6.7132	6.61882
ASCRP3010257	0.055872	0.234799	1.10819	up	hsa_circRNA_100411	hsa_circ_0015453	circBase	chr1	+	179316734	179318077	exonic	NM_003101	SOAT1	GTGGTCCATGACTGGCTATATTACTATGCTTACAAGGACTTTCTCTGGGTGTGCTGATTC	53.5833	61.4167	6.99937	6.85116	104	81.5	29	37	39	31	153.5	61	34	21	67	32	7.2804	6.77794	6.92228	7.00111	7.00734	7.00714	7.24702	6.79751	6.81978	6.60762	6.80896	6.82607
ASCRP3006435	0.0559243	0.234799	1.32255	up	hsa_circRNA_101860	hsa_circ_0003438	circBase	chr16	-	70294946	70296427	exonic	NM_001605	AARS	CTGAAAGTGGGGGATCAGGTCTGGCTGTTTATTGATGAGTATTTGAGAACACAGTGGCTA	99.0833	88.25	7.59395	7.19063	147	136	38.5	120	96	57	150	136	49	34	105.5	55	7.54795	7.02685	7.29375	8.11841	7.90954	7.66721	7.23563	7.22491	7.09595	7.29963	7.04927	7.23837
ASCRP3004335	0.0560593	0.234941	1.18081	up	hsa_circRNA_006497	hsa_circ_0006497	circBase	chr3	-	119720892	119721086	exonic	NM_002093	GSK3B	CAGGAGAACTGGTCGCCATCAAGAAAGTATTGCAGGACAAGAGATTTAAGGAGACAAGGA	60.1667	54.1667	7.12121	6.88143	82.5	104.5	30	65	45	34	115.5	68.5	31	25	46	39	7.08307	6.87574	7.03257	7.45418	7.19008	7.09161	7.08877	6.83858	6.78114	6.90157	6.69585	6.98265
ASCRP3011287	0.0560607	0.234941	1.08944	up	hsa_circRNA_102611	hsa_circ_0007334	circBase	chr2	-	9083315	9098771	exonic	NM_138799	MBOAT2	TCATGATCATCATAGGAGTGGAGAACATGCACAAGTCAACTTTGTAGTGTGCCAACTCTT	57.0833	54.3333	6.97828	6.85469	79	133	30	38	35.5	27	83	79	35.5	23.5	69	36	7.08307	7.0246	6.95947	7.02116	6.92448	6.85691	6.90998	6.90677	6.90677	6.69213	6.82267	6.88985
ASCRP3006084	0.0561225	0.234941	1.04269	up	hsa_circRNA_101730	hsa_circ_0038230	circBase	chr16	-	18805920	18806903	exonic	NM_015161	ARL6IP1	CTCACCTACCTGATAGGACCACTGAACAACAGCAAAGATTCCATGAAATTTGCAGCAATC	41.1667	39.9167	6.80425	6.74394	52	90	22	29	27	27	63	52	25	22	52.5	25	6.80497	6.78574	6.7539	6.79751	6.78706	6.89636	6.75803	6.73952	6.7132	6.78597	6.74976	6.71716
ASCRP3010949	0.0563065	0.235506	1.07252	up	hsa_circRNA_022306	hsa_circ_0022306	circBase	chr11	-	61093082	61097546	exonic	NM_001923	DDB1	TATCACAATGGTGACAAATACCTGGCTATTGCCCCTCCTATCATCAAGGGGGAGAGCAAG	65.0833	59.75	7.04407	6.94306	92	159	29	41	37.5	32	94.5	81	39	28	80	36	7.1633	7.13245	6.88507	7.0414	6.99876	7.04342	6.97229	6.93083	6.89909	7.04837	6.93813	6.86966
ASCRP3013344	0.0564277	0.235759	1.19287	up	hsa_circRNA_406546		25070500	chr4	-	147227077	147230127	sense overlapping	NM_001029998	SLC10A7	TTTATGACTGTTGTGGTTCCTCTCATCATTGGACAGTTGTATCCGCAGTGTCAAGAACAT	39.0833	27.1667	6.89327	6.63883	43.5	55	31	48	34.5	22.5	35	34	25	18	27	24	6.7376	6.61882	7.13545	7.23363	6.97157	6.66255	6.60489	6.61367	6.74369	6.60762	6.59296	6.67015
ASCRP3002574	0.0564585	0.235759	1.06923	up	hsa_circRNA_400200		25242744	chr1	-	38341277	38351497	exonic	NM_005540	INPP5B	ATAAGATGGAAAATGCCAACATTCCTTCTGTGTCCCTGTCCAAGCGAGAGGGCAACAAGG	81.9167	90.6667	7.28508	7.18851	108	186.5	36	73	51	37	147	134	50.5	33	127.5	52	7.28995	7.25836	7.11778	7.58862	7.22868	7.22709	7.22053	7.20649	7.08985	7.29963	7.15707	7.15749
ASCRP3013125	0.0564887	0.235759	1.10564	up	hsa_circRNA_024516	hsa_circ_0024516	circBase	chr11	-	118897646	118898434	exonic	uc001pus.2	SLC37A4	TTCTTCCTTATCCAGGAGAAAGGACAGTCAGCCCTTGTAGGTGGTTGTCTCCTTCCTCTG	48.4167	45.75	6.93426	6.78939	48	116	28.5	34	34	30	50	50	31	25	90	28.5	6.80097	6.95685	6.97724	6.9144	6.91269	7.04342	6.69643	6.74393	6.7627	6.78597	7.01865	6.72864
ASCRP3008139	0.0565837	0.235759	1.64992	up	hsa_circRNA_008389	hsa_circ_0008389	circBase	chr1	-	6727768	6741097	exonic	NM_018198	DNAJC11	GAGAGAGAGAGAAGAGAGGAGATTGCAGCAGCGAACCAATCCCAAGGCCTCTTCTGAAGA	421.083	292.417	9.1642	8.44181	121	307	219	745.5	496	638	180	285	221.5	241	617	210	7.37415	7.65033	9.27544	10.362	9.84188	10.4814	7.37576	7.7595	8.56109	9.59433	8.67441	8.68576
ASCRP3012278	0.0566317	0.235759	1.0366	up	hsa_circRNA_103928	hsa_circ_0073728	circBase	chr5	-	125896774	125929096	exonic	NM_001182	ALDH7A1	TGGAACTTGGAGGAAACAATGCCATTATTGGTTATTACGACCTATTGCCCTGCTAACAAC	39.9167	43.5833	6.79852	6.74665	66	74	21	26	27.5	25	76.5	50	28	22.5	56	28.5	6.95733	6.71663	6.7539	6.77273	6.7752	6.81529	6.86584	6.69668	6.70188	6.75803	6.7752	6.6823
ASCRP3009597	0.0566455	0.235759	1.20275	up	hsa_circRNA_403751		25242744	chr6	+	170873632	170878867	exonic	NM_003194	TBP	GGCCTTGTGCTCACCCACCAACAATTTAGTAGAAATATTGTATCCACAGTGAATCTTGGT	101.5	105.333	7.65278	7.38645	162.5	146	71	92.5	76	61	132	154	83	46.5	150.5	66	7.64585	7.08504	7.96513	7.80306	7.66559	7.75203	7.14976	7.29982	7.49871	7.6463	7.31445	7.40965
ASCRP3011273	0.0566555	0.235759	1.05354	up	hsa_circRNA_059705	hsa_circ_0059705	circBase	chr20	+	30149436	30149539	exonic	NM_030789	HM13	TCATCATGCACATCTTCAAGCATGCTCAGCTTGAAGAAGAATACCCACACCTACTTCTAC	37.1667	30.3333	6.70439	6.62914	34	93.5	21	26	24.5	24	41	35	21	22	38.5	24.5	6.64073	6.81079	6.66196	6.70755	6.67359	6.73171	6.62873	6.59046	6.59482	6.66137	6.64218	6.6573
ASCRP3010471	0.0567738	0.236123	1.06784	up	hsa_circRNA_008538	hsa_circ_0008538	circBase	chr14	-	105718843	105752713	exonic	NM_001519	BRF1	GTTTCTTCTCTTGGCAAGAGAGCTCTGCATCAATGCGCCGGCCATAGGTGCTGGCAAAAC	58.4167	60.5	7.0004	6.9057	68	155	27.5	39	33	28	104	93	37	22	76	31	7.01314	7.12612	6.97724	7.0414	6.91269	6.93181	7.03394	7.00734	6.89909	6.78597	6.8818	6.82607
ASCRP3006497	0.0568998	0.236183	1.16445	up	hsa_circRNA_100433	hsa_circ_0003600	circBase	chr1	+	204082042	204086835	exonic	NM_005686	SOX13	CTGACTCCCAGCTGGCCTTACCCATTCAGCCCATTCCCTGCAAACCAGGATGTCCATGAG	736.417	822.75	9.86075	9.64111	855	1462.5	383	622	616	480	770	959	566	368	1794.5	479	9.40179	9.50634	9.90499	10.136	10.0861	10.1294	9.09056	8.98052	9.68435	10.0738	10.1898	9.8276
ASCRP3005554	0.0569771	0.236354	1.07398	up	hsa_circRNA_101222	hsa_circ_0029601	circBase	chr13	-	20067587	20077417	exonic	NM_130785	TPTE2	CGAAAGAAAGTCCACCCACAAATGAATTATCAGGAGTGAACCCAGAGGCACGTATGAATG	34.0833	28.5833	6.71009	6.60712	33	70	19	22	33.5	27	33	32	22.5	16	42	26	6.58369	6.67536	6.61612	6.61428	6.87472	6.89636	6.58369	6.58369	6.64844	6.45835	6.69841	6.67015
ASCRP3013478	0.0570508	0.236557	1.08004	up	hsa_circRNA_100823	hsa_circ_0005795	circBase	chr11	-	58317258	58322413	exonic	NM_004811	LPXN	TTTGGTGCAGAAGTGAAGCCCAAGAGCCAAAGGAATCACCACCACCTTCTAAAACGTCAG	43.4167	33.5833	6.87003	6.75895	35.5	105	29	36	27	28	37	37	30.5	28	41	28	6.69445	6.88027	6.99718	7.00111	6.73228	6.9149	6.62873	6.64989	6.77245	7.04837	6.69213	6.76214
ASCRP3008569	0.0571018	0.236649	1.22579	up	hsa_circRNA_104044	hsa_circ_0075447	circBase	chr6	-	1726649	1742820	exonic	NM_001500	GMDS	GATCTCAAGTACTACCGGCCAACTGAAGTGGCTATGTGGTTGATGTTGCAGAATGATGAG	51	46.75	7.05201	6.7583	69	81	28	48	38	42	90	65.5	27	23	49	26	7.0048	6.7752	6.88507	7.17817	7.07226	7.39659	6.9328	6.83858	6.70188	6.66137	6.74505	6.67015
ASCRP3003690	0.0571223	0.236649	1.0453	up	hsa_circRNA_407245		25070500	chr9	+	131221845	131223346	exonic	NM_153432	ODF2	CAAGTGGGAGGTTTCCATCGTGTGGGAAGAACGGAGTAACGAGTCTCACGCAGAAAAAGG	34	33	6.67532	6.6114	34	78	21	24	25	22	50	43	20	19	41	25	6.65049	6.75446	6.66196	6.64133	6.70357	6.64012	6.70525	6.67217	6.55617	6.51909	6.62152	6.5942
ASCRP3008465	0.0571812	0.23671	1.04986	up	hsa_circRNA_060930	hsa_circ_0060930	circBase	chr20	-	52773707	52790516	exonic	NM_000782	CYP24A1	GATAATACGCCTCAGGACAGGAGGAAACGCAGCGCCAGCAGCATCTCATCTACCCTCCTT	33	27.3333	6.73543	6.66523	27	73	23	26	27	22	33	30	24	21	33	23	6.58369	6.72111	6.84142	6.79751	6.76048	6.70837	6.58958	6.59046	6.70188	6.81796	6.64664	6.64484
ASCRP3010347	0.0573016	0.236818	1.09141	up	hsa_circRNA_403249		25242744	chr4	+	152375852	152403800	exonic	NM_001109977	FAM160A1	GTTATTGAAGACAGCAGCCCCAGGTGATACACTTGGGTGTTGAAGGACATTTTTGAAATC	57	59.6667	7.04757	6.92137	73.5	116	26.5	48	44	34	104	75	38	24	79	38	7.04297	6.93764	6.94149	7.1608	7.14113	7.06139	7.0246	6.87574	6.92472	6.84509	6.89434	6.96375
ASCRP3004369	0.057311	0.236818	1.12699	up	hsa_circRNA_005931	hsa_circ_0005931	circBase	chr9	+	130863374	130869458	exonic	NM_052901	SLC25A25	CAGGCGCAAGAAAATTGTACAAGCTGGAGATAAGGACCTTGATGGGCAGCTAGACTTTGA	62.6667	64	7.09471	6.92223	80	140.5	41	42	38.5	34	109	93.5	41	23.5	77	40	7.06303	7.02526	7.33657	7.08177	7.01818	7.04342	7.02209	6.98289	6.97369	6.66137	6.92963	6.96375
ASCRP3006476	0.0575054	0.237223	1.20261	up	hsa_circRNA_100985	hsa_circ_0024824	circBase	chr11	+	126275990	126279306	exonic	NM_006278	ST3GAL4	CTGACAAACTGCTGAGCCTGCCAATGCAACAGCCACGGAAGATTAAGCAGGTGGCCCGAG	115.833	115.583	7.63003	7.36386	194	220	41	128	62	50	277.5	122	55	35	135	69	7.82515	7.37934	7.36148	8.16407	7.46581	7.58434	7.75632	7.14094	7.19919	7.37145	7.24741	7.46783
ASCRP3012497	0.0576516	0.237306	1.31357	up	hsa_circRNA_101085	hsa_circ_0027089	circBase	chr12	-	57059987	57064148	exonic	NM_006601	PTGES3	TGGGTGGTGATGAGGATGTAGATTTACCAGAAGTAGATGGAGCAGATGATCTTAATTGGC	116.583	115.667	7.7474	7.35391	152	189	45	144	84.5	85	167.5	189	58.5	35	177	67	7.55815	7.24486	7.52362	8.28601	7.76543	8.10633	7.29336	7.428	7.23203	7.3375	7.43559	7.39695
ASCRP3008298	0.0576883	0.237355	1.03823	up	hsa_circRNA_001339	hsa_circ_0001339	circBase	chr3	-	128852916	128890614	sense overlapping	NM_003418	CNBP	GAGGAAGAGGAGGAAGAGATCAACATCTATGCAGTCACCGAGGAGGAGATCTGACTGCAG	33.25	29.9167	6.68906	6.63492	30	67.5	21	28	27	26	38	34	22.5	21	38	26	6.5957	6.69387	6.66196	6.78574	6.64484	6.75223	6.64844	6.59782	6.58432	6.72386	6.58494	6.67015
ASCRP3003931	0.0577754	0.23751	1.07225	up	hsa_circRNA_005731	hsa_circ_0005731	circBase	chr19	+	35510094	35510437	exonic	NM_020895	GRAMD1A	CACCGCTACTGCATCCTGGGTCTGGCCCGGAACAAGGCGCGGCTCCGACGTGACGCTGAG	55.25	51.6667	6.96703	6.86639	64.5	134	28	44	32	29	87	66	36	26	60.5	34.5	6.92963	7.01081	6.88507	7.121	6.88884	6.96684	6.94079	6.81689	6.85769	6.87421	6.8391	6.86966
ASCRP3000075	0.0578347	0.237652	1.08238	up	hsa_circRNA_400196		25242744	chr1	+	36358157	36360870	exonic	NM_012199	AGO1	AAAAGCATACCTACCTTCCCCTAGAGGGAAGTGGTGGAATACATGGTCCAGCATTTCAAG	59.6667	55.3333	7.03287	6.91867	76	164	28	32	30	28	112	70	37	21	64	28	7.08814	7.17302	7.09966	6.98075	6.88884	6.96684	7.06848	6.87574	6.95685	6.95685	6.86966	6.78442
ASCRP3007536	0.0580705	0.238213	1.36697	up	hsa_circRNA_406698		25070500	chr5	+	151306734	151327356	intergenic			GAAGAATCTCATCTTGTATAAAGACAGACCAAGGGGTGCTGAGTGTGTGTTGCTGTTCAT	67	47.25	7.34673	6.89574	54	57	38	133	53	67	68	55	38	34	46.5	42	6.86812	6.61882	7.25075	8.19507	7.28345	7.86416	6.80842	6.76482	6.90677	7.1986	6.7132	6.98265
ASCRP3008757	0.0582733	0.238927	1.11004	up	hsa_circRNA_084735	hsa_circ_0084735	circBase	chr8	-	71039047	71057083	exonic	NM_006540	NCOA2	GATTCCCCAGGCAAATGCACAGCAGTTTCCATTTCCTCCAAACTACGCTTTTAATAACCC	66.6667	54.1667	7.01084	6.86023	73	194	26	40	37	30	94	70	36	24	68	33	7.01314	7.26671	6.82001	7.06181	6.97157	6.93181	6.96375	6.8592	6.85769	6.90157	6.8391	6.74008
ASCRP3007372	0.0582943	0.238927	1.11182	up	hsa_circRNA_100209	hsa_circ_0012300	circBase	chr1	-	46521466	46546422	exonic	NM_003629	PIK3R3	GAAAGATCCGAGATCAACACCTTGTCTCTTCCACCAAAGCCACCTAAGCCAATGACTTCA	83.3333	86.1667	7.34196	7.18904	118.5	181	47	51	57.5	45	131	115	51	37.5	124.5	58	7.38024	7.23463	7.43594	7.24191	7.33713	7.42189	7.1552	7.11456	7.08307	7.35494	7.172	7.25445
ASCRP3006480	0.0583237	0.238946	1.06428	up	hsa_circRNA_049192	hsa_circ_0049192	circBase	chr19	-	10246411	10246963	exonic	NM_001379	DNMT1	CTGACACCTACCGGCTCTTCGGCAACATCCTGGACAAGCACCGGCAGCCGGCAAAGCCTG	42.25	37.0833	6.82209	6.73221	49	88.5	26	28	32	30	43.5	46	28	25	47	33	6.79163	6.78059	6.84142	6.78574	6.83678	6.89636	6.6573	6.71205	6.66077	6.84509	6.67015	6.84792
ASCRP3011748	0.0585969	0.239795	1.31302	up	hsa_circRNA_101861	hsa_circ_0000714	circBase	chr16	-	70294946	70302282	exonic	NM_001605	AARS	TGAAAGTGGGGGATCAGGTCTGGCTGTTTATTGATGAGATATGTGTTGAGACGGATTCTC	103	96.5	7.6291	7.2362	155	146	37	115.5	100	64.5	175	148	50	34	109	63	7.62192	7.0647	7.27885	8.06989	7.93491	7.80432	7.3624	7.2529	7.07583	7.2562	7.08592	7.38399
ASCRP3010290	0.0586061	0.239795	1.30102	up	hsa_circRNA_001459	hsa_circ_0000301	circBase	chr11	-	47379617	47379952	intronic	ENST00000227163	SPI1	GTGTGAGCATGTATGTGTATATGTGAGCAGCTGTGCACGTATGATGTCAGTGGGTGTCAG	45	32.0833	7.06447	6.68483	37	38	28.5	82	40.5	44	42	42	27	24	32.5	25	6.73284	6.51909	7.0136	7.69118	7.08307	7.34706	6.64844	6.67595	6.70188	6.84509	6.61882	6.61882
ASCRP3005316	0.0586673	0.239883	1.37355	up	hsa_circRNA_100395	hsa_circ_0015278	circBase	chr1	+	173726114	173744981	exonic	NM_014458	KLHL20	CCGTAGTGGATTGGTGGTTGGTGCAGTGGAGATGCCATTTCCAGTGTTGAACGATATGAT	105.417	89.25	7.76112	7.30322	133	101	47.5	140	111	100	119.5	119	65	46	124	62	7.44701	6.87574	7.52362	8.28601	8.09778	8.33658	7.07933	7.12569	7.33841	7.71196	7.2073	7.35659
ASCRP3003231	0.0587883	0.239883	1.12811	up	hsa_circRNA_102080	hsa_circ_0043921	circBase	chr17	-	41108220	41108337	exonic	NM_025267	PTGES3L-AARSD1	ATTCCAACATGTGCTGTGGGACCCATGTGAGCAATCTCAGTGACCTTCAGGTGAGTGGCC	57.25	59.5	7.15473	6.98083	78	93.5	31.5	65	37.5	38	93	89	39	26	72	38	7.07933	6.83835	7.18003	7.46749	7.04049	7.32267	6.95996	6.96161	6.94128	7.1094	6.90998	7.00272
ASCRP3005872	0.0589054	0.239883	1.04313	up	hsa_circRNA_102616	hsa_circ_0052531	circBase	chr2	+	9498884	9508648	exonic	NM_003887	ASAP2	CTACCAGCTGAGGACTCAGTCAAACCCAACCCAGGCAGCGACATATCCTACATGGCTTTC	40.5833	40.4167	6.81682	6.7559	48	86	24	29.5	27	29	59	45	26	24	56	32.5	6.83	6.80842	6.7539	6.80949	6.73228	6.96684	6.7752	6.70385	6.66077	6.84509	6.7132	6.8373
ASCRP3008559	0.0589105	0.239883	1.51782	up	hsa_circRNA_000742	hsa_circ_0000742	circBase	chr17	-	8059547	8059653	intronic	ENST00000498285	RP11-599B13.6	GATCGGTGTGGACTTTTCCGGGGTGGTGTGGTCGGTTAGGAAGAAATTTGGAGTGTGCGT	115.083	74.5	7.78793	7.18593	86	127	45	246.5	84	102	98	103	64.5	41	96.5	44	7.12569	6.99789	7.502	8.92316	7.82224	8.35661	6.97229	7.06226	7.33841	7.58784	7.0551	7.09966
ASCRP3008410	0.0589346	0.239883	1.17897	up	hsa_circRNA_100008	hsa_circ_0009343	circBase	chr1	-	1721833	1722035	exonic	NM_002074	GNB1	GAGTCTGACATCAATGCCATTTGCTGCCCTGTGGGACATCGAGACCGGCCAGCAGACGAC	86.4167	73.3333	7.27725	7.03972	94	245	31	69	48	31.5	154	89.5	44.5	25	88	39	7.1915	7.45613	7.13545	7.53558	7.28345	7.06139	7.24702	6.96684	7.04433	7.00386	6.99365	6.98265
ASCRP3012928	0.0589475	0.239883	1.4229	up	hsa_circRNA_101639	hsa_circ_0036688	circBase	chr15	+	89698597	89698765	exonic	NM_007011	ABHD2	TTCACCTATGATGATATCACCATGGTCATCTGCCCTGGAATTGCCAATCACAGCGAGAAG	434.417	377.5	8.87157	8.36273	690	1235	161.5	258	130	132	903	579	148.5	64	474.5	96	9.18963	9.24693	8.91685	8.99175	8.25957	8.62469	9.35761	8.46313	8.1327	8.04819	8.38599	7.78878
ASCRP3005320	0.0589885	0.239883	1.13612	up	hsa_circRNA_004100	hsa_circ_0004100	circBase	chr22	+	20126716	20131279	exonic	NM_013373	ZDHHC8	CCGTGCAGAGGTGCCCGTGGTTGACACGAGCTGTGTCCCCAGCTGTTCCCGTCTACAATG	92.1667	91.75	7.50169	7.31757	106	193	46	67	76	65	106	111.5	74	42	139	78	7.2804	7.26671	7.4796	7.49723	7.63611	7.85006	7.01818	7.07382	7.41456	7.61372	7.23383	7.5513
ASCRP3011452	0.0589889	0.239883	1.10695	up	hsa_circRNA_047418	hsa_circ_0047418	circBase	chr18	-	33688493	33703627	exonic	NM_012319	SLC39A6	TCCTTATATCAGCTTGACCTGGGTTGGTGGTTTTATAGCCATTTCCATCATCAGTTTCCT	53.6667	45.5	6.86932	6.72273	67	148	25	30	26	26	104	55	27.5	19	44.5	23	6.97157	7.09444	6.78036	6.83625	6.71802	6.81529	7.01314	6.77575	6.67145	6.56498	6.71687	6.5942
ASCRP3013320	0.0589925	0.239883	1.28076	up	hsa_circRNA_059536	hsa_circ_0059536	circBase	chr20	+	18505578	18511447	exonic	NM_006363	SEC23B	TTTAATGGAGATTTCCGAATGGCATTTGGTGCTACTTTGGACGTAAAGGATATGTTGGGC	73.25	66.9167	7.28629	6.92928	96	127	40.5	80	53	43	149.5	96	39.5	21	63.5	32	7.17715	6.96375	7.29375	7.68333	7.30676	7.29298	7.21532	6.97629	6.97369	6.75803	6.8474	6.80497
ASCRP3006287	0.0590273	0.239883	1.12296	up	hsa_circRNA_102409	hsa_circ_0006392	circBase	chr19	+	3425103	3435205	exonic	NM_005597	NFIC	CTCGCCCACGAGTAGCAGCCGCAACTGGACGGAGGACATGGAAGGAGATGCAGAGCAAAG	153.667	155.667	7.83494	7.66764	184	419	58	133	66	62	248.5	252.5	99	48	202	84	7.75341	7.96669	7.74185	8.19892	7.53399	7.81479	7.66279	7.66117	7.67132	7.77051	7.5621	7.67792
ASCRP3005648	0.0591351	0.240042	1.28817	up	hsa_circRNA_001225	hsa_circ_0000305	circBase	chr11	-	47540449	47541488	intronic	ENST00000310513	CELF1	CGCATGAGTGCCCGTGTGAGTGATTTGAAGGATGTGACAGATGATTTAAGTGGGTATTTA	53.5833	41.8333	7.14876	6.78344	56	64	27	77	47.5	50	73	49	30	22	42	35	6.84404	6.65432	6.97724	7.6334	7.19919	7.58434	6.82395	6.71663	6.77245	6.78597	6.69213	6.90948
ASCRP3005382	0.0591414	0.240042	1.14645	up	hsa_circRNA_007711	hsa_circ_0007711	circBase	chr10	+	46248035	46248685	exonic	NM_015262	FAM21C	CCTCCCAGGATCGGCAAGCTGGAGCCTCTGTTAAGGAGGATGAAGAGGATAACTTATTCG	65	66.75	7.2087	7.01152	81	106.5	40	78	46.5	38	112	97.5	39	32	82	38	7.1016	6.88884	7.22471	7.60778	7.21755	7.21173	7.06848	7.01726	6.87574	7.2562	6.94197	6.90948
ASCRP3001522	0.0591819	0.240104	1.09061	up	hsa_circRNA_100712	hsa_circ_0005734	circBase	chr10	-	126395204	126395456	exonic	NM_014661	FAM53B	ACTCCATTGCATGTGGGACCTTCAGCCGTGAACTGGGAGTTGACCACATTTGGCCATTTC	84.25	93.75	7.34921	7.22407	102	202	39.5	67	54	41	141	125	57	31	152	56.5	7.264	7.32138	7.3511	7.48143	7.3303	7.34706	7.21193	7.1552	7.21173	7.13331	7.33399	7.2983
ASCRP3006792	0.0592517	0.240185	1.07066	up	hsa_circRNA_102211	hsa_circ_0045905	circBase	chr17	+	76410959	76415806	exonic	NR_110602	PGS1	CTGTCTCTAGCATCACCTCTCAGCACGATTTTCCCGAGAGTTCACAGGCCTCTGGCTGTA	68.25	74.6667	7.20022	7.10172	79	149	33	61	47.5	40	84	105	51	35	125	48	7.06303	7.08307	7.06739	7.43629	7.25856	7.29298	6.89859	7.0551	7.10247	7.21674	7.21173	7.12569
ASCRP3000739	0.059477	0.240683	1.09025	up	hsa_circRNA_022358	hsa_circ_0022358	circBase	chr11	-	61556601	61560085	exonic	NM_014206	TMEM258	AAGTGTCCCACCTGCTGCTCATAATAAATGCAGATGTATAGCACCTGCCGACGTGTTCTT	78.75	82.5	7.37406	7.2494	115	149	46.5	72	50	40	112	107	68	41	109	58	7.34743	7.09727	7.60146	7.62178	7.28345	7.29298	7.04772	7.07977	7.35949	7.58784	7.13374	7.28786
ASCRP3001721	0.0595001	0.240683	1.08008	up	hsa_circRNA_105014	hsa_circ_0091175	circBase	chrX	-	80047352	80049271	exonic	NM_153252	BRWD3	AGAACTACCTGTAAATTATGTGAAACCTCCAAATGTGGGTGGCAGCAAATGCACACATTC	34.8333	32.8333	6.81808	6.70693	33	58	23	39	28	28	38	48.5	25	21.5	38	26	6.67158	6.65138	6.7999	7.0414	6.8124	6.93181	6.64484	6.72362	6.66077	6.81796	6.65432	6.74008
ASCRP3002732	0.0595911	0.240703	1.11414	up	hsa_circRNA_000963	hsa_circ_0001644	circBase	chr6	-	136610762	136610850	intronic	ENST00000353331	BCLAF1	ATATTTTTGACTCTTTTGTGGGTGGTGTCGGGTAGGCCTCGCAATGTATTCAAGTTACTC	37.4167	32	6.83502	6.67908	37	57	24.5	42	35	29	38	38	26	22	40	28	6.65049	6.62518	6.68347	7.07226	6.97157	7.00714	6.62091	6.64278	6.64844	6.72386	6.69841	6.74008
ASCRP3009369	0.0596011	0.240703	1.56384	up	hsa_circRNA_001654	hsa_circ_0001605	circBase	chr6	+	42903447	42905047	intronic	ENST00000372836	CNPY3	GGAAGGTCAGGCCTGCATGTATCTTAGTGTGTCTGCTGGTGTGAGTGTGATTTGAAGATG	82.25	40.25	7.51451	6.86942	46	45	37	210	65.5	90	55	38	37	35.5	41	35	6.78114	6.55936	7.25075	8.74767	7.52038	8.22774	6.73952	6.65551	6.89909	7.31931	6.7132	6.88985
ASCRP3013416	0.059651	0.240703	1.13342	up	hsa_circRNA_062539	hsa_circ_0062539	circBase	chr22	+	23629345	23632600	exonic	NM_004327	BCR	TTTCTGAATGTCATCGTCCACTCAGCCACTGGATTTAAGCAGAGTTCAAAGGGCGAACAA	87.75	80	7.2296	7.04892	100.5	262	33	51	49	31	135	98	41	26	139	41	7.22312	7.49954	7.13545	7.22669	7.24937	7.04342	7.1552	7.00272	6.94776	6.95685	7.23877	6.99223
ASCRP3003019	0.0596769	0.240703	2.1264	up	hsa_circRNA_001490	hsa_circ_0001490	circBase	chr5	+	61653517	61657356	exonic	NM_004520	KIF2A	ATGCATTAGCAGATTGATGAACATAGGATATGTGTGTGTGTAAGAAAACGACCACTCAAT	140.667	33.3333	7.87218	6.78377	33	45	40	452	95	179	39	34	33	30	30	34	6.67595	6.55936	7.33657	9.7302	7.92913	9.00187	6.63625	6.61969	6.80151	7.15623	6.59907	6.88985
ASCRP3013243	0.0599412	0.241551	1.07941	up	hsa_circRNA_405786		25070500	chr19	+	41758353	41758724	intronic	ENST00000301178	AXL	TTGGCTTCCCCTTCTGCCCAGCAGGAAGAGGGGCAGATTCAAGGGGTCTACAAGCCCCAT	57.9167	57	7.05477	6.94453	77	122.5	32	42	38	36	67.5	84.5	40	28	86.5	35.5	7.07933	6.96684	7.09966	7.09966	7.00734	7.07583	6.82214	6.94393	6.95685	7.13331	6.94128	6.86966
ASCRP3004592	0.060061	0.24172	1.06548	up	hsa_circRNA_019442	hsa_circ_0019442	circBase	chr10	+	101553648	101572901	exonic	NM_000392	ABCC2	CATCACCATCAAGGGTGACAATTCTAATCTAGCCTACTCCTGCCTGTTCTTCATCTCCTA	46.4167	48.0833	7.03079	6.93929	51	87	27	41.5	39	33	55	53.5	41	28	77	34	6.87801	6.82501	7.09966	7.16973	7.07226	7.14009	6.75803	6.78114	7.02209	7.21674	6.94825	6.90948
ASCRP3005319	0.0600782	0.24172	1.11999	up	hsa_circRNA_401357		25242744	chr15	-	26825465	26866681	exonic	NM_000814	GABRB3	CCGTCTGGTCTCGAGGAATGTTGTCTTCGCCACAGGATTATACCTTAACCATGTATTTTC	63.1667	62.25	7.1353	6.97181	111	103	32.5	49	49.5	34	88	86.5	40	27.5	96.5	35	7.33436	6.87801	7.11778	7.18825	7.21755	7.07583	6.9154	6.95685	6.98194	7.1094	7.00827	6.85898
ASCRP3007725	0.0601066	0.24172	1.18883	up	hsa_circRNA_049472	hsa_circ_0049472	circBase	chr19	+	11548696	11561782	exonic	NM_002743	PRKCSH	GAATGACTTGACCTGTGACCTCAATACAATAAATGTGATCCCCCACCCAAGCACGGCTGC	127.167	101.167	7.63368	7.38413	135.5	377.5	51	73	70	56	97	173.5	91	46	137.5	62	7.50473	7.85861	7.61456	7.59451	7.58411	7.64555	6.99856	7.38959	7.61067	7.71196	7.24937	7.34466
ASCRP3002575	0.060109	0.24172	1.17858	up	hsa_circRNA_000480	hsa_circ_0000480	circBase	chr13	+	46559797	46563115	antisense	NM_015070	ZC3H13	ATAAGATGGTGAAGGAGTTCTCTGTCATCTCTGTGGTCTCTAGAAGAGCTCTGATCCTGT	60	52.75	7.26825	7.0312	60	72	42.5	80.5	55	50	60.5	63	52	41	55	45	6.92497	6.72614	7.39659	7.65197	7.38006	7.52979	6.76214	6.81453	7.14094	7.55815	6.78574	7.12569
ASCRP3005799	0.0601735	0.241878	1.03399	up	hsa_circRNA_100074	hsa_circ_0003777	circBase	chr1	-	19510304	19511780	exonic	NM_020765	UBR4	CTAACCTGCAGACGATGACAGTGAGCCTATTTTGGGGCAATGGTTTGAGGAGACTATTTC	40.5	41.5	6.80552	6.7573	57	83	21	30	27	25	74	53	28	21	47	26	6.89484	6.7914	6.7539	6.8592	6.76048	6.77328	6.84195	6.75803	6.7627	6.72386	6.74008	6.71716
ASCRP3011820	0.0603678	0.242558	1.16497	up	hsa_circRNA_049784	hsa_circ_0049784	circBase	chr19	+	14705328	14706127	exonic	NM_207390	CLEC17A	TGAATCTTGAGCCTTCTCCATTGCAGCCATCCCTGGCCGGTTCAAGTGCTCCACCAAGAC	84.3333	80.9167	7.38672	7.16642	116	176	42	57	65	50	89	113.5	53	40	140	50	7.35985	7.22491	7.38435	7.36493	7.45647	7.52979	6.94079	7.11692	7.11046	7.52703	7.21173	7.09161
ASCRP3001119	0.0604756	0.242737	1.10968	up	hsa_circRNA_404718		25070500	chr10	+	12159671	12160917	exonic	NM_018706	DHTKD1	ACAGCAAGAGATGAGCAAATACAAACATGTTAAAGGCAGCCGTGTCAACTCTTCAAGAAA	55.6667	55.5	7.05617	6.90603	53	122	31	38	52	38	72.5	79	39.5	26	78	38	6.8391	6.96375	7.03257	6.99108	7.28345	7.22709	6.84509	6.90031	6.8921	6.95685	6.91269	6.92914
ASCRP3002792	0.0605354	0.242813	1.084	up	hsa_circRNA_404615		25070500	chr1	+	176524542	176526377	exonic	NM_020318	PAPPA2	ATCATCGCAGGAACCCACAAGACTCCCAGAAGGTGAAGTTAAGAGCTCCCAGACTCATAA	47.6667	41.25	6.89851	6.78214	55	108	31	28	35	29	48.5	55	30	25	58	31	6.83493	6.89945	7.06739	6.82267	6.88884	6.87775	6.69329	6.7539	6.78114	6.90157	6.76731	6.79566
ASCRP3006290	0.0605578	0.242813	1.06843	up	hsa_circRNA_406060		25070500	chr2	+	233022758	233075115	sense overlapping	NM_152383	DIS3L2	CTCGCTGACGGTCCCTATCCATCTGGTTAAACTTGTAGTCACTGCCTATCAGCCTATCAG	42.25	41.3333	6.8583	6.76281	58	78	27	28	31.5	31	44	55.5	30	22	62.5	34	6.87801	6.71663	6.94149	6.72054	6.84971	7.04342	6.67158	6.72978	6.80151	6.69213	6.83392	6.84792
ASCRP3010166	0.0606326	0.243011	1.09331	up	hsa_circRNA_403288		25242744	chr5	-	1494814	1501718	exonic	NM_024830	LPCAT1	GTGATGAAGGCAGAGAGCAGAGACATCCCGATCTGGGGAAGTGGCCCTCATGACACTGAC	48.75	36.75	6.81001	6.6813	42.5	138	22	30.5	31.5	28	54.5	46	26	22	44	28	6.6823	7.01957	6.61612	6.78574	6.85994	6.89636	6.72249	6.70385	6.61673	6.60762	6.71997	6.71716
ASCRP3009310	0.0607274	0.243116	1.80599	up	hsa_circRNA_103948	hsa_circ_0003528	circBase	chr5	+	134032815	134044578	exonic	NM_021982	SEC24A	GCTTTTCCCACTTTTTGTGTTGGCTCTCCTTAAACAGGATATACACATGACACCATCCAC	134.75	79.5	7.9993	7.14651	128	108.5	102	57	240.5	172.5	90	128	57.5	32	111	58.5	7.42068	6.90827	8.3947	7.36493	8.97493	8.93228	6.92646	7.16952	7.2073	7.23563	7.11046	7.22968
ASCRP3003007	0.0608014	0.243116	1.03057	up	hsa_circRNA_104043	hsa_circ_0075437	circBase	chr6	-	592468	619543	exonic	NM_018303	EXOC2	ATGCACAGTTGCAAAGAGGGCTACGTGAAAGATCTGAAAGAAGTAAATTTTCGCAGAAGG	37.4167	38.4167	6.7278	6.68435	40	91.5	20	24	26	23	53	61	22	20	47	27.5	6.72362	6.83835	6.66196	6.70755	6.70357	6.73171	6.73952	6.7914	6.60638	6.60762	6.70385	6.6573
ASCRP3010801	0.0608185	0.243116	1.0448	up	hsa_circRNA_013298	hsa_circ_0013298	circBase	chr1	+	100459092	100464971	exonic	NM_012243	SLC35A3	TACTTATCAGGCAAATGAAGATAAAACAATGTTCGCCAACCTAAAATACGTTTCCCTGGG	31.8333	29.6667	6.6605	6.59727	37	59	22	25	26	22	49	33	22	19	33	22	6.67595	6.63952	6.66196	6.69585	6.73228	6.55745	6.68347	6.59782	6.56435	6.56498	6.60551	6.56752
ASCRP3010976	0.060836	0.243116	1.19701	up	hsa_circRNA_404518		25070500	chr1	-	54835375	54835461	intronic	ENST00000357475	SSBP3	TATCTGATTCTGTTCTGAGCACTGGTTGGTGAGTCTGAGTATCTGATTCTGTTCTGAGCG	39.3333	33.3333	6.86863	6.60919	52.5	48	25	48	32	30.5	58	38	24	20	37	23	6.86812	6.57626	6.7999	7.18825	6.8124	6.96684	6.75803	6.65551	6.60638	6.50642	6.58494	6.54383
ASCRP3003281	0.0609795	0.243588	1.1137	up	hsa_circRNA_025196	hsa_circ_0025196	circBase	chr12	+	6646085	6647162	exonic	NM_002046	GAPDH	ATTGCCCTCAACGACCACTTTGTCAAGCTCATTTCCTGGCGAGATCCCTCCAAAATCAAG	127.667	144	7.7389	7.58355	152	314	52	100	81	67	193	283	93	48	167	80	7.58379	7.67103	7.65531	7.88309	7.74157	7.89864	7.43629	7.74254	7.60115	7.74219	7.38399	7.59513
ASCRP3012508	0.0610139	0.243615	1.30697	up	hsa_circRNA_104173	hsa_circ_0002160	circBase	chr6	-	110988636	111067404	exonic	NM_015076	CDK19	TGGTATCCATTACCTCCATGCAAATTGGGTGCTTCACAGAGACTTGAAAAGATGAAAAGG	76.75	69.6667	7.31888	6.93265	75	160	52	74.5	65	34	163	86	39	24	73	33	7.03892	7.15037	7.56589	7.57141	7.48009	7.1066	7.29715	6.94776	6.9328	6.72386	6.88935	6.80497
ASCRP3011236	0.0611459	0.243847	1.18069	up	hsa_circRNA_001082	hsa_circ_0000792	circBase	chr17	-	56409123	56409324	sense overlapping	ENST00000579003	MIR142	TCAGGATCTTGGGCTGGTGGGGAGGCTGAAGGGCTGGGACTGAGGCTCTGGGGGAGTCAG	70.3333	65.1667	7.35512	7.11549	73	86	36	104	68	55	75.5	80	49	46.5	87	53	7.00827	6.77002	7.19597	7.91862	7.57062	7.66721	6.84509	6.91319	7.03781	7.6463	7.01221	7.23837
ASCRP3001147	0.0614247	0.244755	1.06	up	hsa_circRNA_404886		25070500	chr11	+	48175347	48177671	exonic	NM_002843	PTPRJ	ACAGGGAAGAGATCTGAAGCTTGTTGGAATTAGTCAACCTAAATATGCAGCAGAACTGGC	62.9167	70.3333	7.07254	6.98848	119.5	123	31	35	40	29	178	65	34	24	85	36	7.40332	6.98289	7.09966	6.98075	7.07226	6.89636	7.38951	6.85305	6.87574	6.95685	6.96588	6.88985
ASCRP3001667	0.0616132	0.245235	1.14702	up	hsa_circRNA_003099	hsa_circ_0003099	circBase	chr1	+	44137175	44149475	exonic	NM_014663	KDM4A	ACTTGTGCTGCAGGAGTGTGTCAGTGATGATGATTATTCTGACTCCACTGAAGTCAAATT	76.4167	81.3333	7.28933	7.09143	103	162	36	62	54	41.5	176	120	42	31.5	79.5	39	7.2527	7.15873	7.16602	7.45418	7.34447	7.35985	7.35985	7.12569	6.94128	7.21674	6.94128	6.96375
ASCRP3000795	0.0616368	0.245235	1.30376	up	hsa_circRNA_103841	hsa_circ_0072492	circBase	chr5	-	54763696	54771278	exonic	NM_003711	PPAP2A	AATACTACATATGTCGAGGGAATGCAGAAAGAGTTAAGGAAGGCAGCTGGATTGCCTTTT	115.75	112.583	7.60008	7.21741	180.5	236	59	110	72	37	283	124	52	24.5	150	42	7.74548	7.41283	7.74185	7.97864	7.61509	7.1066	7.7858	7.14448	7.14094	6.93181	7.29868	7.00272
ASCRP3000003	0.0618268	0.245644	1.06723	up	hsa_circRNA_007418	hsa_circ_0007418	circBase	chr1	+	22816372	22818026	exonic	NM_014870	ZBTB40	AAAAAACTAGAAATGTGTTCAGAAATTAAAGGTCCACAGAAGGAGGGCCTGTCCTCCCAA	56.6667	63.0833	7.12573	7.03185	62	107.5	38	48	47	37.5	87.5	73.5	51.5	30	94	42	6.9186	6.90827	7.27885	7.19801	7.20812	7.2425	6.88985	6.88027	7.15665	7.21674	7.02618	7.0214
ASCRP3008260	0.0620511	0.246053	1.06904	up	hsa_circRNA_083061	hsa_circ_0083061	circBase	chr7	+	152497615	152498816	exonic	NM_020445	ACTR3B	GAGCTGAACCTGAGGACCATTATTTTTTAATGGTATTGCCATCAGAGAGTCAGCAAAGGT	47.9167	50.4167	6.93546	6.83913	63.5	102	25	42	30	25	99.5	63	30	21	63	26	6.97157	6.88935	6.88507	7.121	6.88884	6.85691	6.98122	6.8232	6.79163	6.84509	6.85357	6.74008
ASCRP3000608	0.0620712	0.246053	1.05476	up	hsa_circRNA_402819		25242744	chr3	-	33114035	33118729	exonic	uc011axk.1	GLB1	AAGATGAAGATGGCTGGGCTGAACGCCATCCAGACTCTCGATTCCTTCCTTGGGCTTTTC	30.25	27	6.73767	6.66075	30	58	22	25	25	21.5	30	29	25	21	34	23	6.63625	6.64484	6.82001	6.79751	6.7752	6.75223	6.57437	6.607	6.63892	6.84509	6.65432	6.64484
ASCRP3013270	0.0620835	0.246053	1.16847	up	hsa_circRNA_102420	hsa_circ_0006448	circBase	chr19	+	5016267	5041262	exonic	NM_015015	KDM4B	TTGTATGATGACGAACCATCACTGTTGCTGGAGGCACCTGACAAATCCTAGCGAATTTTT	89.1667	84.1667	7.28772	7.0631	113	245	49	47	44	37	175	85	57	26	129	33	7.32843	7.46327	7.56589	7.121	7.14113	7.1066	7.3624	6.94138	7.19919	6.84509	7.20448	6.82607
ASCRP3011926	0.0622439	0.246587	1.27466	up	hsa_circRNA_000644	hsa_circ_0000861	circBase	chr18	-	77592249	77592394	antisense	TCONS_00026384	XLOC_012735	TGAGGTCTCACGGGTGAGGATGGGCAGGTGAGTGCAGGTGAGGATGGACAGGTGAGGAAG	53.6667	39.3333	7.1292	6.77908	50.5	61	28	89.5	45	48	62	43	32	29	31	39	6.83493	6.66315	6.84142	7.76267	7.17962	7.49341	6.76786	6.68756	6.7627	6.90157	6.60823	6.94658
ASCRP3012976	0.0622834	0.246641	1.08367	up	hsa_circRNA_400078	hsa_circ_0092304	circBase	chr3	+	197677117	197677537	intronic	ENST00000329092	RPL35A	TTCATTTCTTTTCCTGAGTGTTGCCTACTGATAACGGCATGCATTTTTGGGGGCAAATAA	47.8333	45.25	6.89414	6.77821	61	104	28	32	36	26	54	49	34.5	23	75	36	6.8921	6.8921	6.97724	6.87018	6.95996	6.77328	6.73228	6.68756	6.81003	6.69213	6.85743	6.88985
ASCRP3013486	0.0623238	0.24665	1.05155	up	hsa_circRNA_407317		25070500	chrX	+	110978278	110980107	exonic	NM_001099922	ALG13	TTTGTATCTCCACCTACACACGGCAGGCCAGTCTCTTCAGGACAGAAAGTCATGTTCTAT	35.3333	33.75	6.78232	6.70981	38	67	25	30	28	24	45	36	24	22	49.5	26	6.68781	6.70467	6.86304	6.84792	6.7752	6.81529	6.67015	6.61969	6.67145	6.84509	6.75803	6.69445
ASCRP3002875	0.0627129	0.247566	1.1008	up	hsa_circRNA_101072	hsa_circ_0026524	circBase	chr12	+	53421565	53431406	exonic	NM_001417	EIF4B	ATCTCAGAGCTCAGACACAGAGCAGCAGTCCCCTACAAGAGTATCGAGATCGTTATGATT	82.25	79.3333	7.2106	7.07204	102	230	35	43.5	43	40	143	102.5	42	26.5	115.5	46.5	7.22709	7.40103	7.22471	7.09161	7.09205	7.22709	7.19314	7.03983	6.98943	7.00386	7.12291	7.08307
ASCRP3010169	0.0627233	0.247566	1.05672	up	hsa_circRNA_001166	hsa_circ_0001556	circBase	chr5	+	172276997	172277280	intronic	ENST00000393784	ERGIC1	GTGATTGGTCAGAGCTGAGTTAACCCTGAGTCAAAGGAGGGCATGAGAAGGTGAGAGAAC	31.9167	29	6.74893	6.66933	38	54	24.5	28.5	25	21.5	41	33	26	20	32	22	6.69841	6.64484	6.94149	6.8592	6.73228	6.61734	6.67158	6.62934	6.73284	6.72386	6.63952	6.61882
ASCRP3012222	0.0627868	0.247612	1.08228	up	hsa_circRNA_001752	hsa_circ_0000062	circBase	chr1	-	41571413	41627104	sense overlapping	NM_012236	SCMH1	TGCTGGAGTCAGGGATGCCAGTTAACAAGCTGTTATAATATTCCAGTGATAGACTGGAGT	34.9167	34.1667	6.76781	6.65374	35	69	23.5	31	24	27	50	44	23	20.5	42	25.5	6.70385	6.68781	6.86304	6.84792	6.68897	6.81529	6.72249	6.68289	6.57373	6.69213	6.61882	6.63237
ASCRP3013009	0.0629203	0.247733	1.1626	up	hsa_circRNA_401518		25242744	chr16	-	3725324	3740986	exonic	NM_016292	TRAP1	TTCCCCTTGTACTTGAATGGAAGGCGGATGAACACCTTGCAGGAAAACCAATTCTGTGTC	75.1667	70.75	7.25048	7.03313	95.5	164	27	66.5	55.5	42.5	121	110	44.5	27	86	36	7.1915	7.15562	6.95947	7.48976	7.32305	7.38347	7.09639	7.07226	7.06026	7.08965	6.96161	6.9186
ASCRP3003051	0.0631218	0.248342	1.16021	up	hsa_circRNA_086412	hsa_circ_0086412	circBase	chr9	-	16435031	16437522	exonic	uc003zmi.3	BNC2	ATGGAAAGAACCATAGGTCCAGGACATCGAGACAGCCTGCATCTCCGTAGGATGCTGCTG	83.5833	85.3333	7.51651	7.30213	103	146.5	57	67	75	53	95	107	75.5	43.5	132	59	7.29791	7.1051	7.80313	7.56479	7.6826	7.64555	6.98615	7.08899	7.46581	7.69565	7.24349	7.3327
ASCRP3008171	0.0631292	0.248342	1.30687	up	hsa_circRNA_406748		25070500	chr6	-	29643162	29643836	exonic	NM_001109809	ZFP57	GAGAGTTTGTCCATCTCCCAAACACAGAAGGCCTTTCAGAAGCCAGTCACCTTTGAGGAT	15019.8	13384.1	14.0048	13.6187	21162	14898	13838	9960.5	16001	14259	9801	25399.5	10959.5	8169.5	19223.5	6751.5	13.7738	13.6065	14.1821	13.8163	14.3142	14.3358	13.5908	13.5319	13.4001	13.805	14.0219	13.3624
ASCRP3000870	0.0631575	0.248342	1.25743	up	hsa_circRNA_047713	hsa_circ_0047713	circBase	chr18	+	48584494	48586286	exonic	NM_005359	SMAD4	AATGAGCTTGCATTCCAGCCTCCCATTTCCAATCATCCTGGTCAGCCTGCCAGTATACTG	305.5	321.167	8.71705	8.38656	402.5	709	185	177	214.5	145	356.5	572	179.5	107	568	144	8.56796	8.57079	9.06973	8.50719	8.84685	8.73975	8.02183	8.45167	8.30178	8.68841	8.607	8.24869
ASCRP3008985	0.0632296	0.248441	1.12831	up	hsa_circRNA_101307	hsa_circ_0008539	circBase	chr13	+	114164552	114175048	exonic	NM_017905	TMCO3	GCATCTTCTAGGTGTGGAAGATTTCCTTACAAGGGCCGTGTTACATGACACTGTTAATGA	97	108.417	7.39879	7.22462	160.5	226	38.5	60	63	34	255.5	147	45.5	29	128	45.5	7.63431	7.39854	7.29375	7.43095	7.49508	7.14009	7.6916	7.27424	7.06026	7.00386	7.20083	7.11692
ASCRP3009436	0.0633556	0.248834	1.19959	up	hsa_circRNA_101057	hsa_circ_0003222	circBase	chr12	+	50848096	50855130	exonic	NM_052879	LARP4	GGACTATGGTAGGGGCAGGCTCCCTTTCCCAATGGTAGTTTTGTGAATGGCTTTAATTCG	122.75	131.667	7.86514	7.6026	169	193	77	105.5	107	85	156	175.5	108	62.5	201	87	7.66604	7.2846	8.05476	7.94078	8.06625	8.17841	7.27346	7.37612	7.7227	8.00157	7.56384	7.67792
ASCRP3006638	0.0635968	0.249109	1.14769	up	hsa_circRNA_401474		25242744	chr15	-	79083481	79090455	exonic	NM_014272	ADAMTS7	CTGCTGGAAGATGAGGAGAAAGGTGTGTTCCAGCTCTCCAACGAGGACTACTTCATTGAG	69.5833	58	7.22583	7.0271	57	166.5	32	53	59	50	58.5	60	43.5	36	103	47	6.86812	7.16393	7.16602	7.28345	7.38006	7.49341	6.7539	6.76159	7.03053	7.42485	7.06605	7.12569
ASCRP3001412	0.0636074	0.249109	1.08629	up	hsa_circRNA_401817		25242744	chr17	+	46998521	47000299	exonic	NM_023079	UBE2Z	ACCTTCAAGGCCAAACTATGCAGGAGAGACATCCAGGAGACAGCAAAAACTATAATGAAT	57.5833	52.5	6.96373	6.84433	65	159	28	33	34	26.5	92	67	33	22	70	31	6.95401	7.13881	6.95947	6.95889	6.93497	6.83625	6.95449	6.8474	6.81978	6.72386	6.89434	6.82607
ASCRP3005924	0.0636655	0.249235	1.05324	up	hsa_circRNA_001427	hsa_circ_0001427	circBase	chr4	+	95561426	95578698	exonic	NM_006457	PDLIM5	CTACTGTGAGACTGTACCTTCCACTGGAAGAATCTCAAACAGCGCTACTTACTCAGGATC	41.4167	36.25	6.7264	6.65156	43	115.5	20	22	24	24	59	52	22	18	43	23.5	6.76159	6.92646	6.61612	6.6672	6.70357	6.68347	6.76786	6.71205	6.55617	6.56498	6.67595	6.63237
ASCRP3008049	0.0638137	0.24951	1.09138	up	hsa_circRNA_006173	hsa_circ_0006173	circBase	chr16	+	792249	792543	intergenic			GACTTTCTTCTGCTGCTGCACGGAGGAGCTTTCCCCAGCACCTGGGCCAGGAAACTCCTG	42.4167	39.8333	6.85483	6.72868	51	70	28.5	41	32	32	52	49	32	23.5	53	29.5	6.80097	6.71124	6.78036	6.98075	6.88884	6.96684	6.70813	6.69096	6.78114	6.63297	6.79674	6.76214
ASCRP3006518	0.0638664	0.249513	1.20303	up	hsa_circRNA_000499	hsa_circ_0000499	circBase	chr13	+	79940776	79940857	antisense	NM_022118	RBM26	CTGAGATTCACAGGTGGGGGTGTAAGAATTGGTGGAGGTGGGAGACTGGGTGGCAATGGA	58.5833	46.1667	7.22158	6.95491	48	57	33.5	103	55	55	53.5	40.5	37	48	57	41	6.80097	6.61882	7.09966	7.89719	7.26728	7.64555	6.74673	6.65993	6.8921	7.71196	6.74505	6.97369
ASCRP3002603	0.0641026	0.250078	1.10055	up	hsa_circRNA_104039	hsa_circ_0075402	circBase	chr5	-	180668491	180669345	exonic	NM_006098	GNB2L1	ATACACTGTCCAGATAAGACCATCATCATGTGGAAACTGACCAGGGATGAGACCAACTAT	54.75	46.3333	6.88825	6.75003	71	147	24	29	31	26.5	81	58	32	19	62	26	6.99809	7.0647	6.7999	6.79751	6.8124	6.85691	6.86863	6.75803	6.8391	6.53424	6.83	6.67015
ASCRP3007337	0.0641288	0.250078	1.11653	up	hsa_circRNA_085976	hsa_circ_0085976	circBase	chr8	+	145215872	145218751	exonic	NM_032450	MROH1	GAAACCACAGACATGACTGAGTCCTCCATGAAGAGACGGAAGCTCCTGTTTTCTTGTCAG	72.8333	73.25	7.19395	7.03493	102	168	31	68	40	28	140	83	40	26.5	115	35	7.24468	7.16059	7.16602	7.5145	7.11109	6.96684	7.18169	6.94138	6.99809	7.06893	7.13924	6.88027
ASCRP3013015	0.0641413	0.250078	1.43878	up	hsa_circRNA_023016	hsa_circ_0023016	circBase	chr11	+	66413497	66413944	exonic	NM_002896	RBM4	TTCCGGTGAAATAAATGGTTTTTCAACTTAGGGTAGTGGGATGTGTGTGGGCTGAAATTC	86.25	56.0833	7.53654	7.0117	72	75	34	183	64.5	89	95	60	45	35	55	46.5	6.98122	6.72614	7.25075	8.54243	7.51237	8.20634	6.9328	6.78574	7.07583	7.37145	6.79674	7.10766
ASCRP3012699	0.0641892	0.250158	1.05522	up	hsa_circRNA_004751	hsa_circ_0004751	circBase	chr17	+	35310185	35311207	exonic	NM_012138	AATF	TGTTCAAGGACAAAGGTGGCCCAGAATTTTCCAGTGCCCTGAAAAATAATGAGGAAATAT	73.3333	86.8333	7.21614	7.13859	86	177	36	54	48	39	128	134	47	29.5	133.5	49	7.15978	7.21173	7.22471	7.28345	7.19008	7.22709	7.14976	7.20995	7.08307	7.08965	7.17344	7.12569
ASCRP3007358	0.0642138	0.250158	1.12088	up	hsa_circRNA_008936	hsa_circ_0008936	circBase	chr1	-	10527246	10529395	exonic	NM_004401	DFFA	GAAAGAAGATCTGTCCAGCATCATCCTCCTATCAGAGGAGGACCTCCAGCCTGTGACATT	77.5	70.3333	7.19539	7.03076	74	223	33	50.5	44.5	40	107	89.5	46.5	32	107	40	7.03892	7.37342	7.09966	7.24191	7.14113	7.2773	7.0551	6.96161	7.00503	7.17736	7.04927	6.93617
ASCRP3003039	0.0645567	0.251289	1.23483	up	hsa_circRNA_008706	hsa_circ_0008706	circBase	chr9	+	112898406	112900819	exonic	NM_007203	PALM2-AKAP2	ATGCTACAAAACTGCTCCAGAAGCCTCCCCAGCTTTCTGAGGATGATATCTGGCTAAAAA	180.333	169.667	8.10381	7.7995	248	417	94	124.5	117	81.5	205.5	293.5	103	82	245	89	8.05068	7.9487	8.29286	8.12328	8.13169	8.07565	7.49937	7.7798	7.70931	8.38828	7.7237	7.69652
ASCRP3003749	0.0647619	0.251986	1.71663	up	hsa_circRNA_405965		25070500	chr2	-	135625089	135626611	exonic	ENST00000392929	CCNT2-AS1	CAATGAGAGAGAGAGAGAGGGTTACTTTGATGAGTGAGCAGATACCAGCAATCACAGGAA	239.167	142.417	8.5642	7.78463	55	110	148.5	451.5	292	378	79.5	122	109	144	288	112	6.86812	6.90505	8.83904	9.71686	9.18099	9.87516	6.88507	7.14448	7.78145	9.02665	7.89814	7.97196
ASCRP3006841	0.0649482	0.252609	1.04204	up	hsa_circRNA_104319	hsa_circ_0079492	circBase	chr7	+	16720925	16729531	exonic	NM_014038	BZW2	CTGTTACCTCGTCTTTGAGAAAAGCCAACTTAGACAAGAGGCTGCTTCCCCTGGAGGAAC	39.0833	38.75	6.75528	6.69587	49	82	21.5	25	29	28	53	44	30.5	21	52	32	6.80097	6.75446	6.70813	6.72054	6.73228	6.81529	6.73952	6.66255	6.73284	6.56498	6.7132	6.76214
ASCRP3010383	0.0650574	0.252854	1.87746	up	hsa_circRNA_102231	hsa_circ_0046263	circBase	chr17	-	79813017	79813462	exonic	NM_000918	P4HB	GTTCTCCAAATACCAGCTCGACAAAGATGGGGTTGTCCTCTTTAAGAAGCTGGCAGAGAG	1111.42	731.083	10.0731	9.16435	1643	3242	240	843	422	278.5	1876	1068	241	99	925.5	177	10.3231	10.9989	9.40947	10.5645	9.62422	9.5187	10.8415	9.11179	8.66988	8.60404	9.27887	8.48005
ASCRP3009798	0.0651297	0.252935	1.17427	up	hsa_circRNA_048728	hsa_circ_0048728	circBase	chr19	-	5207932	5218543	exonic	NM_002850	PTPRS	GGTGCAGACAGAGTAAACGCAAGGACTCAGAACCCCGCACCAAATGCCTCCTGAACAATG	102	80.9167	7.39665	7.16489	89.5	330	35.5	58	56	43	127	110	57	34	112.5	45	7.14976	7.73076	7.26458	7.41474	7.39818	7.42189	7.1295	7.07226	7.23917	7.29963	7.14113	7.10766
ASCRP3011893	0.0652444	0.253145	1.25345	up	hsa_circRNA_084903	hsa_circ_0084903	circBase	chr8	-	95511601	95550574	exonic	NM_015496	KIAA1429	TGAGACAAATTCTTAACTCTGACACAATTAGAGACATCTCCCCATACATTTCAATTAGAC	202	190.083	8.27232	7.94642	190	477	151	141	170	83	167	232	147	83.5	381	130	7.76935	8.08121	8.85721	8.27901	8.54081	8.10633	7.29715	7.5983	8.10671	8.44384	8.13372	8.09877
ASCRP3013385	0.0653403	0.253376	1.15703	up	hsa_circRNA_104501	hsa_circ_0082574	circBase	chr7	+	138189034	138223548	exonic	NM_003852	TRIM24	TTTCCAGTGGCAGCAGTACAGCATTACTTTATAGCAAACGACTGTTGGAGTCATTCGTTG	58.1667	58.5833	7.07006	6.85963	75	120	27	49	44	34	140	65	29.5	23.5	67.5	26	7.02938	6.95685	6.94149	7.21634	7.16973	7.1066	7.18169	6.8232	6.79163	6.75803	6.88608	6.71716
ASCRP3005253	0.0653878	0.253376	1.0937	up	hsa_circRNA_103945	hsa_circ_0073983	circBase	chr5	+	134028291	134029623	exonic	NM_021982	SEC24A	CCCTGAAACCACGAGAGGAACCAAACCACAGGTCATCTGCTAAGATGTTTTTATACCTAT	80.0833	85.75	7.27436	7.14513	113	192	40	55	46.5	34	127	115	51	28	143	50.5	7.33252	7.28212	7.31014	7.30228	7.24937	7.16973	7.13459	7.09966	7.11046	7.02823	7.29868	7.19919
ASCRP3011931	0.0653987	0.253376	1.08109	up	hsa_circRNA_000966	hsa_circ_0000966	circBase	chr19	-	58724362	58724446	antisense	NM_016324	ZNF274	TGAGTCCTCTGATGTCTGATGAGGTGTGAGCTCTGGGTGAAGGCCTTTCCACATTTGTTG	36.1667	30.75	6.73068	6.61819	38	69	23	30	30	27	41.5	34	26	20.5	35.5	27	6.69445	6.68781	6.57815	6.84792	6.76048	6.81529	6.66315	6.59782	6.63892	6.58494	6.60551	6.61882
ASCRP3010298	0.0654809	0.253376	1.22539	up	hsa_circRNA_103864	hsa_circ_0005730	circBase	chr5	+	68553869	68558131	exonic	NM_001799	CDK7	GTGTGGACATGTGGGCTGTTGGCTGTATATTAGCAGAGTTACTTCTAAGGGTTATAATAA	47.3333	37.75	7.04038	6.74713	51	50	25	76	39	43	57.5	45	27	26	43	28	6.85898	6.58958	6.7999	7.59451	7.02823	7.37108	6.7539	6.69096	6.6823	6.95685	6.67015	6.72864
ASCRP3009807	0.0655151	0.253376	1.13018	up	hsa_circRNA_102427	hsa_circ_0048704	circBase	chr19	+	5071020	5082515	exonic	NM_015015	KDM4B	GGTGGATTGACTACGGCAAAGTGGCCACTCAGGTACGCCATCCCACCAGAGCACGGCAAG	107.25	108.417	7.45655	7.27999	143	307	47	53	50.5	43	213	150	50	29	156	52.5	7.53558	7.65436	7.502	7.33511	7.29034	7.42189	7.51907	7.26923	7.12621	7.17736	7.35841	7.22968
ASCRP3011510	0.0655744	0.253503	1.08242	up	hsa_circRNA_104121	hsa_circ_0076767	circBase	chr6	-	52380803	52381535	exonic	NM_012288	TRAM2	TCGTCTTTCATTTCACCTCGGTGATTTGGTGCTTCTACGTGGTGGTGACGACAGTGAGAC	46.5	44.5	6.93582	6.82156	52	78	30	53	37	29	64	57	37	30	50	29	6.84404	6.75223	6.88507	7.30228	6.93497	6.89636	6.80842	6.78574	6.8391	7.1094	6.64664	6.74008
ASCRP3006799	0.0656127	0.25354	1.06748	up	hsa_circRNA_101077	hsa_circ_0026911	circBase	chr12	-	56604080	56604352	exonic	NM_005785	RNF41	CTGTGACCTGTGAACAGGGCTGTGGGCACCTCATTGTGAACATGCTTTCTGCAACGCCTG	31.9167	28.75	6.70696	6.61275	43	54.5	20	27	24	23	51.5	30	23	19	29	20	6.75167	6.61673	6.61612	6.77273	6.73228	6.75223	6.69643	6.59046	6.66077	6.56498	6.59632	6.56752
ASCRP3010093	0.0656367	0.25354	1.11704	up	hsa_circRNA_104014	hsa_circ_0075026	circBase	chr5	-	171295613	171327104	exonic	NM_012300	FBXW11	GTCTGCACTTTCACCCGTTTCAGAGCAAGGCTTAGATCACATAGCAGAAAACATTCTTTC	74.25	80.5	7.27287	7.1132	111	142	37	59	54.5	42	116	130	56.5	32.5	103	45	7.31369	7.05083	7.25075	7.36493	7.32305	7.33399	7.09205	7.18229	7.1662	7.1986	7.01865	7.0214
ASCRP3001337	0.0656695	0.253564	1.27957	up	hsa_circRNA_008865	hsa_circ_0008865	circBase	chr10	+	70719561	70720005	exonic	NM_004728	DDX21	ACCCCAGTGAAGCTGCCAGTGAAGAAAGTAACAGTGAGATAGAGCAGAAAGAGAAAAAAG	62.8333	60.6667	7.29	6.93434	68	89	53	63	59	45	94	98	40	25	65	42	7.0048	6.77002	7.67792	7.4423	7.39818	7.44676	6.9328	7.01726	6.94128	6.84509	6.85743	7.01221
ASCRP3004768	0.0657901	0.253724	1.15782	up	hsa_circRNA_000663	hsa_circ_0000663	circBase	chr16	-	424004	427848	exonic	NM_021259	TMEM8A	CATGGCACGGCTCAAGACAGTCCTGAAATACAGGTGGGGCTGGTGTCCGAGCACTTCTCG	72.75	52.25	7.13573	6.92432	88.5	199	24	68	30	27	81	61	33	26	82.5	30	7.18495	7.31556	7.03257	7.53558	6.88884	6.85691	6.90627	6.8232	6.87574	7.13331	6.95947	6.84792
ASCRP3003018	0.0658166	0.253724	1.08523	up	hsa_circRNA_100110	hsa_circ_0006913	circBase	chr1	+	27087346	27089776	exonic	NM_006015	ARID1A	ATGCATGTTGCTGCCAACTCTATCCAAAACAGGATCTATCTGGTTCAATAGATGACCTCC	53.25	55.1667	7.07998	6.96198	70.5	97	30	56.5	35.5	30	97.5	71	45	24.5	60	33	7.0246	6.86713	7.13545	7.3911	7.01818	7.04342	6.98919	6.88434	7.08985	7.06893	6.84971	6.88985
ASCRP3012147	0.0658472	0.25374	1.17557	up	hsa_circRNA_101748	hsa_circ_0003645	circBase	chr16	+	19656207	19663412	exonic	NM_020314	C16orf62	TGCCTCTCCCAAGTGCACTCACTCTTGAGGATGAGAAAAGAATGCTGTCATATTTGATTA	101991	85142.8	16.5775	16.3442	99654	80079	128924	91808	110368	101112	62391	111658	85760	84312	91257	75479	16.2458	16.3179	16.9212	16.5911	16.7219	16.6673	16.0457	16.4078	16.3432	16.5609	16.3179	16.3895
ASCRP3004008	0.0659177	0.25391	1.12575	up	hsa_circRNA_104389	hsa_circ_0080436	circBase	chr7	-	72081656	72093982	exonic	NM_001145440	TYW1B	CACTCTAATTGCCTCCTGATAGCACACAGAAAGCAACAACGAACTGTCTACAGACTGATG	49.5	41.0833	6.86996	6.69908	96	93	23	29	30	26	61	58.5	31	18	52	26	7.18825	6.81079	6.7539	6.79751	6.8124	6.85691	6.76786	6.76758	6.80151	6.49364	6.74505	6.61882
ASCRP3004628	0.0659755	0.254023	1.04848	up	hsa_circRNA_406343		25070500	chr3	+	126707363	126710409	sense overlapping	NM_032242	PLXNA1	CATCCGCAAGGGCTGAAGCTCCTGGCACCATGATGCTCACCCCAGCAGGACCAGAGCACC	39.9167	39.9167	6.86821	6.79991	47	75.5	27	32	32	26	52	44	33	25	53	32.5	6.83	6.72864	6.94149	6.95889	6.93497	6.81529	6.70813	6.68289	6.8391	6.95685	6.7752	6.8373
ASCRP3006397	0.0659999	0.254023	1.06028	up	hsa_circRNA_011448	hsa_circ_0011448	circBase	chr1	-	33272082	33276658	exonic	NM_003680	YARS	CTCTTATACCCCGGACTGCAGGAGGTTCTGGGGGAAGAGAAGCTGAAGGAGATACTGAAG	36.6667	33.1667	6.71195	6.62751	46	73.5	21	28	27.5	24	60	39	21	20	38	21	6.80949	6.7132	6.54795	6.78574	6.7752	6.64012	6.7914	6.64278	6.55617	6.56498	6.61551	6.5942
ASCRP3002696	0.0663734	0.255212	1.12468	up	hsa_circRNA_000030	hsa_circ_0000030	circBase	chr1	-	23836176	23836434	sense overlapping	NM_004091	E2F2	ATATGAATGGTACGGGTGAGGAGTGGATAAGGGGCGGGTGAGGGCATCAGCGATCTCTTC	36.75	27.75	6.87558	6.70607	28.5	53	24	61.5	28.5	25	29	31	27	25	27.5	27	6.58958	6.61882	6.90433	7.45936	6.82448	6.85691	6.56752	6.59046	6.7627	6.95685	6.61882	6.74008
ASCRP3006188	0.0664157	0.255212	1.06408	up	hsa_circRNA_001918	hsa_circ_0001918	circBase	chrX	-	47061580	47065804	antisense	NM_003334	UBA1	CTCCACGGATGTAGTCGGAGAAGTTGGAGGTGGTACAGATGGGGATGGACTTCTCAGGTG	40.0833	41.1667	6.8198	6.73019	59.5	68.5	24	30	30.5	28	78.5	55	25.5	22	40	26	6.8921	6.66695	6.84142	6.79751	6.82448	6.89636	6.84971	6.72978	6.7132	6.72386	6.67015	6.69445
ASCRP3011825	0.0665701	0.2555	1.10487	up	hsa_circRNA_001380	hsa_circ_0000540	circBase	chr14	+	55799534	55821940	sense overlapping	NM_017943	FBXO34	TGAATTGAAAGCTAAGGAGGGGCTCAGTGGTTGCAGGTTGTGAGGTATGGAGATACTGAG	34.6667	27.9167	6.78582	6.64195	30	52.5	22	39	33	31.5	36	29.5	20	24	33	25	6.61341	6.5862	6.70813	6.98075	6.83678	6.98967	6.61673	6.5862	6.59482	6.87421	6.5609	6.61882
ASCRP3010161	0.0667141	0.255951	1.06875	up	hsa_circRNA_404593		25070500	chr1	-	155936315	155936610	intronic	ENST00000313667	ARHGEF2	GTGATCCTTGGGTGAGACGGCAGGGAGGGCAGAGGGCTGGGGGAGAGGGTAGTGAGTGTG	45.5833	48.5	6.9844	6.88847	47	77	32	40.5	40	37	53	46	34	28	88	42	6.78114	6.72614	7.09966	7.05106	7.05083	7.1976	6.72249	6.67595	6.86636	7.08965	6.97369	7.00272
ASCRP3004179	0.0668406	0.256314	1.07049	up	hsa_circRNA_103390	hsa_circ_0066147	circBase	chr3	-	52960046	52962357	exonic	NM_016329	SFMBT1	CAGAGGTGCTTCCCTCCGGTTTTTGATGAGAAGTACTTTCTGGTGGAAATGGATGACTTG	72.6667	78	7.15352	7.05525	102	178.5	32	47	39.5	37	117	115	40	27	128	41	7.26671	7.21912	7.03257	7.13141	7.1016	7.16973	7.08526	7.11046	6.92472	7.00386	7.20448	7.00272
ASCRP3011562	0.0668777	0.256314	1.05787	up	hsa_circRNA_076769	hsa_circ_0076769	circBase	chr6	-	52400580	52441862	exonic	NM_012288	TRAM2	TCTATTTATTTTACCTCAGTATAACATTAGCGTGCCTACAGCAGCCCCGAAGTTGTTCCG	39.5833	34.1667	6.76076	6.6796	37.5	97	21	33	26	23	51	44	25	21	40	24	6.70837	6.84509	6.7539	6.87018	6.70357	6.68347	6.70813	6.69668	6.66077	6.66137	6.70582	6.64484
ASCRP3005974	0.0670434	0.256701	1.04516	up	hsa_circRNA_100403	hsa_circ_0009064	circBase	chr1	-	176132004	176153828	exonic	NM_022457	RFWD2	CTAGTGCAGAAGAAGAAACAACTGGAAGCACCCCATCTGCTTTGATATGATTGAAGAAGC	40.3333	41	6.87044	6.80671	46	80	29	30	31	26	49	50	34	24	58	31	6.77245	6.74369	7.03257	6.87018	6.88884	6.9149	6.66636	6.73284	6.87574	6.90157	6.81583	6.84792
ASCRP3006544	0.0671877	0.256844	1.27945	up	hsa_circRNA_102577	hsa_circ_0002105	circBase	chr19	-	46357432	46357765	exonic	NM_004819	SYMPK	CTGATCACCAATGACTCAAAGATCACAGTGCTCAAACAGCTGACAGCAGCCATGGCGAGC	168.417	134.75	7.86513	7.5096	144	544.5	56	127	79	60	240	169	88.5	37	209	65	7.53399	8.23754	7.74185	8.18381	7.74157	7.75203	7.62677	7.35949	7.5959	7.46783	7.61067	7.39695
ASCRP3008904	0.0673496	0.257046	1.06396	up	hsa_circRNA_003976	hsa_circ_0003976	circBase	chr8	-	54974813	54978373	exonic	NM_006330	LYPLA1	GCAGAAAATAGCACGGATGGGCAGAAGCCTTTGCAGGTATCAGAAGTTCACATATCAAAT	39.0833	34.5	6.74773	6.65829	56	79	21	30.5	25	23	61	43	25	20	36	22	6.88884	6.74976	6.57815	6.80949	6.64484	6.81529	6.79674	6.68289	6.63892	6.66137	6.57563	6.5942
ASCRP3003519	0.0673564	0.257046	1.11978	up	hsa_circRNA_402197		25242744	chr2	+	32418957	32432002	exonic	NM_017964	SLC30A6	CAACACCACCCCATGTTATTGGTCAGTTGGACAAACTCATCAGAGAGGGGAAGATTATTA	59.6667	55.5833	7.00504	6.84183	68	154	26.5	46	32.5	31	104	84	28.5	21	66	30	6.98122	7.1113	6.84142	7.17817	6.87472	7.04342	7.01818	6.95401	6.7132	6.72386	6.83678	6.80497
ASCRP3003062	0.0674257	0.257139	1.11027	up	hsa_circRNA_102610	hsa_circ_0000972	circBase	chr2	-	9048750	9098771	exonic	NM_138799	MBOAT2	ATGGACAATATTCTGCTGATTTTTCAGGGTCAACTTTGTAGTGTGCCAACTCTTTGCCTT	50.9167	51.0833	6.9778	6.82689	82	90	32.5	37.5	34.5	29	82.5	62	34	22	65	41	7.1016	6.81476	7.11778	6.99108	6.87472	6.96684	6.88507	6.81978	6.8391	6.63297	6.78169	7.00272
ASCRP3004544	0.0674526	0.25714	1.10529	up	hsa_circRNA_402678		25242744	chr21	-	47693301	47697631	exonic	NM_003906	MCM3AP	CATACGGAAGCTCTCCAGTGAAGAAGCCAAGTCTTCTAAAGGCCCACCAATTCGAGGGAG	76.75	73.3333	7.17372	7.02928	93.5	211	31	48	39	38	129.5	102	42	27	101	38.5	7.1633	7.33436	7.09966	7.21634	6.98615	7.2425	7.12291	7.02516	7.02209	7.00386	7.0551	6.94658
ASCRP3006161	0.0675289	0.257187	1.23907	up	hsa_circRNA_000313	hsa_circ_0000313	circBase	chr11	+	61634149	61634467	sense overlapping	NM_004265	FADS2	CTCATGAGGACCAGGGTGGAGCTGAGAAGAGGAGGAGGTGGGGGCTGGAGGTCTCGTCCC	90.6667	75.25	7.48926	7.18001	91	113	41	194	45	60	87	84	43	56	137.5	44	7.1662	6.9328	7.33657	8.607	7.16973	7.72327	6.92646	6.94393	6.98943	7.89915	7.24526	7.07583
ASCRP3000717	0.0675697	0.257187	1.05581	up	hsa_circRNA_000459	hsa_circ_0000459	circBase	chr12	+	124091978	124101150	exonic	NM_020936	DDX55	AAGTCAACTGGGTTTTGCAGTATGACCCTCCCAGCAATGCAAGGTTGGAGCCATAATCAT	39.8333	37.75	6.79165	6.7133	50	84.5	23	28	26	27.5	48	49	32	20	50.5	27	6.79163	6.76758	6.7999	6.80949	6.70357	6.87775	6.70813	6.70385	6.81003	6.60762	6.71009	6.74008
ASCRP3010494	0.0675721	0.257187	1.0352	up	hsa_circRNA_405297		25070500	chr15	-	25925267	25926061	exonic	NM_024490	ATP10A	GTTTTACTTGACTTGCCTGATGACGCCTGTCGCTGCACTGCTGCCCAGGCCTACTATGAC	42.0833	39.3333	6.8262	6.7763	46	97	25	30.5	28	26	47	52	29	26	52	30	6.77245	6.8592	6.84142	6.8818	6.78706	6.81529	6.67595	6.73952	6.78114	6.90157	6.7752	6.78442
ASCRP3003817	0.0677285	0.257244	1.13681	up	hsa_circRNA_102044	hsa_circ_0043249	circBase	chr17	-	35597391	35598969	exonic	NM_198834	ACACA	CACAATTCCAGAATGATTGCAAACATCCTAGATAGCCATGCAGCTACATTGAACCGGAAA	61.75	50.25	7.03084	6.84585	86	155.5	37	36	31	25	115.5	52	29	24	55	26	7.15978	7.13245	7.27885	6.98075	6.85994	6.77328	7.08877	6.77222	6.78114	6.95685	6.78169	6.69445
ASCRP3006366	0.0677332	0.257244	1.1314	up	hsa_circRNA_101164	hsa_circ_0028602	circBase	chr12	+	117273764	117274087	exonic	NM_032814	RNFT2	CTCTGATTCTCCTGTGCCAGTCCTTCGACATCTGTGGACGTGTGGGCGGAGTTAGGAAAG	59.4167	62.4167	7.18126	7.00315	87.5	93	37	51	45	43	81	87.5	42	32	93	39	7.13545	6.84509	7.21033	7.26671	7.20812	7.42189	6.86863	6.96161	7.00503	7.17736	7.03257	6.97369
ASCRP3006576	0.0677478	0.257244	1.16644	up	hsa_circRNA_405836		25070500	chr2	-	25505309	25537030	exonic	NM_022552	DNMT3A	CTGCAGAAGCGGGTGGAGCCATCGAAGCCCCCACCCACAGGCTGACAGAGGCACCGTTCA	112.75	85.6667	7.47103	7.24892	109	360	43	63.5	58	43	77	160	82	39	108	48	7.30545	7.80894	7.43594	7.50661	7.39818	7.37108	6.85253	7.31904	7.51024	7.52703	7.12717	7.15749
ASCRP3010101	0.0677891	0.257244	1.12675	up	hsa_circRNA_101778	hsa_circ_0038728	circBase	chr16	+	27445667	27449008	exonic	NM_021798	IL21R	GTCTGGCAACTACTCCCAGGAGTGTGGCAGCTTTCTCCTGGCTGAGAGCAGCTGGGGCTG	43.0833	40.4167	6.9473	6.77514	39	70.5	35	41	38	35	38	42	33	27.5	70	32	6.69445	6.69668	7.22471	7.0414	6.93497	7.09161	6.67015	6.67595	6.78114	6.98146	6.80205	6.74008
ASCRP3010873	0.0679321	0.257385	1.09561	up	hsa_circRNA_083932	hsa_circ_0083932	circBase	chr8	+	37623043	37632999	exonic	NM_007198	PROSC	TAGGAAGCTTTGGGCATGATCTTAGTCAAGGACCAAATCCAGACTTCCAGGATCTCCCAG	53.3333	50.4167	7.02379	6.89205	45	138	31	33	40	33	64.5	63.5	33.5	29	76	36	6.79163	7.0551	7.06739	6.94776	7.11109	7.16973	6.80044	6.8266	6.84814	7.02823	6.91269	6.93617
ASCRP3005017	0.0679401	0.257385	1.13511	up	hsa_circRNA_404842		25070500	chr11	+	8987450	8989588	exonic	NR_073431	TMEM9B-AS1	CCACTGCTGATGTTACTGGGTTCCCTGAAATAAAACACCACAGTGCAGGAACCAGGGTGG	51.75	48.5833	6.96549	6.78266	67.5	113	25	36	30	39	70	82	29	22	58	30.5	6.96684	6.90505	6.7999	6.94776	6.91269	7.26069	6.80313	6.92695	6.77245	6.66137	6.78036	6.75167
ASCRP3005558	0.0679651	0.257385	1.24699	up	hsa_circRNA_404473		25070500	chr1	-	33399168	33400014	antisense	TCONS_00001982	XLOC_000133	CGAACACAAATAATGCATTAGAAAACCACCTCGCCCGGCCCTCAGATTGCATTTAAAGAG	413.25	395.083	9.13567	8.81722	426.5	925	231	379	267	251	349.5	535.5	476.5	225.5	472.5	311	8.62833	8.88109	9.35038	9.50293	9.05379	9.39751	7.98915	8.36945	9.4575	9.50019	8.37885	9.20818
ASCRP3000697	0.0680815	0.257606	1.16462	up	hsa_circRNA_001264	hsa_circ_0000086	circBase	chr1	-	76694158	76694273	antisense	NM_152996	ST6GALNAC3	AAGGGGGCTTCACATGGTTTTAAAATGTGCTGCTGTGGTTTGACCTAGAGTACAAAATAG	37.6667	28.4167	6.8237	6.60384	34	57.5	22	41	44	27.5	36.5	33	21	20	34	26	6.64073	6.62091	6.73228	7.03165	7.121	6.79566	6.63892	6.59782	6.59482	6.66137	6.51132	6.61882
ASCRP3000763	0.068085	0.257606	1.21375	up	hsa_circRNA_039830	hsa_circ_0039830	circBase	chr16	-	67471916	67477081	exonic	NM_004691	ATP6V0D1	AATAAAACTGCCCTCTCTAAGGCCAACTGTCCGGCTTTTTTCCAGGACTGCATTTCAGAG	68.8333	59.6667	7.29816	7.01869	76	126	44	53	63	51	56.5	101	40	35	77	48.5	7.06303	6.97417	7.43594	7.27502	7.45647	7.58434	6.7539	7.04635	6.94776	7.37145	6.87574	7.11692
ASCRP3002756	0.0682268	0.257966	1.13903	up	hsa_circRNA_026523	hsa_circ_0026523	circBase	chr12	+	53421565	53428493	exonic	NM_001417	EIF4B	ATCACAAACTGGGACCTCCACCACATCTAGCAGAAAGTATCGAGATCGTTATGATTCAGA	138.833	133.167	7.7233	7.53549	139	417	54	93.5	68	61.5	227	188	84.5	44	182.5	73	7.50694	7.95567	7.72327	7.81919	7.5556	7.77913	7.58097	7.43542	7.547	7.66087	7.47321	7.51548
ASCRP3002629	0.0682338	0.257966	1.16026	up	hsa_circRNA_402188		25242744	chr2	+	27862909	27870810	exonic	NM_007266	GPN1	ATACTGATGACATTGACCACAGAGGTGGTGGGTGTCTCTGCTGTTCTGGGTACTGGATTA	50	44.8333	7.11027	6.89581	45	60	30	75	42	48	56.5	47	36	30.5	59	40	6.78114	6.64484	6.99718	7.60084	7.13245	7.50514	6.75803	6.71997	6.88434	7.15623	6.81583	7.04049
ASCRP3005475	0.0685172	0.258732	1.09709	up	hsa_circRNA_400098	hsa_circ_0092281	circBase	chr9	-	130884818	130885018	intronic	ENST00000277462	PTGES2	CCTGGCTTCCACACCTCCCCCCTCTCCCCAGAGGAGACCCCAGCAGGGCTGGCCTTGAAG	149949	146039	17.2448	17.1111	164509	130439	163058	147495	149629	144566	141102	168179	153850	146447	132743	133911	17.1179	17.2028	17.4271	17.2485	17.2028	17.2698	17.14	17.0887	17.1801	17.2926	16.9827	16.9827
ASCRP3012240	0.0685624	0.25876	1.5	up	hsa_circRNA_403873		25242744	chr7	+	98628217	98630662	exonic	NR_110102	LOC101927550	TGCTTACCAGCAAACCCGCAGGTCTCCTCCACGGCTGTCAGCAGCTTCTCGTAGAGCTTC	4414.83	3597.42	12.2117	11.6268	4646.5	2942	4725	3680	5029.5	5466	1763	6010.5	4386	2787	3397	3241	11.5789	10.7808	12.6672	12.5395	12.6172	13.0868	10.5645	11.2375	12.0148	12.3422	11.3953	12.2064
ASCRP3009264	0.0686194	0.25876	1.66031	up	hsa_circRNA_001766	hsa_circ_0001766	circBase	chr7	-	148716083	148718239	exonic	NM_004911	PDIA4	GCTGTAGACTACGAGGGCTCCAGAACCCAGGAAGATTCTTCTAACAGAGAAAATGCCATT	510.667	335.667	9.02843	8.29697	573	1426.5	103	662.5	182	117	676.5	520.5	130	63	498	126	8.99294	9.46511	8.37001	10.228	8.61719	8.49729	8.84159	8.34602	7.95313	8.08919	8.45314	8.09877
ASCRP3005179	0.0686324	0.25876	1.26634	up	hsa_circRNA_100933	hsa_circ_0023984	circBase	chr11	-	89133184	89135710	exonic	NM_016931	NOX4	CCCAGTGTATCTGCATTAGAAAATCATCCATTTACCCTCACAATGAGGGCTGCTGAAGTA	79.1667	66	7.36737	7.0267	73.5	125	40	112	89	35.5	86	88	44	34	99	45	7.01314	6.98852	7.2366	7.99157	7.85104	7.12335	6.9154	6.95947	6.97369	7.21674	7.03689	7.05801
ASCRP3002699	0.0686906	0.258878	1.1345	up	hsa_circRNA_042645	hsa_circ_0042645	circBase	chr17	-	26965269	26972177	exonic	NM_014680	KIAA0100	ATATGCATGTTTGGGGTGAGGCACTTGTTCTGGACTCCTTCACACTACAGCCTGCGCGCG	42.4167	35.1667	6.83322	6.65116	47	85	23	41.5	30	28	56	40	31	20	40	24	6.79163	6.78333	6.70813	7.07226	6.78706	6.85691	6.76786	6.64989	6.70188	6.53424	6.60823	6.64484
ASCRP3008695	0.0687902	0.258971	1.09918	up	hsa_circRNA_103608	hsa_circ_0069249	circBase	chr4	-	17503341	17510986	exonic	NM_000320	QDPR	GATGGGACTCCTGTGGGTTGCCAGCGTTGATGTGGTGGAGAATGAAGAGGCCAGCGCTAG	39.1667	40.5833	6.85876	6.72232	49	62	24	40	31	29	68	51.5	28	22	47	27	6.81872	6.66315	6.86304	7.00111	6.87472	6.93181	6.82214	6.74121	6.70188	6.72386	6.66255	6.6823
ASCRP3004333	0.0688654	0.259129	1.32698	up	hsa_circRNA_048512	hsa_circ_0048512	circBase	chr19	-	3661868	3661999	exonic	NM_012398	PIP5K1C	CAGGACTTCTACGTGGTGGAGAGCATCTTCTTCCCCAGACCACCTCCTCCACCCTGAAGG	838.417	728.5	9.96669	9.55854	761	2161	417	717	505.5	469	714	1124	804	429	805	495	9.2945	10.2106	9.98557	10.3385	9.85956	10.1115	8.93134	9.17657	10.1082	10.206	9.05647	9.87263
ASCRP3007838	0.0689842	0.259171	1.15923	up	hsa_circRNA_102001	hsa_circ_0005415	circBase	chr17	-	20907514	20908303	exonic	NM_015276	USP22	GACAGCGAAGGCAAAGAGAGCAGGATGAATGGACAGTACCAGCAGCCCACGGACAGTCTC	113.75	100.417	7.49765	7.28448	115	341	44	63	75.5	44	186	128	60	37	138	53.5	7.33804	7.75313	7.37379	7.4423	7.6319	7.44676	7.39413	7.18229	7.25425	7.37145	7.25738	7.24741
ASCRP3010242	0.0690399	0.259171	1.11175	up	hsa_circRNA_103448	hsa_circ_0067029	circBase	chr3	+	122842912	122843190	exonic	NM_006810	PDIA5	GTGGCTGAAGAAGTGCTGGCCGGGATGAATGTCTACTCCTCTGAATTTGAAAACATCAAG	41.8333	38.4167	6.94138	6.78855	42	75	28	41	35	30	54.5	55.5	31	25	40	24.5	6.76159	6.74976	6.99718	7.08177	7.05083	7.00714	6.71687	6.77575	6.81978	7.04837	6.7132	6.6573
ASCRP3011278	0.0690682	0.259171	1.21467	up	hsa_circRNA_102507	hsa_circ_0050436	circBase	chr19	-	33493152	33493906	exonic	NM_033103	RHPN2	TCATCGACCACCAGGGGGTTTTAAATTACCTGAAAGACACATTTACCCATACTCCAAGTT	80.0833	59.5833	7.08725	6.80668	89	256	29	42	37	27.5	144.5	52	27	21	88	25	7.14491	7.49341	6.95947	7.06181	6.98615	6.87775	7.21033	6.72978	6.6823	6.63297	6.96588	6.61882
ASCRP3004070	0.069085	0.259171	1.36139	up	hsa_circRNA_405985		25070500	chr2	-	166727312	166727530	sense overlapping	NR_045375	LOC100506124	CAGAAATGAAAGAATTTTCTGTAGATCTGGGATCTGGACACCTGCCCCCCGATTTGATTG	436.5	340.667	9.08751	8.64242	372	1221	217	384	231.5	193.5	276	514.5	458.5	225	324	246	8.46469	9.22685	9.27173	9.51152	8.92776	9.1225	7.73708	8.32531	9.41625	9.49437	7.98423	8.8973
ASCRP3001461	0.0690897	0.259171	1.09168	up	hsa_circRNA_004594	hsa_circ_0004594	circBase	chr19	-	6230580	6270770	exonic	NM_005934	MLLT1	ACGGAGTTCCGGTACAAGCTCCTGCGGGCCGGCGGGTGCACCGTCCAGGTGAGGTTAGAG	87.9167	92.9167	7.30809	7.18154	123	231.5	32	55	46	40	167	127	50	27	138.5	48	7.40103	7.41562	7.16602	7.33511	7.20812	7.32267	7.3238	7.17302	7.12621	7.04837	7.27674	7.14113
ASCRP3008142	0.0691632	0.259322	1.36839	up	hsa_circRNA_402094		25242744	chr19	+	37838091	37838774	exonic	NM_181786	HKR1	GAGAGAGGAGAGAAAATGTCCACTGGACCTCTGTCCAGGCGTTCGTGGCATTCAGGGATG	100.083	81.1667	7.7326	7.28012	70	107	55	153.5	103	112	103	83.5	60	61	122.5	57	6.99809	6.92497	7.63566	8.35983	8.02113	8.45591	7.00111	6.92497	7.23917	8.07787	7.18311	7.25445
ASCRP3010667	0.0692291	0.259322	1.11017	up	hsa_circRNA_023610	hsa_circ_0023610	circBase	chr11	+	75111737	75116733	sense overlapping	NM_001005	RPS3	TACAAAGACATTTGTCGCTGATGGCATCTTCAAAGCTGAACTGAATGAGTTTCTTACTCG	91.25	106.417	7.40019	7.24941	152	181	51.5	63	59	41	175	175	63	34	152	39.5	7.57062	7.24045	7.51303	7.43629	7.38006	7.26069	7.35985	7.37862	7.25425	7.23563	7.30433	6.96375
ASCRP3002869	0.0692712	0.259322	1.08369	up	hsa_circRNA_101901	hsa_circ_0000725	circBase	chr16	+	88008653	88052273	exonic	NM_017869	BANP	ATCTACGGCATCCGGTGTGACCAAAAGCCAGCCCCACTGTGAGTTGAACTCTTTCGTGTT	76.25	80.25	7.22156	7.10562	98	192	35.5	53	39	40	119	106	47	32.5	124	53	7.21912	7.28212	7.14976	7.28345	7.07226	7.32267	7.09205	7.06826	7.00503	7.06893	7.19211	7.2073
ASCRP3008687	0.0692861	0.259322	1.08993	up	hsa_circRNA_101780	hsa_circ_0038773	circBase	chr16	-	28112778	28113266	exonic	NM_015171	XPO6	GATGGATCGGGCTTTCGGACAGTCCTTTCTCCAGCCCGACATCCACCTTTTTAAACAAAA	76.8333	74.3333	7.23391	7.10967	96	188	44	48	49	36	91	101	60.5	34	115	44.5	7.21173	7.27866	7.36148	7.21634	7.22868	7.1066	6.92646	7.01957	7.23203	7.27885	7.13374	7.06739
ASCRP3010270	0.0693426	0.259322	1.05419	up	hsa_circRNA_100027	hsa_circ_0007427	circBase	chr1	-	6291961	6293703	exonic	NM_012405	ICMT	GTGGTTTTACTGGAGTATTGGAACTCAGGTACATGTGCTCCCTGTCATTGTTCCACTATT	51.3333	56.5833	7.00714	6.93101	72	98	31	43	34	30	98	76	36	24	69	36.5	7.03892	6.85431	7.06739	7.121	6.97157	6.98967	6.99119	6.90031	6.90677	6.95685	6.87574	6.95519
ASCRP3006810	0.0693614	0.259322	1.09234	up	hsa_circRNA_101704	hsa_circ_0037858	circBase	chr16	-	11647388	11650591	exonic	NM_004862	LITAF	CTGTGCCTGCTGGGGTAAAATGTCGGTTCCAGGACCTTACCAGGCGGCCACTGGGCCTTC	49.1667	45.25	6.89962	6.77219	52	113	28	42	30	30	73	54	29.5	24	62	29	6.83	6.9328	6.95947	7.09966	6.76048	6.81529	6.85253	6.75088	6.73284	6.78597	6.77085	6.74008
ASCRP3005835	0.0693816	0.259322	1.08299	up	hsa_circRNA_101461	hsa_circ_0034072	circBase	chr15	+	22940727	22947086	exonic	NM_014608	CYFIP1	CTACAACTACACCAGCGAGGAGAAGTTTGCCCTAGTGGAGATGGACGTGCACATCCTCCG	46.8333	37.25	6.82141	6.70639	44.5	131	24	32.5	26	23	56	45.5	27.5	22	46.5	26	6.75167	7.01957	6.7539	6.8592	6.8124	6.73171	6.74393	6.69387	6.7132	6.66137	6.74369	6.6823
ASCRP3006647	0.0694264	0.259322	1.0735	up	hsa_circRNA_101696	hsa_circ_0037777	circBase	chr16	+	5129748	5131057	exonic	NM_019109	ALG1	CTGCTTCTAGAGTTTGAACAACTGACTCTTGATGGACACAACCTTCCTTCTCTCGTCTGT	84.6667	91.25	7.45636	7.35403	98.5	173	48	83	56	49.5	107	116	87.5	48	126	63	7.2562	7.22174	7.56589	7.72455	7.39818	7.57157	7.03689	7.14094	7.56716	7.77051	7.21173	7.39695
ASCRP3011662	0.0694576	0.259322	1.11424	up	hsa_circRNA_404975		25070500	chr12	-	24155604	24156680	intronic	NM_152989	SOX5	TCTGGTGCTGGGCTTTGCATTGTGGAAATATTAAACATACTCCCTATAAATATGTTTAAT	33.3333	27.6667	6.76988	6.61381	33	55	22	32	27	31	35	34.5	23	19	30	24.5	6.5957	6.61218	6.7539	6.8818	6.73228	7.04342	6.60489	6.59782	6.66077	6.60762	6.59296	6.61882
ASCRP3009228	0.0695087	0.259322	1.19608	up	hsa_circRNA_405382		25070500	chr15	+	69855454	69863243	sense overlapping	NR_026979	LOC145837	GCTGAGTCTTTGGGCGCAGAAGACCCGGGTTAATAAAAATAGGAAGATGGAATAAAAAGG	45.8333	33.3333	6.92449	6.66617	37.5	85	22.5	54	50	26	60.5	39.5	22	21	33	24	6.68781	6.78059	6.73228	7.30228	7.22868	6.81529	6.77222	6.64664	6.59482	6.75803	6.59296	6.63237
ASCRP3009314	0.069511	0.259322	1.07599	up	hsa_circRNA_405481		25070500	chr16	-	69402278	69406258	exonic	NM_005652	TERF2	GGAAAAGCCACCCAGAGAACCCGCAAGGCTGTCATTATTTGTATCAAAAACAAAGAATTT	64.6667	59.25	7.03134	6.92567	60.5	184.5	28	40	46	29	88	87	37	28	79.5	36	6.9186	7.23797	6.92228	7.06181	7.13245	6.9149	6.92154	6.97629	6.88434	7.00386	6.89834	6.86966
ASCRP3003702	0.0697054	0.259644	1.07026	up	hsa_circRNA_074657	hsa_circ_0074657	circBase	chr5	-	151122382	151122520	exonic	NM_004045	ATOX1	CAATAAAATCAAGCTGCTTTTGTTGGAGATGCTGATCCTCCCGCTGGCTTCCAGACAGAC	74.0833	76.8333	7.26731	7.16935	85	159.5	41	58	55	46	88	92	57	41	126	57	7.1094	7.13734	7.27885	7.35859	7.32305	7.39659	6.9328	6.98146	7.14976	7.46783	7.19638	7.28786
ASCRP3009881	0.0698362	0.259851	1.55734	up	hsa_circRNA_090364	hsa_circ_0090364	circBase	chrX	+	46844284	46857679	exonic	NM_014735	JADE3	GTACCAGCCAGTCCAGACACCGTTCCACAGCCTTCTCTCAGGATGCTCCAGGATGAAACG	1647.25	1205.08	10.8384	10.1994	1717	3842	708	1859.5	1065.5	691.5	1128	1473	1302.5	624	2118	585	10.333	11.2717	10.4747	11.6269	10.7949	10.5293	9.74316	9.50205	10.7004	10.6561	10.5501	10.0443
ASCRP3007911	0.0701916	0.260688	1.14889	up	hsa_circRNA_103028	hsa_circ_0059910	circBase	chr20	-	32873245	32881962	exonic	NM_000687	AHCY	GACCCATCCAGACAAGTACCCCGTTGGGGTTCATTTCCTGCCCAAGAAGGTGCAGTGGTC	97	80.5833	7.23938	7.03914	137	299	29	40	39	38	180.5	105	41	24	97	36	7.47793	7.6322	6.99718	7.05106	7.05083	7.22709	7.35513	7.05197	6.95685	6.93181	7.02961	6.90948
ASCRP3002066	0.0705614	0.261647	1.30109	up	hsa_circRNA_104669	hsa_circ_0085173	circBase	chr8	+	102570646	102571040	exonic	NM_024915	GRHL2	AGCCACAGAGAAACTGCCTTGGCACCAGTGAAGCCCAGAGTAATTTGAGTGGAGGAGAAA	277.417	286.667	8.5079	8.12818	402	698.5	126	170	163	105	721.5	301	161	52	386	98.5	8.55266	8.54553	8.61719	8.45375	8.48999	8.38828	8.94326	7.79863	8.20675	7.85058	8.16607	7.80379
ASCRP3007654	0.0706063	0.261647	1.62826	up	hsa_circRNA_400033	hsa_circ_0092360	circBase	chr17	+	27047048	27047688	intronic	ENST00000422514	RPL23A	GAAGTGACCGATTTCTAGTGTGTGTTGGTGATGGGGCCGCAGCTGGTTTACCGGGGATTG	81.25	30.4167	7.43007	6.72673	34	48	29	233.5	53	90	35	30	28	31	33.5	25	6.66196	6.56435	6.95947	8.83987	7.3303	8.22446	6.60489	6.58369	6.70188	7.13331	6.64218	6.69445
ASCRP3009813	0.0707262	0.261647	1.46205	up	hsa_circRNA_034642	hsa_circ_0034642	circBase	chr15	+	41191341	41196173	exonic	NM_020857	VPS18	GGTGGTGATGGAGGTGGAGAGCATTAAACTGTCTGCACTGCAGCTCTCACCTGCTGATTG	145.083	109.25	8.02605	7.47805	154	89	44	277	148	158.5	189	86	56	98.5	160	66	7.58753	6.80842	7.45834	9.07604	8.37001	8.85596	7.40174	6.95401	7.17736	8.57905	7.34651	7.40965
ASCRP3008564	0.070883	0.261857	1.20235	up	hsa_circRNA_102220	hsa_circ_0009101	circBase	chr17	-	79244717	79258695	exonic	NM_138570	SLC38A10	GATCTACAAGAAAATCCACAAGAACGCACTTTCCTCCCAGCATTCCACGCCTACGGGAAG	199.667	185.25	8.07691	7.81104	191	627	78	101	116	85	228.5	242.5	112	60	368.5	100	7.80313	8.39913	8.09745	7.88309	8.11781	8.16082	7.59031	7.64062	7.79296	7.92135	8.09811	7.8229
ASCRP3000868	0.0709344	0.261857	1.08852	up	hsa_circRNA_103738	hsa_circ_0006563	circBase	chr4	+	129752887	129773423	exonic	NM_024900	JADE1	AATGAGATGGTGTTCTGTGACAAATGCAACATCTGTGTGCACCAGGCTGCCTGCTGTTTC	74.3333	84.5	7.19306	7.0707	147	140	37	49	37	36	209.5	103.5	48	24	79	43	7.52881	7.05083	7.25075	7.21634	6.97157	7.14009	7.48443	7.02823	7.08985	6.84509	6.9186	7.05801
ASCRP3006931	0.0709465	0.261857	1.29139	up	hsa_circRNA_025500	hsa_circ_0025500	circBase	chr12	-	12672795	12715448	exonic	NM_030640	DUSP16	CTTCAACTCTGTTCACCTGCTTGCAGGTTTTTAAACGATTATTACCACCTCTCTCTCCCC	370.917	338.333	9.04324	8.67431	337	807.5	240	341	269	231	336	429	403	227	342	293	8.38554	8.7065	9.41625	9.3733	9.07444	9.30341	7.95119	8.15204	9.27732	9.49437	8.05916	9.11179
ASCRP3008151	0.0711347	0.262261	1.04707	up	hsa_circRNA_102203	hsa_circ_0045848	circBase	chr17	+	75085234	75085353	exonic	NR_027058	SNHG20	GAGAGCATTCGAAGTGACCTCAGCAGGGCATCCAGGTTTCAACAGAAAATGAGAAATATC	35.5	31.4167	6.70706	6.6407	37	81	20	26	27	22	44	39	22.5	23	37	23	6.66695	6.74369	6.61612	6.74505	6.78706	6.68347	6.64844	6.64278	6.67145	6.63297	6.65432	6.5942
ASCRP3004326	0.0711457	0.262261	1.18124	up	hsa_circRNA_400744		25242744	chr11	+	45203311	45204674	exonic	NR_046338	PRDM11	CAGGACAAATCAGCTGGCTTCTTCTCCTGGCTGGACAGAATGACCGAGAACATGAAGGAG	150.333	157.667	8.05802	7.81772	161	274	95	134	130	108	180	186	133	85	254	108	7.63754	7.56147	8.30577	8.2044	8.23483	8.4041	7.38399	7.43145	7.97966	8.41631	7.77653	7.91837
ASCRP3007121	0.0712609	0.262436	1.05797	up	hsa_circRNA_001593	hsa_circ_0001593	circBase	chr6	-	27114917	27115102	antisense	NM_080596	HIST1H2AH	CTTGGCGCGAGCTTTACCGCCTTGCTTGCCACCTCCAGGATCTCAGCGGTCAGGTACTCC	52.6667	58.5833	7.04687	6.96557	60	102	35	48	36	35	73.5	83	43	31	79	42	6.9328	6.87801	7.16602	7.17817	6.98615	7.14009	6.84971	6.93083	6.94776	7.08965	6.93497	7.04049
ASCRP3003232	0.0713071	0.262436	1.13723	up	hsa_circRNA_103336	hsa_circ_0065049	circBase	chr3	-	44974609	45000952	exonic	NM_016598	ZDHHC3	ATTCCACTTCCTGCATTGCTTTGAAGAAGATTGGACAAATGCCAGTATGGACAGAATAGC	47.5	45	6.95911	6.77359	51	91.5	25	53	31.5	33	74	60	29	23	52	32	6.83	6.81978	6.84142	7.30228	6.89981	7.06139	6.87574	6.78574	6.72249	6.78597	6.67595	6.79566
ASCRP3009819	0.0715516	0.26295	1.52646	up	hsa_circRNA_006169	hsa_circ_0006169	circBase	chr3	+	75264433	75264514	sense overlapping	ENST00000472163	HNRNPA3P6	GGTTATAGTAGTAGAGGGGGCTATGGTGATGGTGGATATAATGGATTTGGAGGTGATGGT	151.5	108.5	8.09768	7.48749	128	75	57	322.5	147	179.5	162	87	64.5	104.5	166	67	7.44471	6.73952	7.71346	9.3141	8.36633	9.00796	7.29034	6.95401	7.29449	8.66924	7.34651	7.37036
ASCRP3004905	0.0717102	0.263331	1.0238	up	hsa_circRNA_000158	hsa_circ_0000158	circBase	chr1	-	169673708	169673894	exonic	NM_000655	SELL	CATTTGGAAACTGGTCATCTCCAGAACCAACCTGTCAAGTGATTCAGTGTGAGCCTTTGG	28.9167	27.6667	6.62359	6.58966	30	49	21	23	25.5	25	28	32	21	21	40	24	6.5957	6.58369	6.66196	6.5862	6.63055	6.68347	6.57437	6.59782	6.57373	6.56498	6.60823	6.61882
ASCRP3006814	0.0717174	0.263331	1.12176	up	hsa_circRNA_001063	hsa_circ_0001063	circBase	chr2	+	114828399	114828510	intergenic			CTGTGCTTGGGTGTGCAAAGGTAAGCGAATAAAGGAACTGGCTCAGCCTGTAGTGTTTAC	36.5833	29	6.83329	6.66753	30	63	23	45.5	30	28	35	33.5	26.5	20	36	23	6.5957	6.67015	6.7999	7.18825	6.88884	6.85691	6.61673	6.63698	6.73284	6.72386	6.67595	6.61882
ASCRP3001968	0.0718883	0.263331	1.12508	up	hsa_circRNA_005068	hsa_circ_0005068	circBase	chr1	-	20082126	20113610	exonic	NM_181719	TMCO4	AGATGTTCCTGGAGAGCCTGAAGGAAATCAAAGAAGAGGAATCTGAGGCAATTTGCATAT	60.25	60	7.06539	6.89537	73	129	31	50	43	35.5	103	73	37	24	83	40	7.02116	6.98615	6.95947	7.24191	7.09205	7.09161	7.01818	6.87574	6.90677	6.72386	6.90107	6.94658
ASCRP3010747	0.071931	0.263331	1.12783	up	hsa_circRNA_101724	hsa_circ_0008120	circBase	chr16	+	16180680	16184445	exonic	NM_004996	ABCC1	TACCTATGCCAGCACAGAGCAGGAGCAGGATGCAGAGGAGAACGGGCGTGAACCTGTCTG	76.3333	74.4167	7.22325	7.04971	85	197	34	60	39	43	133	99	48.5	26.5	97.5	42	7.1016	7.2867	7.13545	7.43095	7.05083	7.33399	7.14976	7.00272	7.06026	7.08965	7.04927	6.94658
ASCRP3006531	0.0719575	0.263331	1.07535	up	hsa_circRNA_101170	hsa_circ_0007681	circBase	chr12	-	118474142	118476193	exonic	NM_018639	WSB2	CTGAGGTCACTCCAGTAAACAGATTCAAGTGTTATCGGGCCACCTGCAGTGGGTTTACTG	47.8333	39.5833	6.82097	6.71616	41	132	24	35	31.5	23.5	60.5	53	23	24	51	26	6.71435	7.01081	6.7539	6.93448	6.84971	6.66255	6.77222	6.75088	6.63892	6.81796	6.67217	6.64484
ASCRP3006298	0.0720513	0.263388	1.04653	up	hsa_circRNA_101779	hsa_circ_0008052	circBase	chr16	+	27712909	27720241	exonic	NM_015202	KIAA0556	CTCGTCAACAGGAACTTAGCTCTGCTTCCCATCACCACGGCGACTACTACTCAGGAGCCG	44	40	6.83981	6.7742	46	110	24.5	31	27.5	25	52	51	32	21	55	29	6.7763	6.92228	6.82001	6.90505	6.7999	6.81529	6.71435	6.74393	6.81978	6.78597	6.79674	6.78442
ASCRP3007323	0.0720689	0.263388	1.0922	up	hsa_circRNA_406087		25070500	chr20	-	18393289	18396093	exonic	NM_001099407	DZANK1	GAAAATGAGTGACCATAAACCCCTCCTGACAGCCATCAGCCCAGGAAGAGTCGATGTGCA	73.8333	66	7.20897	7.08173	79	197	37.5	53	43	33.5	76.5	90.5	54	35.5	99	40.5	7.07226	7.29887	7.26458	7.30228	7.1602	7.15562	6.85994	6.97321	7.18353	7.38683	7.04635	7.04049
ASCRP3009885	0.0720851	0.263388	1.10849	up	hsa_circRNA_045179	hsa_circ_0045179	circBase	chr17	+	61271351	61466905	exonic	NM_025185	TANC2	GTACCTGAGCATTGTGGTGCTGCTGTGCAAGAAACGGGCCAAGGTGATGCTGAACAGGAG	32.1667	28.9167	6.73889	6.5903	34	48	20	34	30	27	43.5	31	21	21	30	27	6.65611	6.57095	6.57815	6.93448	6.83678	6.85691	6.66315	6.59046	6.5051	6.56498	6.54795	6.67015
ASCRP3010538	0.0721099	0.263388	1.05639	up	hsa_circRNA_051640	hsa_circ_0051640	circBase	chr19	-	47341422	47342056	exonic	uc002pft.1	AP2S1	TAAACCTGTGGTCCTGCCTGGCCGTCTTAAACGAATATTTCCACAATGTCTGTGAACTGG	67.4167	73.25	7.17661	7.09747	87.5	151	36	49	43	38	101.5	101	49	34	104	50	7.12886	7.08965	7.27885	7.23363	7.1016	7.22709	6.99412	7.01726	7.09595	7.29963	7.05219	7.12569
ASCRP3004096	0.0721861	0.263566	1.22175	up	hsa_circRNA_002994	hsa_circ_0002994	circBase	chr17	-	40043851	40048700	exonic	NM_001096	ACLY	CAGAAGGGAGTGACCATCATCGGACCTGCCACTTGGGGACCACAAGCAGAAGTTTTACTG	151.083	127.5	7.63911	7.35015	236	449	38	74	55	54.5	324	159	52	40	151	39	7.9964	8.02113	7.25075	7.59451	7.34447	7.62737	7.91316	7.30693	7.1197	7.49871	7.29868	6.96375
ASCRP3001964	0.0723012	0.263613	1.08656	up	hsa_circRNA_074183	hsa_circ_0074183	circBase	chr5	+	138611809	138614818	exonic	NM_199189	MATR3	AGATGTCTGACAGCCCTGTGTGACACCAAGATAAGTAACAGAGGCTGGCTGTGGCAGATG	33.8333	28.0833	6.7035	6.58373	47	52	21	28	29	26	41.5	34	23	18	29	23	6.78114	6.57626	6.59557	6.79751	6.78706	6.68347	6.66196	6.59046	6.61673	6.48075	6.58494	6.56752
ASCRP3003579	0.0723159	0.263613	1.0729	up	hsa_circRNA_019682	hsa_circ_0019682	circBase	chr10	+	103902801	103904847	exonic	NM_015062	PPRC1	CAACGTGGCAGGAATTGAGGCATCGGACCTGTCCAGTCTGCTGGAGCAGTTTGAGAAATC	30.6667	29.9167	6.69254	6.59102	31	58	23	23	24	25	43	35	24.5	21	34	22	6.62152	6.63952	6.70813	6.6672	6.70357	6.81529	6.63625	6.607	6.61673	6.51909	6.64664	6.5204
ASCRP3002172	0.0723392	0.263613	1.45501	up	hsa_circRNA_092523	hsa_circ_0001255	circBase	chr22	+	50618381	50618469	sense overlapping	NM_052839	PANX2	AGCTTGAGTGGGAGTGTGTGAGCGTGAGCGAGCGGGTGTGTATGTACGAGTGTGCACGTG	67.0833	32.25	7.32256	6.78153	32.5	46	27	183	47	67	42	31	29.5	34	30	27	6.63625	6.56435	7.03257	8.56318	7.24036	7.89864	6.66636	6.59046	6.79163	7.29963	6.64664	6.69445
ASCRP3007537	0.0723831	0.263613	1.10228	up	hsa_circRNA_031007	hsa_circ_0031007	circBase	chr13	-	113999177	114018225	exonic	NM_024719	GRTP1	GAAGAATCTTTTTGGCTGTTAGATGCTCTTGTTGGAAGAATACTACCAGGATCGACCCGT	39.1667	36.3333	6.82218	6.68169	50	71	22	36	27	29	55	42	30	21	43	27	6.80497	6.67536	6.84142	6.93448	6.74505	6.93181	6.74393	6.67217	6.81978	6.58494	6.65049	6.61882
ASCRP3002101	0.0723862	0.263613	1.0526	up	hsa_circRNA_090999	hsa_circ_0090999	circBase	chrX	+	70510478	70521018	exonic	NM_007363	NONO	AGCCTTTTAAGGTGCAAAAATGCAGAGTAATAAAACTTTTAACTTGGAGAAGCAAAACCA	36.6667	33.5833	6.7593	6.68534	39	67	24	37	29	24	49	42	24.5	21	38	27	6.71435	6.66315	6.7999	6.93448	6.76048	6.68347	6.69643	6.65993	6.67145	6.75803	6.63176	6.69445
ASCRP3012326	0.0723911	0.263613	1.06841	up	hsa_circRNA_072303	hsa_circ_0072303	circBase	chr5	-	38493707	38527396	exonic	NM_002310	LIFR	TGGAGAAAAGTTCCCTCAAACAGCACTGAAACTGTAATAGAATCTGGTCCCGTTCTTGTT	53.1667	51.5833	6.86004	6.76457	67.5	145	21	31	29.5	25	93	70	25	23.5	69	29	6.99223	7.06938	6.66196	6.90505	6.7999	6.73171	6.96161	6.83678	6.59482	6.69213	6.81978	6.6823
ASCRP3003512	0.0725146	0.263962	1.22812	up	hsa_circRNA_001587	hsa_circ_0000979	circBase	chr2	+	19042277	19042456	intronic	TCONS_00003590	XLOC_001374	CAACAATGGAGTGGTGGTAGGTTCCCATGAGTGTTTGCAATGGTGGGGTGGTGAGGGATG	58.6667	47.4167	7.26939	6.97294	61	56	41	80	52	62	55	53	41.5	45	49	41	6.90555	6.63952	7.36148	7.66926	7.29868	7.74185	6.74393	6.75088	6.9328	7.63475	6.7539	7.0214
ASCRP3004308	0.0725895	0.264034	1.22715	up	hsa_circRNA_101070	hsa_circ_0026512	circBase	chr12	+	53413693	53416411	exonic	NM_001417	EIF4B	CAGCTTTGATGACTACCCACCTAGAAGAGGTGATGATAGCTTTGGAGACAATCAGTGCAG	157.333	174.917	7.99038	7.69506	225	320	60	142	107	90	328.5	272	100	38	219	92	7.93491	7.68318	7.82198	8.27472	8.02113	8.20634	7.92568	7.70717	7.6916	7.46783	7.63024	7.74785
ASCRP3009029	0.0727672	0.264373	1.06758	up	hsa_circRNA_101709	hsa_circ_0037896	circBase	chr16	-	11976871	11979131	exonic	NM_002094	GSPT1	GCCAGCAGCTTGTGATGATGCCAAACAAGTGGATTACCGTTTATTCCATATCTGGATAAT	32.6667	30.75	6.77259	6.67824	44	48.5	22.5	32	27	22	49	36	24	20	33	22.5	6.77245	6.60092	6.86304	6.93448	6.82448	6.64012	6.69329	6.64278	6.72249	6.72386	6.64218	6.64484
ASCRP3001291	0.0727928	0.264373	1.09922	up	hsa_circRNA_001741	hsa_circ_0001286	circBase	chr3	+	42132937	42134918	intronic	ENST00000484786	TRAK1	ACCAGCTAATCTTCCTACCCTTCAGTTCCCTTATGACTAGTGCCTTTGGAGTTTATGTCT	73.0833	76.4167	7.32683	7.19035	87.5	151	48	57	56	39	81.5	97.5	69	38	125	47.5	7.14976	7.121	7.58815	7.38123	7.39818	7.32267	6.88985	7.01957	7.39659	7.52703	7.19211	7.11692
ASCRP3010681	0.0728576	0.264408	1.05208	up	hsa_circRNA_089630	hsa_circ_0089630	circBase	chr9	+	139982526	139996695	exonic	uc004clc.3	MAN1B1	TACACACATTAAATGGAAGCAACTGTCGAGATTGCAGCGGAATATGATTCTCTTCCTCCT	58	55.6667	6.95435	6.88111	63.5	154	26	40	36	28.5	93	85	35	24	67	30	6.94776	7.1051	6.84142	7.0414	6.91269	6.87775	6.96684	6.94138	6.86636	6.90157	6.82607	6.78442
ASCRP3006421	0.0730645	0.264859	1.11333	up	hsa_circRNA_101863	hsa_circ_0003048	circBase	chr16	-	70796442	70796928	exonic	NM_018052	VAC14	CTCTTTCCCATCCTACTGCAGACGTTATCGGATGAATCGGATGAGCACTGAAAGAGCCCC	88.9167	88.75	7.34153	7.18665	113	227	34.5	79	45	35	135	134	51.5	33	135	44	7.34211	7.40103	7.27885	7.69703	7.19008	7.14009	7.1552	7.21972	7.14976	7.2562	7.24741	7.09161
ASCRP3012746	0.0731353	0.264915	1.15144	up	hsa_circRNA_103631	hsa_circ_0069618	circBase	chr4	-	42553214	42558057	exonic	NM_006095	ATP8A1	TGTTTTCACTGGAAGAACACCCGACTCGGTGATTATAGATTCAGCAGAACTCACAGTTTG	65.8333	72.8333	7.22132	7.01787	92	117	41	37	66	42	142	90.5	49	25	93	37.5	7.1662	6.94727	7.36148	7.00111	7.5417	7.31014	7.2073	6.97911	7.09595	6.84509	7.0246	6.95519
ASCRP3005198	0.0732268	0.264999	1.06917	up	hsa_circRNA_103354	hsa_circ_0008997	circBase	chr3	-	47651555	47663831	exonic	NM_003074	SMARCC1	CCCCAGCCAGCACCTGGCTGCAGTGGAAGAAAGAAAGATCAAGTCCCTGGTAGCTCTCTT	52.75	50.6667	6.95495	6.85847	51	139	29	39	31	27.5	83	70	32	25	66	28	6.83	7.04049	6.99718	7.0414	6.88884	6.93181	6.89311	6.86562	6.78114	6.95685	6.86966	6.78442
ASCRP3001133	0.073413	0.265321	1.09623	up	hsa_circRNA_042451	hsa_circ_0042451	circBase	chr17	-	20907514	20910300	exonic	NM_015276	USP22	ACAGCGAAGGCGATTTGAACACTCAGCCAAGCTGCGGCGGAAGATCACCACGTATGTGTC	73.0833	69.3333	7.0846	6.95205	78	221	30	35	45.5	29	115	96	40	24	106	35	7.07933	7.38487	7.06739	6.95889	7.1602	6.85691	7.07248	6.99856	6.94128	6.78597	7.04433	6.86966
ASCRP3003110	0.0735173	0.265376	1.09467	up	hsa_circRNA_001609	hsa_circ_0001826	circBase	chr8	-	141357855	141370292	sense overlapping	NM_031466	TRAPPC9	ATGTACACCATCAAAGAGAAATTATTCCGACACTTGTTAAAATGGCACGCACAGAGGCTG	67.6667	73.3333	7.06283	6.93233	126	140	32	42	38	28	157.5	94	39.5	24	86	39	7.42765	7.04544	7.0136	7.06181	6.97157	6.85691	7.28786	6.98289	6.88434	6.66137	6.92963	6.84792
ASCRP3007332	0.073539	0.265376	1.12334	up	hsa_circRNA_001203	hsa_circ_0001203	circBase	chr22	+	18562639	18566498	exonic	NM_017929	PEX26	GAAACAGGAACACTCAGGCTCTGAGGAGGCCCAGAAGCCAAACCTGGAAGCTCATTGGAG	67.75	57.5	7.04619	6.87839	76	194.5	26	43.5	36.5	30	114	69	34	23	71.5	33.5	7.0551	7.27943	6.86304	7.14113	6.97157	6.96684	7.07248	6.84404	6.80151	6.78597	6.88608	6.88027
ASCRP3005664	0.0736176	0.265392	1.3046	up	hsa_circRNA_038757	hsa_circ_0038757	circBase	chr16	-	27539918	27556844	exonic	NM_001520	GTF3C1	CGCTTGCAAGAGATCCACCCTGAATGTGGACCTTGTAAGACAAAGAAAGGTATGAAGAAA	81.9167	75.4167	7.35207	6.96846	111	147	32	104	56.5	41	182.5	103.5	37	25	72.5	32	7.34743	7.09444	7.09966	7.94078	7.33713	7.29298	7.40853	7.04342	6.87574	6.84509	6.85357	6.78442
ASCRP3001328	0.0736664	0.265392	1.09655	up	hsa_circRNA_402857		25242744	chr3	-	49083857	49114471	exonic	NM_017730	QRICH1	ACCCAGATGTGCTCTACTATATTTTCCTGTGTATTCAAAAGGAACCCTAAGGACTCTGCA	42.9167	41.5	6.86624	6.73327	48.5	81	25	41	33	29	69	57	28	22	48	25	6.78574	6.74976	6.7999	7.0414	6.88884	6.93181	6.81978	6.77222	6.72249	6.78597	6.65432	6.64484
ASCRP3001729	0.0737092	0.265392	1.04425	up	hsa_circRNA_406591		25070500	chr5	-	16779653	16783578	exonic	NM_012334	MYO10	AGAAGACAAGACAATCAGTGACCAGGAATCCTTTAGGGAAGTTATTTGGTGAAAGTGGGG	64.6667	76.3333	7.07534	7.01287	112	130	31	41	42	32	160	102	40	26	94	36	7.31014	6.98852	7.03257	7.0414	7.07226	7.00714	7.27346	7.03689	6.95685	6.95685	7.00527	6.84792
ASCRP3007143	0.0737647	0.265492	1.68095	up	hsa_circRNA_406157		25070500	chr21	+	45302384	45323900	sense overlapping	NM_020132	AGPAT3	CTTGTGCCTTGGTGTGTGTTATCGGAGGTTTCATTCCTGGAAAATCCAGTGTCTATGAAA	105	47.5	7.61203	6.86275	57	99	35	293	58	88	77	52	31	29	63	33	6.87421	6.8592	7.19597	9.1843	7.38006	8.17841	6.86863	6.75803	6.79163	7.08965	6.84247	6.82607
ASCRP3007302	0.0738963	0.265866	1.07229	up	hsa_circRNA_003272	hsa_circ_0003272	circBase	chr2	+	236839408	236877267	exonic	NM_001037131	AGAP1	GAAAAGCACTAGCAACTTCAAAGCCGACGGCCTGTCCGGCACTGCTGAAGGGAATGTCAC	58	59.8333	7.01591	6.91522	68.5	149.5	26	36	36	32	83	91	33	27	94	31	7.00145	7.09727	6.84142	7.0414	7.00734	7.1066	6.89311	6.97911	6.79163	7.00386	7.01865	6.80497
ASCRP3007543	0.0739241	0.265867	1.10825	up	hsa_circRNA_100478	hsa_circ_0016873	circBase	chr1	-	230979099	230979642	exonic	NM_032800	C1orf198	GAAGACACCCTGTTCTCGGAACCCAAGTTTGCACAGAGTCAGATGGAGTTCAGTATCTCC	64.0833	63.1667	7.1144	6.96612	71.5	148	31.5	57.5	43	33	88	93	41	25	84	48	6.99809	7.07977	7.09966	7.34447	7.121	7.04342	6.89859	6.96965	6.97369	6.90157	6.96161	7.09161
ASCRP3005741	0.074007	0.266006	1.08795	up	hsa_circRNA_406829		25070500	chr6	-	111057235	111067404	intronic	ENST00000460913	CDK19	CGTGAACTACCACGCCTGGCTGAGATGAAGATTTTAAAGGGGAATCAGAAAAGATGAAAA	66.5833	75.4167	7.21022	7.08861	98	124	35	51	46.5	45	129	102.5	54	30	90	47	7.20337	6.97417	7.19597	7.26671	7.19919	7.42189	7.1295	7.02823	7.15665	7.13331	6.97629	7.10766
ASCRP3004141	0.07405	0.266006	1.06871	up	hsa_circRNA_103969	hsa_circ_0074243	circBase	chr5	+	139815688	139815842	exonic	NM_017747	ANKHD1	CAGAGACACAGGCACGACTAGAAGCATTGCTAGAAGCAGCAGGTTGAATCATTTATTTTG	56	59.5833	6.96376	6.86789	81.5	130	26	35.5	34	29	128	77	34	21	64	33.5	7.05083	6.98051	6.95947	6.92497	6.93497	6.93181	7.11651	6.8871	6.85769	6.66137	6.8474	6.8373
ASCRP3000853	0.0741146	0.266006	1.06994	up	hsa_circRNA_007623	hsa_circ_0007623	circBase	chr19	-	52543740	52550313	exonic	NM_014650	ZNF432	AATCTGTCCAGTCCACAGGTCCTGGCTACCCTGGGAAGAGACAAGAAGTAAATGAAGAAA	47.8333	44.8333	6.87252	6.775	53	116.5	24.5	31	30.5	31.5	74	60.5	25.5	22.5	57.5	29	6.85357	6.94058	6.68347	6.89311	6.87472	6.98967	6.83678	6.79403	6.7132	6.81796	6.77085	6.71716
ASCRP3010445	0.0741524	0.266006	1.28029	up	hsa_circRNA_000881	hsa_circ_0000788	circBase	chr17	+	55372279	55372525	intronic	ENST00000284073	MSI2	GTTTAGCTTCTGATGATGGATGGGCCTAGTTTGCCTTTGAGTGTGTGTCTGTTTGGGGAG	56.9167	41.1667	7.1895	6.83303	47	50	31	108.5	46	59	57	43	36	32	42	37	6.79163	6.57626	6.99718	7.96357	7.14113	7.66721	6.76786	6.67015	6.87574	7.15623	6.59907	6.92914
ASCRP3006584	0.0741787	0.266006	1.43505	up	hsa_circRNA_404474		25070500	chr1	-	33623853	33625545	exonic	NM_018207	TRIM62	CTGCAGTACACCATCTGGAAGTCCCTGTTCCAGGACATCCACCCAGTCTTCCACCAAGAG	422.333	365.833	9.28753	8.76642	420	431	286	642	416	339	264	496	384.5	286	423.5	341	8.62571	7.98162	9.60678	10.1716	9.60678	9.73268	7.72186	8.29286	9.20666	9.8116	8.24019	9.32539
ASCRP3006695	0.0741827	0.266006	1.41523	up	hsa_circRNA_005198	hsa_circ_0005198	circBase	chr13	-	25072253	25077915	exonic	NM_006437	PARP4	CTGGATGATGGCATGGAGGATGGTGATGGGAATCTTTGCAAATTGTATCTTCTGTTTGAA	68.9167	46.5833	7.44098	6.93994	50	48	36.5	139.5	66	73.5	68	60.5	40	30	47	34	6.85898	6.58958	7.3511	8.29387	7.5556	7.99675	6.83678	6.8266	7.02209	7.29963	6.74505	6.90948
ASCRP3006693	0.0741845	0.266006	1.18635	up	hsa_circRNA_401403		25242744	chr15	-	44964212	44964654	exonic	NM_001145112	PATL2	CTGGATGACTACTATTACCAGTCATCTGACCCAGCTCCACCCTCGGCACCAACGAATCTT	147.917	122.75	7.85063	7.6041	141	411.5	67	113	79	76	127	174	110.5	71	168	86	7.48992	7.93239	7.95851	8.02581	7.6826	8.01458	7.11809	7.36457	7.80313	8.25306	7.40085	7.68492
ASCRP3003164	0.0743387	0.266459	1.03195	up	hsa_circRNA_405043		25070500	chr12	-	95498782	95535315	exonic	NM_018351	FGD6	ATTAAAGATTGAAAGTGTAGAACGTTCCTTCATTCTCTCAGCCAGGATTTCCGGGATGCA	34.5	31	6.67182	6.62645	36	83	21	19	25	23	36	42	24	18	39	27	6.60154	6.76048	6.70813	6.57373	6.70357	6.68347	6.61008	6.62934	6.63892	6.53424	6.67595	6.67015
ASCRP3004903	0.074508	0.266966	1.08657	up	hsa_circRNA_030162	hsa_circ_0030162	circBase	chr13	-	45911303	45914319	exonic	uc001uzy.1	TPT1	CATTTGAGAGATGGTCAGTAGGACAGAAGGTAACATTGATGACTCGCTCATTGGTGGAAA	123.583	126.417	7.56437	7.44459	176	338	53	77.5	58	39	213	198.5	73	47	175	52	7.71702	7.74882	7.63566	7.62737	7.38006	7.2773	7.52979	7.47776	7.40492	7.67249	7.3911	7.1915
ASCRP3001046	0.0745421	0.266989	1.10655	up	hsa_circRNA_045234	hsa_circ_0045234	circBase	chr17	+	61882430	61884014	exonic	NM_007372	DDX42	ACACACAGCCCACTCCAATACAGTGCCAGATTGACTATCCACCATTTGAAAAAAACTTTT	119.167	126.583	7.61873	7.47266	177.5	284	50	80.5	63	60	250.5	175.5	82.5	50	137	64	7.72327	7.57863	7.56589	7.67792	7.43559	7.73104	7.67528	7.38114	7.48318	7.74219	7.21573	7.33841
ASCRP3007450	0.0745991	0.267093	1.18438	up	hsa_circRNA_404169		25242744	chr9	-	36233916	36249394	exonic	NM_005476	GNE	GAACACCTGTGATCAACCTGGGAACACGTCAGATTGGAAGAGAAACAGGAACTCTATTTT	75	68.5	7.18755	6.94343	103	178	29	75	32	33	172.5	90.5	33	24	62	29	7.25934	7.22312	7.03257	7.62178	6.91269	7.07583	7.32992	6.98289	6.8391	6.90157	6.82267	6.78442
ASCRP3004329	0.0746722	0.26716	1.20244	up	hsa_circRNA_104997	hsa_circ_0090518	circBase	chrX	+	48666439	48666733	exonic	NM_006044	HDAC6	CAGGACCCCAGGCCTCCTGGACATCACGCCCAGCACAGTCTTATGGATGGCTATTGCATG	204.167	185.5	8.21498	7.94902	256	517.5	124	138	117.5	72	220	261	169	90.5	269.5	103	8.09294	8.16933	8.63424	8.27901	8.14073	7.97364	7.54202	7.6958	8.25409	8.51543	7.81373	7.87301
ASCRP3010392	0.074738	0.26725	1.18001	up	hsa_circRNA_104512	hsa_circ_0082711	circBase	chr7	-	140064207	140069482	exonic	NM_032295	SLC37A3	GTTCTGTCTTTTGGCATGTGCTCTTCTGCATTAGTGATCTGGAGCAGCAACCATTTGTTC	51.3333	47.3333	7.06473	6.82593	63	69	29	71	40	36	79	64.5	32	24	53.5	31	6.95401	6.68172	6.99718	7.54315	7.07226	7.14009	6.88507	6.83392	6.80151	6.95685	6.73816	6.74008
ASCRP3006144	0.0748193	0.26725	1.09111	up	hsa_circRNA_081723	hsa_circ_0081723	circBase	chr7	-	102307536	102309451	exonic	NM_032959	POLR2J2	CTCATCAGTGAGCTGTCCCTGCTGGAGGAGCGCTTCCGGGATCACCATTAACAAGGACAC	65.5	69.0833	7.10336	6.97756	90	153	25.5	50	41	33.5	106	104	40	26	100.5	38	7.14976	7.10766	6.86304	7.21634	7.1016	7.18178	7.03394	7.04635	6.94776	6.95685	6.99061	6.88985
ASCRP3010007	0.0748379	0.26725	1.07314	up	hsa_circRNA_104943	hsa_circ_0089175	circBase	chr9	+	134062675	134064518	exonic	NM_005085	NUP214	GTCAGTTATCATCTGGTGACAAAGCTTCAGTTCTTCAGTGCCCTACTCCACAGCCAAAAC	39	35.1667	6.84555	6.74371	40	84	25	33	26	26	42	45	29	21	49	25	6.71435	6.78333	7.03257	6.9144	6.73228	6.89636	6.66315	6.69668	6.7627	6.90157	6.74369	6.69445
ASCRP3007057	0.0749725	0.267631	1.3548	up	hsa_circRNA_027023	hsa_circ_0027023	circBase	chr12	+	56915608	56982158	exonic	NM_002898	RBMS2	CTTCTTCCAGTGTTTCAGTCGAGGAGCTCATTCTCTGCCCGCAGCCCCCCTTCATCTCTC	937.833	796.583	10.0931	9.65504	949.5	2348	508.5	772	541	508	646	1218	918	483	911.5	603	9.52471	10.3478	10.1341	10.429	9.95159	10.1716	8.78013	9.26207	10.2744	10.3193	9.2306	10.0638
[truncated: 3,767 more rows]

## Sheet: down_PC_vs_PN
# Fold Change cut-off: 1 # P-value cut-off: 1 # Condition pairs: PC_vs_PN # Column A: probeID it represents probe name. # Column B: P-value, P-value calculated from paired t-test. # Column C: FDR, FDR is calculated from Benjamini Hochberg FDR. # Column D: FC (abs), the absolute ratio (no log scale) of normalized intensities between two conditions. # Column E: Regulation, it depicts which group ha…
[truncated: 4,757 more rows]

[truncated: 1 more sheets: 1.5-fold change]
